# Supplementary material for: A Comparative Transcriptome Analysis between Wild and Albino Yellow Catfish (Pelteobagrus fulvidraco)
Source: PLoS One. 2015 Jun 26;10(6):e0131504. doi: 10.1371/journal.pone.0131504 (PMC4482592; doi:10.1371/journal.pone.0131504)
Supplement: S1 Table — (XLS) [file pone.0131504.s001.xls]

## Sheet: DE.edgeR
ContigName	logFC	logCPM	PValue	FDR	ContigLength	topnrMatch	topnrHitName	topnrEvalue	Uniprotmatch	%_identity	evalue	ID	Description	Keywords
comp80248_c1_seq8	-12.689	4.80393	2.47068e-11	1.15329e-06	11330	PREDICTED: dystrophin isoform X2 [Oreochromis niloticus]	gi|542232695|ref|XP_005454702.1|	0	P46939	52.05	0	UTRO_HUMAN	Utrophin	3D-structure;Actin-binding;Alternative promoter usage;Calcium;Cell junction;Cell membrane;Complete proteome;Cytoplasm;Cytoskeleton;Membrane;Metal-binding;Phosphoprotein;Polymorphism;Postsynaptic cell membrane;Reference proteome;Repeat;Synapse;Zinc;Zinc-finger.;
comp73484_c0_seq4	12.6099	4.7247	7.66966e-11	1.31677e-06	3283	PREDICTED: uncharacterized protein LOC798456 isoform X3 [Danio rerio]	gi|528502468|ref|XP_005157847.1|	4.67052e-110	E7FBQ2	48.91	7e-110	E7FBQ2_DANRE	Uncharacterized protein	Complete proteome;Metal-binding;Reference proteome;Zinc;Zinc-finger.;
comp73484_c0_seq5	12.4854	4.60029	8.46272e-11	1.31677e-06	1962	PREDICTED: uncharacterized protein LOC103038244 [Astyanax mexicanus]	gi|597772641|ref|XP_007250077.1|	3.22095e-99	A0ZSK3	29.2	2e-39	STXA_SYNVE	Neoverrucotoxin subunit alpha	Acetylation;Cytolysis;Disulfide bond;Hemolysis;Secreted;Toxin.;
comp73354_c0_seq38	-12.4278	4.54391	5.8954e-10	6.87978e-06	4161	CD8 alpha precursor [Ictalurus punctatus] gi|241140870|gb|ACS66820.1| CD8 alpha [Ictalurus punctatus] gi|332002424|gb|AED99295.1| CD8 alpha [Ictalurus punctatus]	gi|318037281|ref|NP_001187260.1|	1.54006e-58	C6KE06	61.82	2e-58	C6KE06_ICTPU	CD8 alpha	No_keywords
comp73484_c0_seq10	11.9994	4.11796	2.37823e-09	2.22027e-05	2473	PREDICTED: uncharacterized protein LOC101884073 [Danio rerio]	gi|528473419|ref|XP_005164409.1|	9.9352e-99	Q8R2Q0	38.71	9e-07	TRI29_MOUSE	Tripartite motif-containing protein 29	Coiled coil;Complete proteome;Cytoplasm;Metal-binding;Phosphoprotein;Reference proteome;Zinc;Zinc-finger.;
comp73484_c0_seq7	11.9303	4.0492	4.22704e-09	3.28857e-05	1637	PREDICTED: uncharacterized protein LOC798456 isoform X3 [Danio rerio]	gi|528502468|ref|XP_005157847.1|	9.26154e-137	E7FBQ2	45.24	2e-136	E7FBQ2_DANRE	Uncharacterized protein	Complete proteome;Metal-binding;Reference proteome;Zinc;Zinc-finger.;
comp73354_c0_seq43	12.4955	4.6106	1.302e-08	8.68228e-05	4428	calpastatin-like protein [Ictalurus punctatus]	gi|86279708|gb|ABC94509.1|	1.23313e-69	Q2HYK0	79.78	2e-69	Q2HYK0_ICTPU	Calpastatin-like protein	No_keywords
comp73354_c0_seq23	-11.7952	3.91633	1.61173e-08	9.40425e-05	3914	CD8 alpha precursor [Ictalurus punctatus] gi|241140870|gb|ACS66820.1| CD8 alpha [Ictalurus punctatus] gi|332002424|gb|AED99295.1| CD8 alpha [Ictalurus punctatus]	gi|318037281|ref|NP_001187260.1|	1.23318e-58	C6KE06	61.82	2e-58	C6KE06_ICTPU	CD8 alpha	No_keywords
comp81235_c1_seq1	11.801	3.92106	1.18538e-07	0.000614803	15456	PREDICTED: probable E3 ubiquitin-protein ligase MYCBP2 isoform X14 [Astyanax mexicanus]	gi|597776133|ref|XP_007251752.1|	0	O75592	85.93	0	MYCB2_HUMAN	E3 ubiquitin-protein ligase MYCBP2	Alternative splicing;Complete proteome;Disulfide bond;Ligase;Metal-binding;Nucleus;Phosphoprotein;Polymorphism;Reference proteome;Repeat;Transcription;Transcription regulation;Ubl conjugation;Ubl conjugation pathway;Zinc;Zinc-finger.;
comp71875_c1_seq1	-11.6659	3.78866	1.98951e-07	0.000820988	2962	PREDICTED: low-density lipoprotein receptor-like [Astyanax mexicanus]	gi|597738292|ref|XP_007231365.1|	0	Q28832	56.69	0	LDLR_PIG	Low-density lipoprotein receptor	Cell membrane;Cholesterol metabolism;Coated pit;Complete proteome;Disease mutation;Disulfide bond;EGF-like domain;Endocytosis;Endosome;Glycoprotein;Golgi apparatus;LDL;Lipid metabolism;Lipid transport;Lipoprotein;Lysosome;Membrane;Receptor;Reference proteome;Repeat;Steroid metabolism;Sterol metabolism;Transmembrane;Transmembrane helix;Transport;Ubl conjugation.;
comp73354_c0_seq5	9.40446	3.79629	2.08788e-07	0.000820988	4073	calpastatin-like protein [Ictalurus punctatus]	gi|86279708|gb|ABC94509.1|	2.70556e-69	Q2HYK0	79.78	3e-69	Q2HYK0_ICTPU	Calpastatin-like protein	No_keywords
comp81041_c0_seq19	11.6791	3.80058	2.11055e-07	0.000820988	3595	CD45 precursor [Ictalurus punctatus]	gi|55793857|gb|AAV65851.1|	0	Q9IBD8	51.24	0	PTPRC_CYPCA	Receptor-type tyrosine-protein phosphatase C	Glycoprotein;Hydrolase;Membrane;Phosphoprotein;Protein phosphatase;Repeat;Signal;Transmembrane;Transmembrane helix.;
comp77845_c0_seq21	-11.5598	3.68335	2.5125e-07	0.000902161	3046	PREDICTED: GTPase IMAP family member 7-like [Astyanax mexicanus]	gi|597807718|ref|XP_007243722.1|	1.47836e-71	Q8NHV1	36.11	5e-34	GIMA7_HUMAN	GTPase IMAP family member 7	3D-structure;Complete proteome;Cytoplasm;GTP-binding;Lipid droplet;Nucleotide-binding;Polymorphism;Reference proteome.;
comp79298_c0_seq4	-7.64203	4.07335	8.69454e-07	0.00289895	1199	PREDICTED: DNA mismatch repair protein Msh6-like [Astyanax mexicanus]	gi|597753348|ref|XP_007238510.1|	8.24706e-66	P54276	67.74	3e-31	MSH6_MOUSE	DNA mismatch repair protein Msh6	Acetylation;ATP-binding;Chromosome;Complete proteome;DNA damage;DNA repair;DNA-binding;Nucleotide-binding;Nucleus;Phosphoprotein;Reference proteome.;
comp72815_c0_seq1	11.3182	3.44395	1.075e-06	0.00334532	1691	No_sig_nr_hit	No_sig_nr_hit	No_sig_nr_hit	No_Uniprotmatch	No_%_identity	No_evalue	No_ID	No_Description	No_keywords
comp73484_c0_seq6	11.2189	3.34546	1.50347e-06	0.00435514	1673	PREDICTED: uncharacterized protein LOC798456 isoform X3 [Danio rerio]	gi|528502468|ref|XP_005157847.1|	1.98171e-147	E7FBQ2	48.02	3e-147	E7FBQ2_DANRE	Uncharacterized protein	Complete proteome;Metal-binding;Reference proteome;Zinc;Zinc-finger.;
comp75321_c2_seq11	-11.418	3.54282	1.58609e-06	0.00435514	6013	unnamed protein product [Tetraodon nigroviridis]	gi|47228791|emb|CAG07523.1|	0	Q9P2R6	80.63	0	RERE_HUMAN	Arginine-glutamic acid dipeptide repeats protein	3D-structure;Acetylation;Alternative splicing;Chromosomal rearrangement;Coiled coil;Complete proteome;Developmental protein;Metal-binding;Nucleus;Phosphoprotein;Reference proteome;Repressor;Transcription;Transcription regulation;Zinc;Zinc-finger.;
comp79430_c0_seq10	11.2618	3.38772	1.83121e-06	0.00474883	5139	PREDICTED: rap1 GTPase-activating protein 2-like isoform X3 [Maylandia zebra]	gi|499032709|ref|XP_004567052.1|	0	Q5ZMV8	68.64	0	RPGP2_CHICK	Rap1 GTPase-activating protein 2	Complete proteome;Cytoplasm;GTPase activation;Reference proteome.;
comp72527_c4_seq2	11.1577	3.28387	2.22604e-06	0.00546891	5472	PREDICTED: protein strawberry notch homolog 2-like isoform X2 [Astyanax mexicanus]	gi|597778121|ref|XP_007252704.1|	0	A0JND4	69.78	0	SBNO2_BOVIN	Protein strawberry notch homolog 2	Complete proteome;Reference proteome;Repressor;Transcription;Transcription regulation.;
comp72223_c2_seq1	-5.73901	4.9855	3.78813e-06	0.0088413	3129	high mobility group protein B2 [Danio rerio] gi|81294190|gb|AAI07992.1| Zgc:123215 [Danio rerio]	gi|82658290|ref|NP_001032501.1|	1.11549e-68	P52925	80.75	1e-69	HMGB2_RAT	High mobility group protein B2	Acetylation;Chromosome;Complete proteome;DNA-binding;Nucleus;Reference proteome;Repeat.;
comp28030_c0_seq1	-11.1326	3.2622	6.30545e-06	0.0140158	372	interferon-inducible protein IFI58 [Carassius auratus]	gi|31075430|gb|AAP42145.1|	1.76386e-39	Q13325	27.5	7e-12	IFIT5_HUMAN	Interferon-induced protein with tetratricopeptide repeats 5	3D-structure;Antiviral defense;Cell membrane;Cell projection;Complete proteome;Immunity;Innate immunity;Membrane;Reference proteome;Repeat;RNA-binding;TPR repeat;tRNA-binding.;
comp76264_c0_seq6	10.9843	3.11431	1.25075e-05	0.025586	2670	PREDICTED: G-protein coupled receptor 64-like [Astyanax mexicanus]	gi|597794571|ref|XP_007259921.1|	1.18146e-135	Q6F3F9	36.67	3e-42	GP126_MOUSE	G-protein coupled receptor 126	Cell membrane;Complete proteome;Direct protein sequencing;Disulfide bond;G-protein coupled receptor;Glycoprotein;Membrane;Phosphoprotein;Receptor;Reference proteome;Signal;Transducer;Transmembrane;Transmembrane helix.;
comp80219_c0_seq2	-10.9211	3.05413	1.26069e-05	0.025586	10002	PREDICTED: triple functional domain protein isoform X1 [Danio rerio]	gi|528510451|ref|XP_005159799.1|	0	Q1LUA6	90.18	0	TRIO_DANRE	Triple functional domain protein	ATP-binding;Complete proteome;Cytoplasm;Disulfide bond;Guanine-nucleotide releasing factor;Immunoglobulin domain;Kinase;Nucleotide-binding;Phosphoprotein;Reference proteome;Repeat;Serine/threonine-protein kinase;SH3 domain;Transferase.;
comp73169_c0_seq1	10.8404	2.97125	1.48835e-05	0.0289479	3445	PREDICTED: discoidin domain-containing receptor 2 [Danio rerio]	gi|326667648|ref|XP_693702.4|	0	Q16832	57.13	0	DDR2_HUMAN	Discoidin domain-containing receptor 2	3D-structure;ATP-binding;Cell membrane;Complete proteome;Disease mutation;Disulfide bond;Dwarfism;Glycoprotein;Kinase;Membrane;Nucleotide-binding;Osteogenesis;Phosphoprotein;Polymorphism;Receptor;Reference proteome;Signal;Transferase;Transmembrane;Transmembrane helix;Tyrosine-protein kinase.;
comp81241_c0_seq10	10.7744	2.90718	2.13701e-05	0.0399014	14536	PREDICTED: neurofibromin isoform X3 [Danio rerio]	gi|528502137|ref|XP_005157771.1|	0	P21359	84.69	0	NF1_HUMAN	Neurofibromin	3D-structure;Acetylation;Alternative splicing;Complete proteome;Disease mutation;GTPase activation;Lipid-binding;Phosphoprotein;Polymorphism;Reference proteome;RNA editing;Tumor suppressor.;
comp73354_c0_seq10	11.749	3.86973	2.49172e-05	0.044735	4119	CD8 alpha precursor [Ictalurus punctatus] gi|241140870|gb|ACS66820.1| CD8 alpha [Ictalurus punctatus] gi|332002424|gb|AED99295.1| CD8 alpha [Ictalurus punctatus]	gi|318037281|ref|NP_001187260.1|	1.48652e-58	C6KE06	61.82	2e-58	C6KE06_ICTPU	CD8 alpha	No_keywords
comp80748_c0_seq2	10.7483	2.88208	2.63165e-05	0.0454974	6579	PREDICTED: von Willebrand factor A domain-containing protein 2 [Astyanax mexicanus]	gi|597792850|ref|XP_007259332.1|	0	Q6DCQ6	53.65	0	VWA2_XENLA	von Willebrand factor A domain-containing protein 2	Disulfide bond;EGF-like domain;Repeat;Secreted;Signal.;
comp72223_c2_seq1(red color) is not detected by ebseq.

## Sheet: DE.EBSeq
S1 Table
ContigName	ContigLength	PPEE	PPDE	PostFC	RealFC	FDR	topnrMatch	topnrHitName	topnrEvalue	Uniprotmatch	%_identity	evalue	ID	Description	Keywords
comp73956_c0_seq2	2165	0	1	270.901	30223.9	0	PREDICTED: hydroxycarboxylic acid receptor 2-like [Astyanax mexicanus]	gi|597783817|ref|XP_007255426.1|	8.21e-129	F8VQN3	29.93	1e-24	GPR31_MOUSE	12-(S)-hydroxy-5,8,10,14-eicosatetraenoic acid receptor	Cell membrane;Complete proteome;G-protein coupled receptor;Glycoprotein;Membrane;Receptor;Reference proteome;Transducer;Transmembrane;Transmembrane helix.;
comp72520_c3_seq2	976	0	1	149.247	16601.4	0	PREDICTED: 14-3-3 protein beta/alpha-A-like [Astyanax mexicanus]	gi|597759319|ref|XP_007241340.1|	2.76e-141	Q7T356	85.71	2e-141	143BB_DANRE	14-3-3 protein beta/alpha-B	Acetylation;Complete proteome;Cytoplasm;Reference proteome.;
comp68893_c0_seq4	1189	0	1	199.405	22217.9	0	PREDICTED: 15-hydroxyprostaglandin dehydrogenase [NAD(+)]-like [Astyanax mexicanus]	gi|597748760|ref|XP_007236335.1|	1.73e-121	P15428	42.37	3e-65	PGDH_HUMAN	15-hydroxyprostaglandin dehydrogenase [NAD(+)]	3D-structure;Alternative splicing;Complete proteome;Cytoplasm;Direct protein sequencing;Disease mutation;Fatty acid metabolism;Lipid metabolism;NAD;Oxidoreductase;Polymorphism;Prostaglandin metabolism;Reference proteome;Tumor suppressor.;
comp76379_c5_seq20	5938	1.84e-10	1	16.009	19.3917	1.27e-08	PREDICTED: 1-phosphatidylinositol 4,5-bisphosphate phosphodiesterase beta-4-like isoform X2 [Astyanax mexicanus]	gi|597741499|ref|XP_007232878.1|	0	Q15147	77.23	0	PLCB4_HUMAN	1-phosphatidylinositol 4,5-bisphosphate phosphodiesterase beta-4	Acetylation;Alternative splicing;Calcium;Complete proteome;Direct protein sequencing;Disease mutation;Hydrolase;Lipid degradation;Lipid metabolism;Phosphoprotein;Polymorphism;Reference proteome;Transducer.;
comp48874_c0_seq1	959	1.52e-07	1	0.0168339	0.000211016	8.72e-06	phosphoglycerate mutase [Laccaria bicolor S238N-H82] gi|164643983|gb|EDR08234.1| phosphoglycerate mutase [Laccaria bicolor S238N-H82]	gi|170100172|ref|XP_001881304.1|	1.74e-89	Q8L1Z7	30.81	3e-16	GPMA_BARHE	2,3-bisphosphoglycerate-dependent phosphoglycerate mutase	Complete proteome;Glycolysis;Isomerase.;
comp49462_c1_seq1	1155	3.36e-10	1	0.0152847	0.000191298	2.29e-08	RecName: Full=26S protease regulatory subunit 6A homolog; AltName: Full=Tat-binding protein homolog 1; Short=TBP-1 gi|2564337|dbj|BAA22951.1| Tat binding protein 1 [Brassica rapa subsp. oleifera]	gi|3024434|sp|O23894.1|PRS6A_BRACM	0	O23894	100	0	PRS6A_BRACM	26S protease regulatory subunit 6A homolog	ATP-binding;Cytoplasm;Nucleotide-binding;Nucleus;Phosphoprotein;Proteasome.;
comp73312_c0_seq3	1340	0	1	437.651	48896.2	0	26S protease regulatory subunit 6B [Salmo salar] gi|221221488|gb|ACM09405.1| 26S protease regulatory subunit 6B [Salmo salar]	gi|226443298|ref|NP_001140138.1|	0	Q63570	83.25	0	PRS6B_RAT	26S protease regulatory subunit 6B	3D-structure;Acetylation;ATP-binding;Complete proteome;Cytoplasm;Nucleotide-binding;Nucleus;Phosphoprotein;Proteasome;Reference proteome.;
comp72658_c1_seq2	1214	0	1	167.988	18699.9	0	2-amino-3-ketobutyrate coenzyme A ligase, mitochondrial precursor [Salmo salar]	gi|209732940|gb|ACI67339.1|	0	O75600	75.07	0	KBL_HUMAN	2-amino-3-ketobutyrate coenzyme A ligase, mitochondrial	Acetylation;Acyltransferase;Alternative splicing;Complete proteome;Mitochondrion;Nucleus;Polymorphism;Pyridoxal phosphate;Reference proteome;Transferase;Transit peptide.;
comp78424_c0_seq2	2589	1.33e-06	0.999999	0.29956	0.288307	7.14e-05	2-oxoglutarate and iron-dependent oxygenase domain-containing protein 2 [Danio rerio] gi|118764167|gb|AAI28873.1| Zgc:158437 [Danio rerio]	gi|121583693|ref|NP_001073538.1|	7.34e-140	A3KGZ2	75.32	9e-141	OGFD2_DANRE	2-oxoglutarate and iron-dependent oxygenase domain-containing protein 2	Complete proteome;Dioxygenase;Iron;Metal-binding;Oxidoreductase;Reference proteome;Vitamin C.;
comp72464_c0_seq4	2099	4.31e-13	1	0.0175127	0.000159156	3.39e-11	mitochondrial 39S ribosomal protein l38 [Ictalurus punctatus] gi|308322711|gb|ADO28493.1| mitochondrial 39S ribosomal protein l38 [Ictalurus punctatus]	gi|319401939|ref|NP_001187321.1|	0	Q3ZBF3	54.57	5e-114	RM38_BOVIN	39S ribosomal protein L38, mitochondrial	Coiled coil;Complete proteome;Direct protein sequencing;Mitochondrion;Reference proteome;Ribonucleoprotein;Ribosomal protein;Transit peptide.;
comp69132_c0_seq1	1242	0	1	98.5687	10926.5	0	PREDICTED: 39S ribosomal protein L43, mitochondrial [Astyanax mexicanus]	gi|597792626|ref|XP_007259256.1|	4.01e-88	Q95KE5	64.23	3e-60	RM43_BOVIN	39S ribosomal protein L43, mitochondrial	Complete proteome;Mitochondrion;Reference proteome;Ribonucleoprotein;Ribosomal protein;Transit peptide.;
comp74119_c0_seq1	1456	0	1	138.372	15383.6	0	PREDICTED: 39S ribosomal protein L9, mitochondrial-like isoform X1 [Astyanax mexicanus] gi|597737262|ref|XP_007230871.1| PREDICTED: 39S ribosomal protein L9, mitochondrial-like isoform X2 [Astyanax mexicanus]	gi|597737260|ref|XP_007230870.1|	4.08e-104	Q99N94	56.82	1e-75	RM09_MOUSE	39S ribosomal protein L9, mitochondrial	Complete proteome;Mitochondrion;Reference proteome;Ribonucleoprotein;Ribosomal protein;Transit peptide.;
comp79879_c0_seq9	2317	0	1	55.5071	6104.59	0	PREDICTED: sulfotransferase family cytosolic 2B member 1-like isoform X1 [Astyanax mexicanus]	gi|597801706|ref|XP_007242198.1|	8.93e-89	P52841	40.96	7e-43	SUHB_CAVPO	3-beta-hydroxysteroid sulfotransferase	Complete proteome;Cytoplasm;Direct protein sequencing;Lipid metabolism;Reference proteome;Steroid metabolism;Transferase.;
comp70296_c0_seq1	3460	0	1	0.111811	0.110354	0	PREDICTED: 5,6-dihydroxyindole-2-carboxylic acid oxidase isoform X2 [Astyanax mexicanus]	gi|597735948|ref|XP_007230242.1|	0	P55028	72.03	0	TYRP1_CARAU	5,6-dihydroxyindole-2-carboxylic acid oxidase	Copper;Glycoprotein;Melanin biosynthesis;Membrane;Metal-binding;Monooxygenase;Oxidoreductase;Signal;Transmembrane;Transmembrane helix.;
comp73905_c0_seq2	1612	0.000783091	0.999217	58.9135	6486.04	0.0330754	5'-AMP-activated protein kinase subunit gamma-1 [Ictalurus furcatus]	gi|308321238|gb|ADO27771.1|	0	P80385	82.52	0	AAKG1_RAT	5'-AMP-activated protein kinase subunit gamma-1	3D-structure;ATP-binding;CBS domain;Complete proteome;Direct protein sequencing;Fatty acid biosynthesis;Fatty acid metabolism;Lipid biosynthesis;Lipid metabolism;Nucleotide-binding;Phosphoprotein;Reference proteome;Repeat.;
comp76673_c0_seq4	4112	0	1	182.58	20334	0	60S ribosomal protein l19 [Ictalurus furcatus]	gi|308322135|gb|ADO28205.1|	1.78e-81	Q7ZYS1	91.14	5e-79	RL19_XENLA	60S ribosomal protein L19	Ribonucleoprotein;Ribosomal protein.;
comp77074_c2_seq19	4746	1.83e-05	0.999982	0.138898	0.134841	0.000913004	PREDICTED: acetyl-CoA carboxylase 1 isoform X1 [Astyanax mexicanus]	gi|597762598|ref|XP_007245267.1|	0	Q28559	86.42	0	ACACA_SHEEP	Acetyl-CoA carboxylase 1	Acetylation;Allosteric enzyme;Alternative promoter usage;ATP-binding;Biotin;Complete proteome;Cytoplasm;Fatty acid biosynthesis;Fatty acid metabolism;Ligase;Lipid biosynthesis;Lipid metabolism;Manganese;Metal-binding;Multifunctional enzyme;Nucleotide-binding;Phosphoprotein.;
comp77074_c2_seq32	4999	0.0011871	0.998813	60.4959	1324.95	0.0490978	PREDICTED: acetyl-CoA carboxylase 1 isoform X1 [Astyanax mexicanus]	gi|597762598|ref|XP_007245267.1|	0	Q28559	88.19	0	ACACA_SHEEP	Acetyl-CoA carboxylase 1	Acetylation;Allosteric enzyme;Alternative promoter usage;ATP-binding;Biotin;Complete proteome;Cytoplasm;Fatty acid biosynthesis;Fatty acid metabolism;Ligase;Lipid biosynthesis;Lipid metabolism;Manganese;Metal-binding;Multifunctional enzyme;Nucleotide-binding;Phosphoprotein.;
comp73475_c0_seq1	2908	1.34e-09	1	6.39266	7.0416	8.81e-08	PREDICTED: acid trehalase-like protein 1-like isoform X2 [Astyanax mexicanus]	gi|597746357|ref|XP_007235194.1|	0	A0JMP0	68.39	1e-174	ATHL1_DANRE	Acid trehalase-like protein 1	Complete proteome;Glycosidase;Hydrolase;Reference proteome.;
comp79608_c0_seq129	3622	2.02e-06	0.999998	0.149521	0.144796	0.000107059	PREDICTED: actin-binding LIM protein 1 isoform X17 [Astyanax mexicanus]	gi|597792913|ref|XP_007259352.1|	0	O14639	66.71	0	ABLM1_HUMAN	Actin-binding LIM protein 1	Actin-binding;Alternative splicing;Coiled coil;Complete proteome;Cytoplasm;Cytoskeleton;LIM domain;Metal-binding;Phosphoprotein;Polymorphism;Reference proteome;Repeat;Zinc.;
comp79608_c0_seq91	3632	3.47e-06	0.999997	0.0221175	0.000201943	0.000181549	PREDICTED: actin-binding LIM protein 1 isoform X17 [Astyanax mexicanus]	gi|597792913|ref|XP_007259352.1|	0	O14639	67.8	0	ABLM1_HUMAN	Actin-binding LIM protein 1	Actin-binding;Alternative splicing;Coiled coil;Complete proteome;Cytoplasm;Cytoskeleton;LIM domain;Metal-binding;Phosphoprotein;Polymorphism;Reference proteome;Repeat;Zinc.;
comp79599_c0_seq5	5982	0.000680615	0.999319	59.0357	6499.72	0.0290188	PREDICTED: acyl-CoA dehydrogenase family member 9, mitochondrial [Oreochromis niloticus]	gi|348518038|ref|XP_003446539.1|	0	Q8JZN5	72.03	0	ACAD9_MOUSE	Acyl-CoA dehydrogenase family member 9, mitochondrial	Acetylation;Complete proteome;FAD;Flavoprotein;Mitochondrion;Oxidoreductase;Reference proteome;Transit peptide.;
comp74064_c0_seq2	1887	0	1	124.988	13885	0	adenosine kinase isoform 1 [Danio rerio] gi|39645529|gb|AAH63961.1| Adenosine kinase a [Danio rerio]	gi|47086461|ref|NP_997956.1|	0	P55263	75.35	0	ADK_HUMAN	Adenosine kinase	3D-structure;Acetylation;Alternative splicing;ATP-binding;Complete proteome;Cytoplasm;Direct protein sequencing;Disease mutation;Kinase;Magnesium;Metal-binding;Nucleotide-binding;Nucleus;Phosphoprotein;Purine salvage;Reference proteome;Transferase.;
comp74064_c0_seq4	1793	2.24e-14	1	79.9438	8840.96	1.87e-12	adenosine kinase isoform 1 [Danio rerio] gi|39645529|gb|AAH63961.1| Adenosine kinase a [Danio rerio]	gi|47086461|ref|NP_997956.1|	0	P55263	77.35	0	ADK_HUMAN	Adenosine kinase	3D-structure;Acetylation;Alternative splicing;ATP-binding;Complete proteome;Cytoplasm;Direct protein sequencing;Disease mutation;Kinase;Magnesium;Metal-binding;Nucleotide-binding;Nucleus;Phosphoprotein;Purine salvage;Reference proteome;Transferase.;
comp70608_c0_seq3	1423	2.11e-07	1	67.9728	5913.56	1.2e-05	PREDICTED: adenylate kinase 4, mitochondrial [Astyanax mexicanus]	gi|597768903|ref|XP_007248276.1|	4.37e-143	Q9WUR9	67.92	2e-105	KAD4_MOUSE	Adenylate kinase 4, mitochondrial	Acetylation;ATP-binding;Complete proteome;GTP-binding;Kinase;Mitochondrion;Nucleotide-binding;Reference proteome;Transferase.;
comp80128_c0_seq4	3643	0.000917379	0.999083	0.394689	0.391512	0.038466	PREDICTED: adipocyte enhancer-binding protein 1-like [Astyanax mexicanus]	gi|597773156|ref|XP_007250322.1|	0	A2RUV9	63.48	0	AEBP1_RAT	Adipocyte enhancer-binding protein 1	Calmodulin-binding;Complete proteome;Cytoplasm;DNA-binding;Glycoprotein;Nucleus;Reference proteome;Repressor;Secreted;Signal;Transcription;Transcription regulation.;
comp43537_c1_seq1	519	3.68e-05	0.999963	0.0185237	0.000232592	0.00177943	PREDICTED: ADP-ribosylation factor 1-like isoform 1 [Fragaria vesca subsp. vesca]	gi|470137765|ref|XP_004304633.1|	1.36e-69	P36397	100	3e-71	ARF1_ARATH	ADP-ribosylation factor 1	3D-structure;Complete proteome;Endosome;ER-Golgi transport;Golgi apparatus;GTP-binding;Lipoprotein;Myristate;Nucleotide-binding;Protein transport;Reference proteome;Transport.;
comp69578_c0_seq1	3578	0	1	194.683	21689.2	0	PREDICTED: ADP-ribosylation factor GTPase-activating protein 3 isoform X1 [Astyanax mexicanus] gi|597735242|ref|XP_007229900.1| PREDICTED: ADP-ribosylation factor GTPase-activating protein 3 isoform X2 [Astyanax mexicanus]	gi|597735240|ref|XP_007229899.1|	0	Q9D8S3	55.62	1e-158	ARFG3_MOUSE	ADP-ribosylation factor GTPase-activating protein 3	Complete proteome;Cytoplasm;ER-Golgi transport;Golgi apparatus;GTPase activation;Membrane;Metal-binding;Phosphoprotein;Protein transport;Reference proteome;Transport;Zinc;Zinc-finger.;
comp62527_c0_seq2	1104	0	1	139.392	15497.8	0	PREDICTED: ADP-ribosylation factor-like protein 8B-A-like [Astyanax mexicanus]	gi|597782123|ref|XP_007254614.1|	1.01e-121	Q6NZW8	92.61	4e-120	AR8BA_DANRE	ADP-ribosylation factor-like protein 8B-A	Cell cycle;Cell division;Chromosome partition;Complete proteome;Cytoplasm;Cytoskeleton;Endosome;GTP-binding;Lysosome;Membrane;Mitosis;Nucleotide-binding;Reference proteome.;
comp79106_c6_seq11	5634	0	1	121.342	13476.6	0	PREDICTED: afadin-like isoform X7 [Astyanax mexicanus]	gi|597783797|ref|XP_007255416.1|	0	P55196	72.98	0	AFAD_HUMAN	Afadin	3D-structure;Acetylation;Alternative splicing;Cell adhesion;Cell junction;Chromosomal rearrangement;Coiled coil;Complete proteome;Phosphoprotein;Proto-oncogene;Reference proteome;Repeat.;
comp79106_c6_seq5	2540	2.22e-16	1	0.014529	0.000131645	2.01e-14	PREDICTED: afadin-like isoform X6 [Oreochromis niloticus]	gi|542250768|ref|XP_005461542.1|	0	P55196	64.71	0	AFAD_HUMAN	Afadin	3D-structure;Acetylation;Alternative splicing;Cell adhesion;Cell junction;Chromosomal rearrangement;Coiled coil;Complete proteome;Phosphoprotein;Proto-oncogene;Reference proteome;Repeat.;
comp74516_c0_seq5	3897	7.59e-07	0.999999	64.9461	7161.54	4.15e-05	PREDICTED: aftiphilin isoform X3 [Danio rerio]	gi|528469317|ref|XP_005160230.1|	0	Q80WT5	51.32	4e-94	AFTIN_MOUSE	Aftiphilin	Alternative splicing;Complete proteome;Cytoplasm;Phosphoprotein;Protein transport;Reference proteome;Repeat;Transport.;
comp81430_c0_seq15	5013	4.95e-05	0.999951	0.0219728	0.000200592	0.00237506	PREDICTED: A-kinase anchor protein 13 [Danio rerio]	gi|528484353|ref|XP_685605.6|	0	Q12802	53.95	0	AKP13_HUMAN	A-kinase anchor protein 13	3D-structure;Alternative splicing;Coiled coil;Complete proteome;Cytoplasm;Guanine-nucleotide releasing factor;Membrane;Metal-binding;Nucleus;Phosphoprotein;Polymorphism;Proto-oncogene;Reference proteome;Zinc;Zinc-finger.;
comp74497_c0_seq1	2208	0.000778051	0.999222	0.157622	0.145461	0.0328866	PREDICTED: alpha-2B adrenergic receptor [Astyanax mexicanus]	gi|597744434|ref|XP_007234270.1|	0	Q90WY5	79.78	2e-135	ADA2B_DANRE	Alpha-2B adrenergic receptor	Cell membrane;Complete proteome;Disulfide bond;G-protein coupled receptor;Glycoprotein;Lipoprotein;Membrane;Palmitate;Receptor;Reference proteome;Transducer;Transmembrane;Transmembrane helix.;
comp80802_c0_seq4	4037	1.34e-07	1	4.86131	5.10055	7.76e-06	PREDICTED: aminoadipate-semialdehyde synthase isoform X1 [Sus scrofa] gi|545882810|ref|XP_005673260.1| PREDICTED: aminoadipate-semialdehyde synthase isoform X2 [Sus scrofa] gi|545882813|ref|XP_005673261.1| PREDICTED: aminoadipate-semialdehyde synthase isoform X3 [Sus scrofa]	gi|545882807|ref|XP_005673259.1|	0	A8E657	77.21	0	AASS_BOVIN	Alpha-aminoadipic semialdehyde synthase, mitochondrial	Acetylation;Complete proteome;Mitochondrion;Multifunctional enzyme;NAD;NADP;Oxidoreductase;Reference proteome;Transit peptide.;
comp76566_c0_seq4	2841	0	1	0.00761554	6.85e-05	0	PREDICTED: alpha-N-acetylgalactosaminide alpha-2,6-sialyltransferase 2 [Danio rerio] gi|326672536|ref|XP_003199685.1| PREDICTED: alpha-N-acetylgalactosaminide alpha-2,6-sialyltransferase 2-like [Danio rerio]	gi|326672534|ref|XP_003199684.1|	8.78e-153	Q92184	47.45	5e-90	SIA7B_CHICK	Alpha-N-acetylgalactosaminide alpha-2,6-sialyltransferase 2	Complete proteome;Disulfide bond;Glycoprotein;Glycosyltransferase;Golgi apparatus;Membrane;Reference proteome;Signal-anchor;Transferase;Transmembrane;Transmembrane helix.;
comp78809_c0_seq1	2634	0.000344538	0.999655	0.405577	0.404634	0.0152553	aminoacyl tRNA synthetase complex-interacting multifunctional protein 2 [Ictalurus furcatus]	gi|308322493|gb|ADO28384.1|	2.72e-146	Q0II26	59.49	1e-82	AIMP2_BOVIN	Aminoacyl tRNA synthase complex-interacting multifunctional protein 2	Apoptosis;Complete proteome;Cytoplasm;Developmental protein;Differentiation;Nucleus;Phosphoprotein;Protein biosynthesis;Reference proteome;Ubl conjugation.;
comp77992_c0_seq1	5023	0.00015486	0.999845	2.08131	2.08595	0.00712455	PREDICTED: ankyrin repeat and IBR domain-containing protein 1-like [Astyanax mexicanus]	gi|597786217|ref|XP_007256574.1|	0	Q9P2G1	77.02	0	AKIB1_HUMAN	Ankyrin repeat and IBR domain-containing protein 1	ANK repeat;Coiled coil;Complete proteome;Lipoprotein;Metal-binding;Myristate;Phosphoprotein;Polymorphism;Reference proteome;Repeat;Zinc;Zinc-finger.;
comp81336_c0_seq22	6703	9.91e-07	0.999999	64.7145	7135.62	5.35e-05	PREDICTED: ankyrin-3 isoform X4 [Danio rerio]	gi|528495479|ref|XP_005156098.1|	0	G5E8K5	81.96	0	ANK3_MOUSE	Ankyrin-3	Alternative splicing;ANK repeat;Cell junction;Cell membrane;Complete proteome;Cytoplasm;Cytoskeleton;Isopeptide bond;Lysosome;Membrane;Phosphoprotein;Postsynaptic cell membrane;Reference proteome;Repeat;Synapse;Ubl conjugation.;
comp73584_c1_seq5	1464	0	1	406.665	45426.5	0	annexin a3 [Ictalurus punctatus] gi|308324250|gb|ADO29260.1| annexin a3 [Ictalurus punctatus]	gi|318103494|ref|NP_001188214.1|	6.42e-173	P12429	57.46	2e-112	ANXA3_HUMAN	Annexin A3	3D-structure;Acetylation;Annexin;Calcium;Calcium/phospholipid-binding;Complete proteome;Direct protein sequencing;Phospholipase A2 inhibitor;Polymorphism;Reference proteome;Repeat.;
comp80169_c1_seq4	3454	3e-15	1	81.6995	9037.56	2.58e-13	anthrax toxin receptor 2a precursor [Danio rerio] gi|141796884|gb|AAI39637.1| Anthrax toxin receptor 2a [Danio rerio]	gi|145587695|ref|NP_001038174.2|	0	Q6DFX2	59.31	3e-166	ANTR2_MOUSE	Anthrax toxin receptor 2	Complete proteome;Disulfide bond;Glycoprotein;Membrane;Metal-binding;Phosphoprotein;Receptor;Reference proteome;Signal;Transmembrane;Transmembrane helix.;
comp79140_c1_seq3	5159	0	1	114.795	12743.5	0	PREDICTED: AP-2 complex subunit alpha-2 isoformX1 [Danio rerio]	gi|189517144|ref|XP_001922436.1|	0	P17427	83.92	0	AP2A2_MOUSE	AP-2 complex subunit alpha-2	3D-structure;Cell membrane;Coated pit;Complete proteome;Endocytosis;Lipid-binding;Membrane;Protein transport;Reference proteome;Transport.;
comp79140_c1_seq5	5166	1.38e-08	1	2.84592	2.86607	8.41e-07	PREDICTED: AP-2 complex subunit alpha-2-like isoform 1 [Takifugu rubripes]	gi|410925234|ref|XP_003976086.1|	0	P17427	83.39	0	AP2A2_MOUSE	AP-2 complex subunit alpha-2	3D-structure;Cell membrane;Coated pit;Complete proteome;Endocytosis;Lipid-binding;Membrane;Protein transport;Reference proteome;Transport.;
comp80943_c0_seq3	4182	0	1	106.589	11824.6	0	PREDICTED: arf-GAP with Rho-GAP domain, ANK repeat and PH domain-containing protein 1-like isoform X1 [Astyanax mexicanus] gi|597767727|ref|XP_007247711.1| PREDICTED: arf-GAP with Rho-GAP domain, ANK repeat and PH domain-containing protein 1-like isoform X2 [Astyanax mexicanus] gi|597767729|ref|XP_007247712.1| PREDICTED: arf-GAP with Rho-GAP domain, ANK repeat and PH domain-containing protein 1-l…	gi|597767725|ref|XP_007247710.1|	0	Q96P48	60.02	0	ARAP1_HUMAN	Arf-GAP with Rho-GAP domain, ANK repeat and PH domain-containing protein 1	Alternative splicing;Cell membrane;Complete proteome;Cytoplasm;Golgi apparatus;GTPase activation;Membrane;Metal-binding;Phosphoprotein;Polymorphism;Reference proteome;Repeat;Zinc;Zinc-finger.;
comp79064_c0_seq1	6385	0.00097634	0.999024	3.86152	4.12656	0.0408196	PREDICTED: arf-GAP with Rho-GAP domain, ANK repeat and PH domain-containing protein 2 [Astyanax mexicanus]	gi|597801577|ref|XP_007242139.1|	0	Q8BZ05	49.69	0	ARAP2_MOUSE	Arf-GAP with Rho-GAP domain, ANK repeat and PH domain-containing protein 2	Alternative splicing;Complete proteome;Cytoplasm;GTPase activation;Metal-binding;Phosphoprotein;Reference proteome;Repeat;Zinc;Zinc-finger.;
comp77564_c0_seq21	3490	8.48e-10	1	5.92972	6.33318	5.63e-08	PREDICTED: arginine/serine-rich coiled-coil protein 2-like [Oryzias latipes]	gi|432873955|ref|XP_004072400.1|	2.39e-79	Q6NWI1	79.12	7e-77	RSRC2_DANRE	Arginine/serine-rich coiled-coil protein 2	Coiled coil;Complete proteome;Reference proteome.;
comp75321_c2_seq11	6013	0	1	0.00342976	3.07e-05	0	unnamed protein product [Tetraodon nigroviridis]	gi|47228791|emb|CAG07523.1|	0	Q9P2R6	80.63	0	RERE_HUMAN	Arginine-glutamic acid dipeptide repeats protein	3D-structure;Acetylation;Alternative splicing;Chromosomal rearrangement;Coiled coil;Complete proteome;Developmental protein;Metal-binding;Nucleus;Phosphoprotein;Reference proteome;Repressor;Transcription;Transcription regulation;Zinc;Zinc-finger.;
comp75321_c2_seq9	7224	0	1	100.89	11186.5	0	PREDICTED: arginine-glutamic acid dipeptide repeats protein isoform X2 [Astyanax mexicanus]	gi|597764874|ref|XP_007246347.1|	0	Q9P2R6	80.79	0	RERE_HUMAN	Arginine-glutamic acid dipeptide repeats protein	3D-structure;Acetylation;Alternative splicing;Chromosomal rearrangement;Coiled coil;Complete proteome;Developmental protein;Metal-binding;Nucleus;Phosphoprotein;Reference proteome;Repressor;Transcription;Transcription regulation;Zinc;Zinc-finger.;
comp77782_c0_seq12	3296	5.55e-16	1	54.9708	6044.54	4.94e-14	PREDICTED: aryl hydrocarbon receptor nuclear translocator [Astyanax mexicanus]	gi|597782046|ref|XP_007254580.1|	0	P79832	59.97	0	ARNT_ONCMY	Aryl hydrocarbon receptor nuclear translocator	Activator;Alternative splicing;DNA-binding;Nucleus;Repeat;Repressor;Transcription;Transcription regulation.;
comp69799_c1_seq1	1071	0	1	0.0141299	0.000127977	0	PREDICTED: asc-type amino acid transporter 1 [Astyanax mexicanus]	gi|597761923|ref|XP_007244938.1|	2.18e-125	P63116	71.79	4e-92	AAA1_RAT	Asc-type amino acid transporter 1	Amino-acid transport;Complete proteome;Disulfide bond;Membrane;Reference proteome;Transmembrane;Transmembrane helix;Transport.;
comp73182_c0_seq12	4159	2.4e-06	0.999998	35.828	3900.96	0.000126272	PREDICTED: ataxin-2-like isoform X4 [Astyanax mexicanus]	gi|597752321|ref|XP_007238021.1|	0	Q99700	52.67	0	ATX2_HUMAN	Ataxin-2	3D-structure;Alternative splicing;Amyotrophic lateral sclerosis;Complete proteome;Cytoplasm;Neurodegeneration;Parkinsonism;Phosphoprotein;Polymorphism;Reference proteome;Spinocerebellar ataxia;Triplet repeat expansion.;
comp74469_c0_seq7	3763	7.94e-07	0.999999	0.0891669	0.0782238	4.34e-05	PREDICTED: ATP-binding cassette sub-family G member 4-like isoform X2 [Astyanax mexicanus]	gi|597798034|ref|XP_007260569.1|	0	Q9H172	78.53	0	ABCG4_HUMAN	ATP-binding cassette sub-family G member 4	Alternative splicing;ATP-binding;Complete proteome;Glycoprotein;Membrane;Nucleotide-binding;Polymorphism;Reference proteome;Transmembrane;Transmembrane helix;Transport.;
comp81473_c1_seq2	15131	0	1	256.768	28641.3	0	PREDICTED: baculoviral IAP repeat-containing protein 6 isoform X3 [Danio rerio]	gi|528506105|ref|XP_005158765.1|	0	Q9NR09	76.65	0	BIRC6_HUMAN	Baculoviral IAP repeat-containing protein 6	3D-structure;Apoptosis;Cell cycle;Cell division;Complete proteome;Cytoplasm;Cytoskeleton;Endosome;Golgi apparatus;Ligase;Membrane;Mitosis;Phosphoprotein;Protease inhibitor;Reference proteome;Thiol protease inhibitor;Ubl conjugation;Ubl conjugation pathway.;
comp81452_c2_seq36	9040	0	1	17.4972	20.0592	0	PREDICTED: BAH and coiled-coil domain-containing protein 1 [Astyanax mexicanus]	gi|597792934|ref|XP_007259359.1|	0	Q3UHR0	40.06	0	BAHC1_MOUSE	BAH and coiled-coil domain-containing protein 1	Coiled coil;Complete proteome;Reference proteome.;
comp81452_c2_seq10	9261	5.44e-15	1	72.2331	7977.52	4.65e-13	PREDICTED: BAH and coiled-coil domain-containing protein 1 [Astyanax mexicanus]	gi|597792934|ref|XP_007259359.1|	0	Q3UHR0	40.34	0	BAHC1_MOUSE	BAH and coiled-coil domain-containing protein 1	Coiled coil;Complete proteome;Reference proteome.;
comp81377_c1_seq9	8825	4.29e-08	1	6.18314	6.54128	2.55e-06	PREDICTED: BAH and coiled-coil domain-containing protein 1-like [Danio rerio]	gi|528475335|ref|XP_001338213.5|	0	Q9P281	45.83	1e-170	BAHC1_HUMAN	BAH and coiled-coil domain-containing protein 1	Coiled coil;Complete proteome;Polymorphism;Reference proteome.;
comp81377_c1_seq19	8673	1.72e-07	1	0.0209093	0.000190679	9.82e-06	PREDICTED: BAH and coiled-coil domain-containing protein 1-like [Danio rerio]	gi|528475335|ref|XP_001338213.5|	0	Q9P281	44.23	7e-157	BAHC1_HUMAN	BAH and coiled-coil domain-containing protein 1	Coiled coil;Complete proteome;Polymorphism;Reference proteome.;
comp81477_c0_seq7	5009	0	1	0.0159195	0.000144445	0	PREDICTED: basement membrane-specific heparan sulfate proteoglycan core protein isoform X6 [Danio rerio]	gi|528518194|ref|XP_005162333.1|	0	P98160	49.82	0	PGBM_HUMAN	Basement membrane-specific heparan sulfate proteoglycan core protein	3D-structure;Angiogenesis;Basement membrane;Calcium;Complete proteome;Direct protein sequencing;Disease mutation;Disulfide bond;EGF-like domain;Extracellular matrix;Glycoprotein;Heparan sulfate;Immunoglobulin domain;Laminin EGF-like domain;Metal-binding;Polymorphism;Proteoglycan;Reference proteome;Repeat;Secreted;Signal.;
comp77286_c4_seq2	1995	4.58e-06	0.999995	0.290241	0.28203	0.000238224	Beta-1,4 N-acetylgalactosaminyltransferase 1 precursor [Salmo salar] gi|223647488|gb|ACN10502.1| Beta-1,4 N-acetylgalactosaminyltransferase 1 [Salmo salar]	gi|259155122|ref|NP_001158803.1|	0	Q00973	54.76	2e-180	B4GN1_HUMAN	Beta-1,4 N-acetylgalactosaminyltransferase 1	Complete proteome;Disease mutation;Disulfide bond;Glycoprotein;Glycosyltransferase;Golgi apparatus;Hereditary spastic paraplegia;Membrane;Neurodegeneration;Polymorphism;Reference proteome;Signal-anchor;Transferase;Transmembrane;Transmembrane helix.;
comp80525_c0_seq2	2133	2.21e-07	1	2.60191	2.64468	1.26e-05	PREDICTED: beta-galactosidase-like [Astyanax mexicanus]	gi|597741351|ref|XP_007232812.1|	0	Q5R7P4	72.22	0	BGAL_PONAB	Beta-galactosidase	Complete proteome;Glycoprotein;Glycosidase;Hydrolase;Lysosome;Reference proteome;Signal;Zymogen.;
comp75729_c0_seq15	3370	6.55e-14	1	44.323	4852.22	5.35e-12	PREDICTED: bifunctional ATP-dependent dihydroxyacetone kinase/FAD-AMP lyase (cyclizing)-like [Astyanax mexicanus]	gi|597768511|ref|XP_007248085.1|	0	Q4KLZ6	62.65	3e-129	DHAK_RAT	Bifunctional ATP-dependent dihydroxyacetone kinase/FAD-AMP lyase (cyclizing)	ATP-binding;Cobalt;Complete proteome;FAD;Flavoprotein;Kinase;Lyase;Magnesium;Manganese;Metal-binding;Multifunctional enzyme;Nucleotide-binding;Reference proteome;Transferase.;
comp75729_c0_seq4	3253	2.05e-06	0.999998	0.130501	0.12002	0.000108428	PREDICTED: bifunctional ATP-dependent dihydroxyacetone kinase/FAD-AMP lyase (cyclizing)-like [Astyanax mexicanus]	gi|597768511|ref|XP_007248085.1|	0	Q4KLZ6	62.65	2e-129	DHAK_RAT	Bifunctional ATP-dependent dihydroxyacetone kinase/FAD-AMP lyase (cyclizing)	ATP-binding;Cobalt;Complete proteome;FAD;Flavoprotein;Kinase;Lyase;Magnesium;Manganese;Metal-binding;Multifunctional enzyme;Nucleotide-binding;Reference proteome;Transferase.;
comp76091_c4_seq6	1571	7.93e-12	1	6.35092	6.87433	5.91e-10	PREDICTED: biogenesis of lysosome-related organelles complex 1 subunit 4-like isoform X2 [Astyanax mexicanus]	gi|597732469|ref|XP_007228577.1|	7.18e-81	Q9NUP1	51.66	1e-44	BL1S4_HUMAN	Biogenesis of lysosome-related organelles complex 1 subunit 4	Coiled coil;Complete proteome;Cytoplasm;Reference proteome.;
comp78476_c0_seq91	3669	5.67e-07	0.999999	0.0215812	0.00019694	3.12e-05	PREDICTED: Bloom syndrome protein homolog isoform X2 [Astyanax mexicanus]	gi|597747505|ref|XP_007235740.1|	0	Q9DEY9	75.06	0	BLM_XENLA	Bloom syndrome protein homolog	ATP-binding;DNA replication;DNA-binding;Helicase;Hydrolase;Nucleotide-binding;Nucleus.;
comp81166_c0_seq1	1107	0	1	0.0639342	0.0636304	0	MHC class I antigen [Ictalurus punctatus]	gi|11128011|gb|AAG29241.1|	1.08e-164	P13752	41.22	3e-65	HA1A_BOVIN	BOLA class I histocompatibility antigen, alpha chain BL3-6	Complete proteome;Disulfide bond;Glycoprotein;Immunity;Membrane;MHC I;Reference proteome;Signal;Transmembrane;Transmembrane helix.;
comp70587_c0_seq3	463	0.000467858	0.999532	0.206542	0.183083	0.0203259	breast cancer metastasis-suppressor 1-like protein [Ictalurus punctatus] gi|308322601|gb|ADO28438.1| breast cancer metastasis-suppressor 1-like protein [Ictalurus punctatus]	gi|317575708|ref|NP_001187279.1|	6.61e-71	Q4V8V1	78.86	3e-64	BM1LA_DANRE	Breast cancer metastasis-suppressor 1-like protein-A	Coiled coil;Complete proteome;Nucleus;Reference proteome;Repressor;Transcription;Transcription regulation.;
comp76934_c0_seq8	5053	0	1	93.4687	10355.5	0	PREDICTED: brefeldin A-inhibited guanine nucleotide-exchange protein 1 isoform X1 [Danio rerio]	gi|528519771|ref|XP_003201354.2|	0	Q9Y6D6	84.5	0	BIG1_HUMAN	Brefeldin A-inhibited guanine nucleotide-exchange protein 1	3D-structure;Complete proteome;Cytoplasm;Golgi apparatus;Guanine-nucleotide releasing factor;Membrane;Nucleus;Phosphoprotein;Polymorphism;Protein transport;Reference proteome;Transport.;
comp77506_c0_seq8	4759	2.37e-05	0.999976	61.9555	6826.67	0.00116642	PREDICTED: bromodomain adjacent to zinc finger domain protein 2B-like isoform X8 [Astyanax mexicanus]	gi|597770162|ref|XP_007248881.1|	0	Q9DE13	69.39	0	BAZ2B_CHICK	Bromodomain adjacent to zinc finger domain protein 2B	Bromodomain;Coiled coil;Complete proteome;DNA-binding;Metal-binding;Nucleus;Reference proteome;Transcription;Transcription regulation;Zinc;Zinc-finger.;
comp81021_c1_seq1	4043	0.000118646	0.999881	148.371	11648.3	0.00552896	PREDICTED: bromodomain-containing protein 8-like isoform X11 [Astyanax mexicanus]	gi|597780158|ref|XP_007253674.1|	0	Q8R3B7	69.37	3e-92	BRD8_MOUSE	Bromodomain-containing protein 8	Acetylation;Alternative splicing;Bromodomain;Chromatin regulator;Coiled coil;Complete proteome;Growth regulation;Nucleus;Phosphoprotein;Reference proteome;Transcription;Transcription regulation.;
comp80908_c3_seq6	1058	5.55e-16	1	83.2109	9206.8	4.94e-14	PREDICTED: E3 ubiquitin-protein ligase TRIM39-like [Astyanax mexicanus]	gi|597730824|ref|XP_007227792.1|	7.46e-40	P18892	37.37	9e-15	BT1A1_BOVIN	Butyrophilin subfamily 1 member A1	3D-structure;Complete proteome;Direct protein sequencing;Disulfide bond;Glycoprotein;Immunoglobulin domain;Membrane;Reference proteome;Repeat;Signal;Transmembrane;Transmembrane helix.;
comp78293_c1_seq3	3413	0	1	0.0675938	0.0653808	0	PREDICTED: cadherin-like protein 26-like [Danio rerio]	gi|528517000|ref|XP_005170616.1|	0	Q8IXH8	37.09	5e-77	CAD26_HUMAN	Cadherin-like protein 26	Alternative splicing;Calcium;Cell adhesion;Cell membrane;Complete proteome;Glycoprotein;Membrane;Metal-binding;Polymorphism;Reference proteome;Repeat;Signal;Transmembrane;Transmembrane helix.;
comp78293_c1_seq2	2625	4.07e-06	0.999996	0.18655	0.184824	0.00021183	PREDICTED: cadherin-like protein 26-like [Danio rerio]	gi|528517000|ref|XP_005170616.1|	0	Q8IXH8	36.28	7e-94	CAD26_HUMAN	Cadherin-like protein 26	Alternative splicing;Calcium;Cell adhesion;Cell membrane;Complete proteome;Glycoprotein;Membrane;Metal-binding;Polymorphism;Reference proteome;Repeat;Signal;Transmembrane;Transmembrane helix.;
comp76809_c0_seq13	2906	0	1	144.919	16116.7	0	PREDICTED: RCC1 domain-containing protein 1-like [Astyanax mexicanus]	gi|597732017|ref|XP_007228364.1|	7.35e-115	B1A8Z2	70.83	7e-72	CIB1_SHEEP	Calcium and integrin-binding protein 1	Angiogenesis;Apoptosis;Calcium;Cell adhesion;Cell cycle;Cell division;Cell membrane;Cell projection;Complete proteome;Cytoplasm;Cytoskeleton;Differentiation;Integrin;Lipoprotein;Magnesium;Membrane;Myristate;Nucleus;Phosphoprotein;Repeat;Spermatogenesis.;
comp76809_c0_seq17	2796	1.55e-15	1	82.259	9100.21	1.36e-13	PREDICTED: RCC1 domain-containing protein 1-like [Astyanax mexicanus]	gi|597732017|ref|XP_007228364.1|	8.97e-118	B1A8Z2	70.83	6e-72	CIB1_SHEEP	Calcium and integrin-binding protein 1	Angiogenesis;Apoptosis;Calcium;Cell adhesion;Cell cycle;Cell division;Cell membrane;Cell projection;Complete proteome;Cytoplasm;Cytoskeleton;Differentiation;Integrin;Lipoprotein;Magnesium;Membrane;Myristate;Nucleus;Phosphoprotein;Repeat;Spermatogenesis.;
comp74806_c5_seq36	2208	1.34e-06	0.999999	0.482323	0.481259	7.19e-05	PREDICTED: calcium/calmodulin-dependent protein kinase type II subunit gamma isoform X5 [Danio rerio]	gi|528496500|ref|XP_005156422.1|	0	Q13555	80.91	0	KCC2G_HUMAN	Calcium/calmodulin-dependent protein kinase type II subunit gamma	3D-structure;Alternative splicing;ATP-binding;Calmodulin-binding;Complete proteome;Developmental protein;Differentiation;Kinase;Membrane;Neurogenesis;Nucleotide-binding;Phosphoprotein;Polymorphism;Reference proteome;Sarcoplasmic reticulum;Serine/threonine-protein kinase;Transferase.;
comp74806_c5_seq15	3181	5.81e-05	0.999942	0.00659406	0.000221925	0.00277642	PREDICTED: calcium/calmodulin-dependent protein kinase type II subunit gamma isoform X4 [Danio rerio]	gi|528496498|ref|XP_005156421.1|	0	P11730	87.37	0	KCC2G_RAT	Calcium/calmodulin-dependent protein kinase type II subunit gamma	Alternative splicing;ATP-binding;Calmodulin-binding;Complete proteome;Developmental protein;Differentiation;Kinase;Membrane;Neurogenesis;Nucleotide-binding;Phosphoprotein;Reference proteome;Sarcoplasmic reticulum;Serine/threonine-protein kinase;Transferase.;
comp79611_c0_seq2	3218	8.12e-09	1	0.237989	0.234507	5.06e-07	non-muscle caldesmon [Danio rerio] gi|165971340|gb|AAI58176.1| Zgc:171553 protein [Danio rerio]	gi|168823552|ref|NP_001108355.1|	4.82e-79	P13505	63.75	3e-54	CALD1_MELGA	Caldesmon, smooth muscle	Actin-binding;Calmodulin-binding;Complete proteome;Cytoplasm;Cytoskeleton;Direct protein sequencing;Muscle protein;Reference proteome.;
comp82603_c0_seq1	642	3.97e-13	1	0.0138796	0.000173469	3.14e-11	PREDICTED: calmodulin-related protein isoform 4 [Vitis vinifera]	gi|359479174|ref|XP_003632230.1|	9.65e-101	Q03509	100	2e-102	CALM6_ARATH	Calmodulin-6	Calcium;Complete proteome;Metal-binding;Reference proteome;Repeat.;
comp73354_c0_seq20	4376	0	1	0.00546143	4.9e-05	0	calpastatin-like protein [Ictalurus punctatus]	gi|86279708|gb|ABC94509.1|	1.5e-69	Q2HYK0	79.78	2e-69	Q2HYK0_ICTPU	Calpastatin-like protein	No_keywords
comp73354_c0_seq22	4191	0	1	0.00289179	2.59e-05	0	calpastatin-like protein [Ictalurus punctatus]	gi|86279708|gb|ABC94509.1|	5.41e-74	Q2HYK0	80.21	7e-74	Q2HYK0_ICTPU	Calpastatin-like protein	No_keywords
comp73354_c0_seq27	4346	0	1	286.811	32005.5	0	calpastatin-like protein [Ictalurus punctatus]	gi|86279708|gb|ABC94509.1|	1.84e-69	Q2HYK0	79.78	2e-69	Q2HYK0_ICTPU	Calpastatin-like protein	No_keywords
comp73354_c0_seq36	4200	0	1	0.0135681	0.00012282	0	calpastatin-like protein [Ictalurus punctatus]	gi|86279708|gb|ABC94509.1|	8.91e-84	Q2HYK0	81.64	1e-83	Q2HYK0_ICTPU	Calpastatin-like protein	No_keywords
comp73354_c0_seq4	4299	0	1	171.651	19110.2	0	calpastatin-like protein [Ictalurus punctatus]	gi|86279708|gb|ABC94509.1|	3.18e-74	Q2HYK0	80.21	4e-74	Q2HYK0_ICTPU	Calpastatin-like protein	No_keywords
comp73354_c0_seq43	4428	0	1	627.745	70182.6	0	calpastatin-like protein [Ictalurus punctatus]	gi|86279708|gb|ABC94509.1|	1.23e-69	Q2HYK0	79.78	2e-69	Q2HYK0_ICTPU	Calpastatin-like protein	No_keywords
comp73354_c0_seq5	4073	0	1	271.256	1111.85	0	calpastatin-like protein [Ictalurus punctatus]	gi|86279708|gb|ABC94509.1|	2.71e-69	Q2HYK0	79.78	3e-69	Q2HYK0_ICTPU	Calpastatin-like protein	No_keywords
comp73354_c0_seq7	4217	0	1	154.882	17232.4	0	calpastatin-like protein [Ictalurus punctatus]	gi|86279708|gb|ABC94509.1|	5.94e-74	Q2HYK0	80.21	7e-74	Q2HYK0_ICTPU	Calpastatin-like protein	No_keywords
comp73354_c0_seq6	4515	5.27e-06	0.999995	0.00114767	0.000307711	0.000272619	calpastatin-like protein [Ictalurus punctatus]	gi|86279708|gb|ABC94509.1|	1.33e-69	Q2HYK0	79.78	2e-69	Q2HYK0_ICTPU	Calpastatin-like protein	No_keywords
comp79899_c1_seq3	11453	1.45e-07	1	5.22379	5.42161	8.35e-06	PREDICTED: CAP-Gly domain-containing linker protein 1-like [Astyanax mexicanus]	gi|597757657|ref|XP_007240556.1|	0	Q922J3	83.76	3e-102	CLIP1_MOUSE	CAP-Gly domain-containing linker protein 1	3D-structure;Alternative splicing;Cell projection;Coiled coil;Complete proteome;Cytoplasm;Cytoplasmic vesicle;Cytoskeleton;Membrane;Metal-binding;Microtubule;Phosphoprotein;Reference proteome;Repeat;Transport;Zinc;Zinc-finger.;
comp80262_c0_seq28	4763	0	1	0.112317	0.0998353	0	PREDICTED: CAS1 domain-containing protein 1 [Astyanax mexicanus]	gi|597794463|ref|XP_007259870.1|	0	Q1LW89	76.83	0	CASD1_DANRE	CAS1 domain-containing protein 1	Complete proteome;Membrane;Reference proteome;Signal;Transmembrane;Transmembrane helix.;
comp79754_c1_seq4	6480	0.00086593	0.999134	3.43378	3.49096	0.0364145	PREDICTED: CASP8-associated protein 2 isoform X2 [Astyanax mexicanus]	gi|597782880|ref|XP_007254975.1|	0	Q9WUF3	33.93	9e-81	C8AP2_MOUSE	CASP8-associated protein 2	Acetylation;Activator;Apoptosis;Cell cycle;Complete proteome;Cytoplasm;Isopeptide bond;Mitochondrion;Nucleus;Phosphoprotein;Reference proteome;Repressor;Transcription;Transcription regulation;Ubl conjugation.;
comp77719_c1_seq13	501	0.00116538	0.998835	0.211687	0.202817	0.048269	PREDICTED: cathepsin L-like [Astyanax mexicanus]	gi|597735679|ref|XP_007230112.1|	1.93e-89	Q26636	67.07	9e-75	CATL_SARPE	Cathepsin L	Developmental protein;Differentiation;Direct protein sequencing;Disulfide bond;Glycoprotein;Hydrolase;Lysosome;Protease;Signal;Thiol protease;Zymogen.;
comp80625_c0_seq6	436	7.77e-16	1	0.0169782	0.000154216	6.87e-14	CC chemokine SCYA124 [Ictalurus punctatus]	gi|76786439|gb|ABA54970.1|	2.92e-25	P10147	45.71	4e-16	CCL3_HUMAN	C-C motif chemokine 3	3D-structure;Chemotaxis;Complete proteome;Cytokine;Direct protein sequencing;Disulfide bond;Inflammatory response;Polymorphism;Reference proteome;Secreted;Signal.;
comp79861_c1_seq1	1192	0	1	91.3529	10118.5	0	PREDICTED: CD276 antigen-like [Astyanax mexicanus]	gi|597767559|ref|XP_007247629.1|	1.36e-104	Q5ZPR3	30.33	9e-19	CD276_HUMAN	CD276 antigen	Alternative splicing;Complete proteome;Direct protein sequencing;Disulfide bond;Glycoprotein;Immunoglobulin domain;Membrane;Phosphoprotein;Polymorphism;Reference proteome;Repeat;Signal;Transmembrane;Transmembrane helix.;
comp75958_c0_seq2	1559	1.17e-07	1	66.5668	7343.02	6.79e-06	PREDICTED: CD44 antigen [Astyanax mexicanus]	gi|597731704|ref|XP_007228214.1|	1.35e-68	P15379	43.4	8e-22	CD44_MOUSE	CD44 antigen	3D-structure;Alternative splicing;Cell adhesion;Cell membrane;Complete proteome;Disulfide bond;Glycoprotein;Membrane;Phosphoprotein;Proteoglycan;Receptor;Reference proteome;Signal;Sulfation;Transmembrane;Transmembrane helix.;
comp75172_c0_seq4	2309	0.000103982	0.999896	0.391794	0.388584	0.00485456	CD4-like protein 1 [Ictalurus punctatus]	gi|90297295|gb|ABD93355.1|	1.35e-161	Q1W648	60.84	2e-161	Q1W648_ICTPU	CD4-like protein 1	No_keywords
comp73354_c0_seq10	4119	0	1	374.747	41852.4	0	CD8 alpha precursor [Ictalurus punctatus] gi|241140870|gb|ACS66820.1| CD8 alpha [Ictalurus punctatus] gi|332002424|gb|AED99295.1| CD8 alpha [Ictalurus punctatus]	gi|318037281|ref|NP_001187260.1|	1.49e-58	C6KE06	61.82	2e-58	C6KE06_ICTPU	CD8 alpha	No_keywords
comp73354_c0_seq12	4175	0	1	52.4848	5766.16	0	CD8 alpha precursor [Ictalurus punctatus] gi|241140870|gb|ACS66820.1| CD8 alpha [Ictalurus punctatus] gi|332002424|gb|AED99295.1| CD8 alpha [Ictalurus punctatus]	gi|318037281|ref|NP_001187260.1|	1.56e-58	C6KE06	61.82	2e-58	C6KE06_ICTPU	CD8 alpha	No_keywords
comp73354_c0_seq16	4248	0	1	263.925	29442.8	0	CD8 alpha precursor [Ictalurus punctatus] gi|241140870|gb|ACS66820.1| CD8 alpha [Ictalurus punctatus] gi|332002424|gb|AED99295.1| CD8 alpha [Ictalurus punctatus]	gi|318037281|ref|NP_001187260.1|	1.65e-58	C6KE06	61.82	2e-58	C6KE06_ICTPU	CD8 alpha	No_keywords
comp73354_c0_seq23	3914	0	1	0.00259964	2.33e-05	0	CD8 alpha precursor [Ictalurus punctatus] gi|241140870|gb|ACS66820.1| CD8 alpha [Ictalurus punctatus] gi|332002424|gb|AED99295.1| CD8 alpha [Ictalurus punctatus]	gi|318037281|ref|NP_001187260.1|	1.23e-58	C6KE06	61.82	2e-58	C6KE06_ICTPU	CD8 alpha	No_keywords
comp73354_c0_seq26	4145	0	1	0.00187913	1.68e-05	0	CD8 alpha precursor [Ictalurus punctatus] gi|241140870|gb|ACS66820.1| CD8 alpha [Ictalurus punctatus] gi|332002424|gb|AED99295.1| CD8 alpha [Ictalurus punctatus]	gi|318037281|ref|NP_001187260.1|	1.52e-58	C6KE06	61.82	2e-58	C6KE06_ICTPU	CD8 alpha	No_keywords
comp73354_c0_seq35	4128	0	1	63.744	7026.94	0	CD8 alpha precursor [Ictalurus punctatus] gi|241140870|gb|ACS66820.1| CD8 alpha [Ictalurus punctatus] gi|332002424|gb|AED99295.1| CD8 alpha [Ictalurus punctatus]	gi|318037281|ref|NP_001187260.1|	1.5e-58	C6KE06	61.82	2e-58	C6KE06_ICTPU	CD8 alpha	No_keywords
comp73354_c0_seq38	4161	0	1	0.00166669	1.49e-05	0	CD8 alpha precursor [Ictalurus punctatus] gi|241140870|gb|ACS66820.1| CD8 alpha [Ictalurus punctatus] gi|332002424|gb|AED99295.1| CD8 alpha [Ictalurus punctatus]	gi|318037281|ref|NP_001187260.1|	1.54e-58	C6KE06	61.82	2e-58	C6KE06_ICTPU	CD8 alpha	No_keywords
comp73354_c0_seq14	3933	8.32e-06	0.999992	35.2194	3832.81	0.000423873	CD8 alpha precursor [Ictalurus punctatus] gi|241140870|gb|ACS66820.1| CD8 alpha [Ictalurus punctatus] gi|332002424|gb|AED99295.1| CD8 alpha [Ictalurus punctatus]	gi|318037281|ref|NP_001187260.1|	1.26e-58	C6KE06	61.82	2e-58	C6KE06_ICTPU	CD8 alpha	No_keywords
comp75592_c3_seq4	2758	0	1	201.559	22459.2	0	CD99 antigen precursor [Salmo salar]	gi|223648310|gb|ACN10913.1|	3.51e-29	Q6DBW9	52.73	1e-08	C99L2_DANRE	CD99 antigen-like protein 2	Alternative splicing;Cell adhesion;Cell junction;Cell membrane;Complete proteome;Membrane;Reference proteome;Signal;Transmembrane;Transmembrane helix.;
comp77250_c2_seq8	3129	8.09e-06	0.999992	2.9313	2.9517	0.000412559	cdc42-interacting protein 4 homolog [Danio rerio] gi|82196715|sp|Q5U3Q6.1|CIP4_DANRE RecName: Full=Cdc42-interacting protein 4 homolog; AltName: Full=Thyroid receptor-interacting protein 10 homolog gi|55250262|gb|AAH85435.1| Zgc:101777 [Danio rerio] gi|182889842|gb|AAI65714.1| Zgc:101777 protein [Danio rerio]	gi|55925329|ref|NP_001007404.1|	0	Q5U3Q6	83.58	0	CIP4_DANRE	Cdc42-interacting protein 4 homolog	Cell membrane;Coiled coil;Complete proteome;Cytoplasm;Cytoskeleton;Endocytosis;Lipid-binding;Lysosome;Membrane;Reference proteome;SH3 domain.;
comp77862_c0_seq3	1813	1.99e-14	1	80.0531	8853.2	1.67e-12	PREDICTED: lipopolysaccharide-induced tumor necrosis factor-alpha factor homolog [Oryzias latipes]	gi|432953487|ref|XP_004085419.1|	1.76e-25	Q54HX8	44.16	2e-13	CDIP1_DICDI	Cell death-inducing p53-target protein 1 homolog	Complete proteome;Reference proteome.;
comp72867_c0_seq2	1733	5.99e-06	0.999994	63.1518	6960.62	0.000307239	PREDICTED: cell growth regulator with RING finger domain protein 1-like [Astyanax mexicanus]	gi|597778738|ref|XP_007252995.1|	2.34e-141	Q8BMJ7	48.28	2e-95	CGRF1_MOUSE	Cell growth regulator with RING finger domain protein 1	Cell cycle;Complete proteome;Growth arrest;Metal-binding;Nucleus;Reference proteome;Zinc;Zinc-finger.;
comp73744_c0_seq3	1260	2.39e-11	1	73.9241	8166.89	1.73e-09	P53 [Tachysurus fulvidraco]	gi|329124735|gb|AEB72290.1|	0	O93379	84.07	0	P53_ICTPU	Cellular tumor antigen p53	Activator;Apoptosis;Cell cycle;Cytoplasm;DNA-binding;Metal-binding;Nucleus;Phosphoprotein;Transcription;Transcription regulation;Tumor suppressor;Zinc.;
comp80147_c0_seq4	2504	6.4e-07	0.999999	10.4864	20.237	3.51e-05	PREDICTED: centrosomal protein kizuna isoform X2 [Astyanax mexicanus] gi|597780603|ref|XP_007253889.1| PREDICTED: centrosomal protein kizuna isoform X3 [Astyanax mexicanus]	gi|597780601|ref|XP_007253888.1|	1.23e-163	A5D8S0	43.96	1e-90	KIZ_DANRE	Centrosomal protein kizuna	Coiled coil;Complete proteome;Cytoplasm;Cytoskeleton;Reference proteome.;
comp80725_c1_seq10	5309	2.58e-05	0.999974	0.0227433	0.000207789	0.00126533	PREDICTED: centrosomal protein of 170 kDa protein B-like isoform X1 [Astyanax mexicanus]	gi|597736305|ref|XP_007230413.1|	0	A0JM08	37.44	0	C170B_XENTR	Centrosomal protein of 170 kDa protein B	Complete proteome;Cytoplasm;Cytoskeleton;Microtubule;Reference proteome.;
comp80122_c0_seq7	3519	3.13e-05	0.999969	34.5709	3760.2	0.00152431	PREDICTED: centrosomal protein of 63 kDa-like [Astyanax mexicanus]	gi|597780313|ref|XP_007253749.1|	0	Q6PGZ0	66.38	3e-165	CEP63_DANRE	Centrosomal protein of 63 kDa	Alternative splicing;Cell cycle;Cell division;Coiled coil;Complete proteome;Cytoplasm;Cytoskeleton;DNA damage;Mitosis;Reference proteome.;
comp80122_c0_seq6	3242	0.00112447	0.998876	0.174906	0.159032	0.0466414	PREDICTED: centrosomal protein of 63 kDa isoform X2 [Danio rerio]	gi|528482438|ref|XP_005165976.1|	0	Q6PGZ0	65.64	0	CEP63_DANRE	Centrosomal protein of 63 kDa	Alternative splicing;Cell cycle;Cell division;Coiled coil;Complete proteome;Cytoplasm;Cytoskeleton;DNA damage;Mitosis;Reference proteome.;
comp81032_c0_seq4	2106	7.2e-08	1	0.0205323	0.000187169	4.24e-06	novel protein similar to vertebrate CG2666-PC, isoform C (kkv) [Danio rerio]	gi|94733253|emb|CAK04887.1|	6.25e-170	Q99127	23.97	3e-07	CHS4_USTMA	Chitin synthase 4	Cell membrane;Cell wall biogenesis/degradation;Complete proteome;Cytoplasmic vesicle;Glycoprotein;Glycosyltransferase;Membrane;Reference proteome;Transferase;Transmembrane;Transmembrane helix.;
comp69256_c0_seq1	963	0.000639923	0.99936	0.266187	0.239178	0.0273891	PREDICTED: chromaffin granule amine transporter-like [Astyanax mexicanus]	gi|597734265|ref|XP_007229431.1|	0	P54219	79.3	3e-163	VMAT1_HUMAN	Chromaffin granule amine transporter	Alternative splicing;Complete proteome;Cytoplasmic vesicle;Endoplasmic reticulum;Glycoprotein;Membrane;Neurotransmitter transport;Polymorphism;Reference proteome;Transmembrane;Transmembrane helix;Transport.;
comp79623_c2_seq12	8452	0	1	156.521	17415.9	0	PREDICTED: chromodomain-helicase-DNA-binding protein 8-like isoform X1 [Haplochromis burtoni]	gi|554846818|ref|XP_005933727.1|	0	B0R0I6	79.16	0	CHD8_DANRE	Chromodomain-helicase-DNA-binding protein 8	Activator;ATP-binding;Chromatin regulator;Complete proteome;DNA-binding;Helicase;Hydrolase;Nucleotide-binding;Nucleus;Reference proteome;Repeat;Repressor;Transcription;Transcription regulation;Wnt signaling pathway.;
comp69709_c0_seq1	1221	0	1	114.64	12726.2	0	PREDICTED: uncharacterized protein LOC103027663 [Astyanax mexicanus]	gi|597793740|ref|XP_007259621.1|	8.61e-52	Q4RZA0	73	2e-42	Q4RZA0_TETNG	Chromosome 1 SCAF14944, whole genome shotgun sequence	No_keywords
comp67443_c0_seq3	3548	2.22e-16	1	0.380947	0.379495	2.01e-14	unnamed protein product [Tetraodon nigroviridis]	gi|47216333|emb|CAG03370.1|	9.09e-28	Q4S7L2	59.8	1e-27	Q4S7L2_TETNG	Chromosome undetermined SCAF14714, whole genome shotgun sequence	No_keywords
comp79244_c0_seq1	2033	0	1	95.5615	10589.8	0	MHC class I alpha chain, partial [Ictalurus punctatus]	gi|2995925|gb|AAD08647.1|	1.14e-32	P15979	47.19	3e-16	HA1F_CHICK	Class I histocompatibility antigen, F10 alpha chain	Complete proteome;Disulfide bond;Glycoprotein;Immunity;Membrane;MHC I;Reference proteome;Signal;Transmembrane;Transmembrane helix.;
comp79244_c0_seq10	705	0	1	0.0116607	0.000105352	0	MHC class I alpha chain, partial [Ictalurus punctatus]	gi|2995925|gb|AAD08647.1|	1.48e-80	P15979	43.58	4e-43	HA1F_CHICK	Class I histocompatibility antigen, F10 alpha chain	Complete proteome;Disulfide bond;Glycoprotein;Immunity;Membrane;MHC I;Reference proteome;Signal;Transmembrane;Transmembrane helix.;
comp75068_c0_seq1	381	4.83e-10	1	0.0603608	0.0539535	3.28e-08	MHC class I antigen [Ictalurus punctatus]	gi|11128011|gb|AAG29241.1|	1.05e-60	P15979	43.09	3e-28	HA1F_CHICK	Class I histocompatibility antigen, F10 alpha chain	Complete proteome;Disulfide bond;Glycoprotein;Immunity;Membrane;MHC I;Reference proteome;Signal;Transmembrane;Transmembrane helix.;
comp79244_c0_seq14	1928	5.15e-06	0.999995	0.197394	0.191651	0.000266888	MHC class I alpha chain, partial [Ictalurus punctatus]	gi|2995925|gb|AAD08647.1|	5.2e-76	P15979	44.13	8e-41	HA1F_CHICK	Class I histocompatibility antigen, F10 alpha chain	Complete proteome;Disulfide bond;Glycoprotein;Immunity;Membrane;MHC I;Reference proteome;Signal;Transmembrane;Transmembrane helix.;
comp79851_c0_seq9	2962	8.89e-05	0.999911	6.6285	7.59873	0.00418893	PREDICTED: CLIP-associating protein 1-A-like isoform X3 [Astyanax mexicanus]	gi|597731172|ref|XP_007227961.1|	0	Q80TV8	72.62	0	CLAP1_MOUSE	CLIP-associating protein 1	Alternative splicing;Cell cycle;Cell division;Centromere;Chromosome;Coiled coil;Complete proteome;Cytoplasm;Cytoskeleton;Golgi apparatus;Kinetochore;Microtubule;Mitosis;Phosphoprotein;Reference proteome;Repeat.;
comp78363_c0_seq3	3329	0	1	92.742	10274.1	0	CLIP-associating protein 2 [Danio rerio] gi|77416391|sp|Q6NYW6.1|CLAP2_DANRE RecName: Full=CLIP-associating protein 2; AltName: Full=Cytoplasmic linker-associated protein 2 gi|42542891|gb|AAH66436.1| Cytoplasmic linker associated protein 2 [Danio rerio]	gi|46309515|ref|NP_996955.1|	0	Q6NYW6	89.9	0	CLAP2_DANRE	CLIP-associating protein 2	Cell cycle;Cell division;Centromere;Chromosome;Coiled coil;Complete proteome;Cytoplasm;Cytoskeleton;Golgi apparatus;Kinetochore;Microtubule;Mitosis;Reference proteome;Repeat.;
comp78363_c0_seq20	3481	1.11e-16	1	84.1756	9314.82	1.02e-14	CLIP-associating protein 2 [Danio rerio] gi|77416391|sp|Q6NYW6.1|CLAP2_DANRE RecName: Full=CLIP-associating protein 2; AltName: Full=Cytoplasmic linker-associated protein 2 gi|42542891|gb|AAH66436.1| Cytoplasmic linker associated protein 2 [Danio rerio]	gi|46309515|ref|NP_996955.1|	0	Q6NYW6	89.43	0	CLAP2_DANRE	CLIP-associating protein 2	Cell cycle;Cell division;Centromere;Chromosome;Coiled coil;Complete proteome;Cytoplasm;Cytoskeleton;Golgi apparatus;Kinetochore;Microtubule;Mitosis;Reference proteome;Repeat.;
comp78363_c0_seq15	3402	0.000154754	0.999845	0.02223	0.000202994	0.00712455	CLIP-associating protein 2 [Danio rerio] gi|77416391|sp|Q6NYW6.1|CLAP2_DANRE RecName: Full=CLIP-associating protein 2; AltName: Full=Cytoplasmic linker-associated protein 2 gi|42542891|gb|AAH66436.1| Cytoplasmic linker associated protein 2 [Danio rerio]	gi|46309515|ref|NP_996955.1|	0	Q6NYW6	92.28	0	CLAP2_DANRE	CLIP-associating protein 2	Cell cycle;Cell division;Centromere;Chromosome;Coiled coil;Complete proteome;Cytoplasm;Cytoskeleton;Golgi apparatus;Kinetochore;Microtubule;Mitosis;Reference proteome;Repeat.;
comp63620_c0_seq1	4405	3.33e-16	1	0.0624219	0.0571862	3e-14	PREDICTED: collagen alpha-1(XXI) chain-like [Danio rerio]	gi|528519060|ref|XP_001332035.4|	0	Q9SA78	100	0	COPE1_ARATH	Coatomer subunit epsilon-1	Complete proteome;Cytoplasm;Cytoplasmic vesicle;ER-Golgi transport;Golgi apparatus;Membrane;Protein transport;Reference proteome;Transport.;
comp74247_c0_seq6	1069	3.31e-07	1	7.17459	8.51481	1.85e-05	PREDICTED: cob(I)yrinic acid a,c-diamide adenosyltransferase, mitochondrial isoform X2 [Astyanax mexicanus]	gi|597742914|ref|XP_007233554.1|	2.17e-81	Q9D273	56.12	3e-55	MMAB_MOUSE	Cob(I)yrinic acid a,c-diamide adenosyltransferase, mitochondrial	Acetylation;Alternative splicing;ATP-binding;Complete proteome;Mitochondrion;Nucleotide-binding;Reference proteome;Transferase;Transit peptide.;
comp74819_c0_seq2	1797	7.03e-05	0.99993	8.68679	11.1327	0.00331812	PREDICTED: coenzyme Q-binding protein COQ10 homolog A, mitochondrial [Astyanax mexicanus]	gi|597769107|ref|XP_007248375.1|	3.13e-121	Q6DFA6	79.66	1e-96	CQ10A_XENLA	Coenzyme Q-binding protein COQ10 homolog A, mitochondrial	Membrane;Mitochondrion;Mitochondrion inner membrane;Transit peptide.;
comp72151_c0_seq5	2472	0	1	0.013745	0.000124443	0	PREDICTED: coiled-coil domain-containing protein 84 isoform X1 [Astyanax mexicanus]	gi|597762744|ref|XP_007245331.1|	2.23e-77	Q86UT8	48.6	1e-39	CCD84_HUMAN	Coiled-coil domain-containing protein 84	Coiled coil;Complete proteome;Polymorphism;Reference proteome.;
comp76282_c0_seq2	4587	1.98e-10	1	0.0194624	0.000177224	1.37e-08	PREDICTED: collagen alpha-6(IV) chain [Astyanax mexicanus]	gi|597801561|ref|XP_007242131.1|	2.15e-69	P02463	45.47	8e-33	CO4A1_MOUSE	Collagen alpha-1(IV) chain	Angiogenesis;Basement membrane;Collagen;Complete proteome;Disulfide bond;Extracellular matrix;Glycoprotein;Hydroxylation;Reference proteome;Repeat;Secreted;Signal.;
comp72788_c0_seq6	4631	0	1	0.0144977	0.000131356	0	PREDICTED: collagen alpha-2(XI) chain isoform X9 [Danio rerio]	gi|528509242|ref|XP_005159507.1|	0	P12107	47.52	5e-85	COBA1_HUMAN	Collagen alpha-1(XI) chain	Alternative splicing;Calcium;Cataract;Collagen;Complete proteome;Deafness;Direct protein sequencing;Disease mutation;Disulfide bond;Dwarfism;Ectodermal dysplasia;Extracellular matrix;Glycoprotein;Hydroxylation;Metal-binding;Polymorphism;Reference proteome;Repeat;Secreted;Signal;Stickler syndrome.;
comp79908_c0_seq1	10654	0	1	178.572	19885.2	0	PREDICTED: collagen alpha-1(XII) chain-like isoform X1 [Danio rerio]	gi|528512429|ref|XP_005170809.1|	0	Q60847	51.32	0	COCA1_MOUSE	Collagen alpha-1(XII) chain	Alternative splicing;Cell adhesion;Collagen;Complete proteome;Disulfide bond;Extracellular matrix;Glycoprotein;Hydroxylation;Reference proteome;Repeat;Secreted;Signal.;
comp81285_c1_seq27	5767	6.39e-13	1	43.2145	4728.09	4.99e-11	PREDICTED: collagen alpha-1(XIV) chain-like, partial [Oreochromis niloticus]	gi|542256415|ref|XP_005463753.1|	0	P32018	66.79	0	COEA1_CHICK	Collagen alpha-1(XIV) chain	3D-structure;Cell adhesion;Collagen;Complete proteome;Disulfide bond;Extracellular matrix;Glycoprotein;Hydroxylation;Reference proteome;Repeat;Secreted;Signal.;
comp81285_c1_seq11	5799	1.42e-12	1	0.0184139	0.000167499	1.09e-10	PREDICTED: collagen alpha-1(XIV) chain-like, partial [Oreochromis niloticus]	gi|542256415|ref|XP_005463753.1|	0	P32018	64.15	0	COEA1_CHICK	Collagen alpha-1(XIV) chain	3D-structure;Cell adhesion;Collagen;Complete proteome;Disulfide bond;Extracellular matrix;Glycoprotein;Hydroxylation;Reference proteome;Repeat;Secreted;Signal.;
comp74763_c0_seq9	3804	3.22e-10	1	0.0242926	0.0223339	2.21e-08	PREDICTED: collagen alpha-1(XXI) chain-like isoform X2 [Astyanax mexicanus] gi|597767040|ref|XP_007247385.1| PREDICTED: collagen alpha-1(XXI) chain-like isoform X3 [Astyanax mexicanus]	gi|597767038|ref|XP_007247384.1|	0	Q641F3	52.91	0	COLA1_XENLA	Collagen alpha-1(XXI) chain	Collagen;Cytoplasm;Extracellular matrix;Repeat;Secreted;Signal.;
comp76394_c1_seq10	4228	0	1	0.0158601	0.000143898	0	PREDICTED: collagen alpha-2(VI) chain-like [Astyanax mexicanus]	gi|597778006|ref|XP_007252649.1|	0	P15988	63.92	0	CO6A2_CHICK	Collagen alpha-2(VI) chain	Alternative splicing;Cell adhesion;Collagen;Complete proteome;Extracellular matrix;Glycoprotein;Hydroxylation;Reference proteome;Repeat;Secreted;Signal.;
comp76394_c1_seq2	4750	0	1	0.0140595	0.00012733	0	PREDICTED: collagen alpha-2(VI) chain-like [Astyanax mexicanus]	gi|597778006|ref|XP_007252649.1|	0	P15988	65.22	0	CO6A2_CHICK	Collagen alpha-2(VI) chain	Alternative splicing;Cell adhesion;Collagen;Complete proteome;Extracellular matrix;Glycoprotein;Hydroxylation;Reference proteome;Repeat;Secreted;Signal.;
comp76394_c1_seq7	4146	0	1	327.657	36579.3	0	PREDICTED: collagen alpha-2(VI) chain-like [Astyanax mexicanus]	gi|597778006|ref|XP_007252649.1|	0	P15988	60.08	0	CO6A2_CHICK	Collagen alpha-2(VI) chain	Alternative splicing;Cell adhesion;Collagen;Complete proteome;Extracellular matrix;Glycoprotein;Hydroxylation;Reference proteome;Repeat;Secreted;Signal.;
comp68702_c0_seq1	942	1.34e-14	1	88.1944	7698.78	1.14e-12	COMM domain-containing protein 1 [Salmo salar] gi|209155126|gb|ACI33795.1| COMM domain-containing protein 1 [Salmo salar]	gi|213512696|ref|NP_001133729.1|	3.46e-100	Q8K4M5	57.3	2e-74	COMD1_MOUSE	COMM domain-containing protein 1	Complete proteome;Copper;Cytoplasm;Metal-binding;Nucleus;Reference proteome;Ubl conjugation;Ubl conjugation pathway.;
comp69447_c0_seq2	962	4.44e-16	1	83.288	9215.44	3.98e-14	PREDICTED: complement C1q-like protein 4-like [Astyanax mexicanus]	gi|597787246|ref|XP_007257068.1|	2e-80	Q9ESN4	45.8	4e-26	C1QL3_MOUSE	Complement C1q-like protein 3	Collagen;Complete proteome;Reference proteome;Secreted;Signal.;
comp73346_c0_seq3	2014	0	1	102.325	11347.1	0	PREDICTED: conserved oligomeric Golgi complex subunit 8 [Astyanax mexicanus]	gi|597760180|ref|XP_007244101.1|	0	Q96MW5	73.01	0	COG8_HUMAN	Conserved oligomeric Golgi complex subunit 8	Complete proteome;Golgi apparatus;Membrane;Polymorphism;Protein transport;Reference proteome;Transport.;
comp80010_c0_seq1	6766	0.000359252	0.999641	0.294191	0.29028	0.0158825	PREDICTED: family with sequence similarity 120C [Danio rerio]	gi|189535889|ref|XP_686077.3|	0	Q9NX05	58.44	0	F120C_HUMAN	Constitutive coactivator of PPAR-gamma-like protein 2	Alternative splicing;Complete proteome;Polymorphism;Reference proteome.;
comp73323_c0_seq3	673	0.000557605	0.999442	59.2094	6519.16	0.0239725	PREDICTED: cornifelin homolog isoform X1 [Astyanax mexicanus] gi|597738010|ref|XP_007231233.1| PREDICTED: cornifelin homolog isoform X2 [Astyanax mexicanus] gi|597738012|ref|XP_007231234.1| PREDICTED: cornifelin homolog isoform X3 [Astyanax mexicanus] gi|597738014|ref|XP_007231235.1| PREDICTED: cornifelin homolog isoform X4 [Astyanax mexicanus]	gi|597738008|ref|XP_007231232.1|	8.66e-46	Q6DK99	41.07	8e-13	CNFNB_XENLA	Cornifelin homolog B	No_keywords
comp77777_c2_seq7	7086	0	1	0.013887	0.000125746	0	PREDICTED: CREB-binding protein isoform X2 [Danio rerio]	gi|528473289|ref|XP_005163783.1|	0	Q92793	74.75	0	CBP_HUMAN	CREB-binding protein	3D-structure;Acetylation;Activator;Alternative splicing;Biological rhythms;Bromodomain;Chromosomal rearrangement;Complete proteome;Cytoplasm;Disease mutation;Host-virus interaction;Isopeptide bond;Metal-binding;Methylation;Nucleus;Phosphoprotein;Reference proteome;Repeat;Transcription;Transcription regulation;Transferase;Ubl conjugation;Zinc;Zinc-finger.;
comp72817_c0_seq14	2422	0	1	0.010452	9.43e-05	0	PREDICTED: CTP synthase 1-like [Astyanax mexicanus]	gi|597771876|ref|XP_007249706.1|	0	Q6PEI7	88.43	0	PYRG1_DANRE	CTP synthase 1	ATP-binding;Complete proteome;Glutamine amidotransferase;Ligase;Nucleotide-binding;Phosphoprotein;Pyrimidine biosynthesis;Reference proteome.;
comp73902_c1_seq1	1453	8.44e-05	0.999916	0.246754	0.243667	0.0039777	PREDICTED: macrophage mannose receptor 1-like [Danio rerio]	gi|528483721|ref|XP_005166363.1|	2.73e-56	P49300	32.5	2e-09	CLC10_MOUSE	C-type lectin domain family 10 member A	Calcium;Complete proteome;Direct protein sequencing;Disulfide bond;Glycoprotein;Lectin;Membrane;Reference proteome;Signal-anchor;Transmembrane;Transmembrane helix.;
comp73589_c0_seq4	1251	0	1	249.369	27812.8	0	PREDICTED: collectin-12-like isoform X1 [Astyanax mexicanus]	gi|597784937|ref|XP_007255963.1|	3.8e-96	Q9ULY5	37.13	3e-21	CLC4E_HUMAN	C-type lectin domain family 4 member E	3D-structure;Complete proteome;Disulfide bond;Glycoprotein;Immunity;Lectin;Membrane;Reference proteome;Signal-anchor;Transmembrane;Transmembrane helix.;
comp78050_c5_seq4	3545	0	1	101.238	11225.4	0	PREDICTED: cullin-1-like [Lepisosteus oculatus]	gi|573893590|ref|XP_006634547.1|	0	Q5R4G6	96.01	0	CUL1_PONAB	Cullin-1	Complete proteome;Isopeptide bond;Reference proteome;Ubl conjugation;Ubl conjugation pathway.;
comp78050_c5_seq9	3287	0	1	138.79	15430.4	0	PREDICTED: cullin-1 [Astyanax mexicanus]	gi|597782622|ref|XP_007254850.1|	0	Q9WTX6	94.21	0	CUL1_MOUSE	Cullin-1	Complete proteome;Host-virus interaction;Isopeptide bond;Reference proteome;Ubl conjugation;Ubl conjugation pathway.;
comp78050_c5_seq19	3522	5.79e-11	1	73.1588	8081.19	4.1e-09	PREDICTED: cullin-1-like [Leptonychotes weddellii]	gi|585182830|ref|XP_006743021.1|	0	Q5R4G6	93.56	0	CUL1_PONAB	Cullin-1	Complete proteome;Isopeptide bond;Reference proteome;Ubl conjugation;Ubl conjugation pathway.;
comp78050_c5_seq24	3442	8.01e-09	1	0.0204198	0.000186123	5e-07	PREDICTED: cullin-1 [Astyanax mexicanus]	gi|597782622|ref|XP_007254850.1|	0	Q9WTX6	94.33	0	CUL1_MOUSE	Cullin-1	Complete proteome;Host-virus interaction;Isopeptide bond;Reference proteome;Ubl conjugation;Ubl conjugation pathway.;
comp79643_c3_seq4	3913	0	1	413.881	46234.5	0	chemokine (C-X-C motif), receptor 4 [Ictalurus punctatus] gi|240153143|gb|ACS45337.1| chemokine receptor CXCR4 [Ictalurus punctatus]	gi|319099413|ref|NP_001187252.1|	1.05e-169	P61072	64.59	3e-119	CXCR4_PANTR	C-X-C chemokine receptor type 4	Cell junction;Cell membrane;Complete proteome;Disulfide bond;Endosome;G-protein coupled receptor;Glycoprotein;Lysosome;Membrane;Phosphoprotein;Proteoglycan;Receptor;Reference proteome;Sulfation;Transducer;Transmembrane;Transmembrane helix;Ubl conjugation.;
comp77711_c1_seq28	2009	0	1	0.0055938	5.02e-05	0	PREDICTED: cystine/glutamate transporter-like [Astyanax mexicanus]	gi|597785142|ref|XP_007256061.1|	0	Q9WTR6	51.72	4e-165	XCT_MOUSE	Cystine/glutamate transporter	Amino-acid transport;Complete proteome;Disulfide bond;Membrane;Phosphoprotein;Reference proteome;Transmembrane;Transmembrane helix;Transport.;
comp77711_c1_seq25	2871	1.71e-08	1	0.0206166	0.000187954	1.04e-06	PREDICTED: cystine/glutamate transporter-like [Danio rerio]	gi|125815320|ref|XP_697137.2|	2.3e-126	Q9WTR6	49.5	5e-89	XCT_MOUSE	Cystine/glutamate transporter	Amino-acid transport;Complete proteome;Disulfide bond;Membrane;Phosphoprotein;Reference proteome;Transmembrane;Transmembrane helix;Transport.;
comp78220_c0_seq2	2735	0	1	659.221	73707.2	0	cytochrome P450 1A [Tachysurus fulvidraco]	gi|156254834|gb|ABU62828.1|	0	O42457	76.94	0	CP1A1_SPAAU	Cytochrome P450 1A1	Endoplasmic reticulum;Heme;Iron;Membrane;Metal-binding;Microsome;Monooxygenase;Oxidoreductase.;
comp81132_c1_seq1	4867	2.77e-06	0.999997	0.464285	0.461047	0.000145489	PREDICTED: cytochrome P450 2U1-like [Astyanax mexicanus]	gi|597734467|ref|XP_007229530.1|	0	Q7Z449	60.2	0	CP2U1_HUMAN	Cytochrome P450 2U1	Alternative splicing;Complete proteome;Disease mutation;Endoplasmic reticulum;Heme;Hereditary spastic paraplegia;Iron;Membrane;Metal-binding;Microsome;Monooxygenase;NADP;Neurodegeneration;Oxidoreductase;Reference proteome;Transmembrane;Transmembrane helix.;
comp81132_c1_seq2	4817	0.00120036	0.9988	32.7813	3559.81	0.0496111	PREDICTED: cytochrome P450 2U1-like [Astyanax mexicanus]	gi|597734467|ref|XP_007229530.1|	0	Q7Z449	60.2	0	CP2U1_HUMAN	Cytochrome P450 2U1	Alternative splicing;Complete proteome;Disease mutation;Endoplasmic reticulum;Heme;Hereditary spastic paraplegia;Iron;Membrane;Metal-binding;Microsome;Monooxygenase;NADP;Neurodegeneration;Oxidoreductase;Reference proteome;Transmembrane;Transmembrane helix.;
comp80568_c1_seq7	2891	1.22e-15	1	0.176642	0.169816	1.07e-13	cytochrome P450 CYP3A125, partial [Ictalurus punctatus]	gi|558854078|gb|AHA93076.1|	0	O42563	65.52	0	CP3AR_ONCMY	Cytochrome P450 3A27	Endoplasmic reticulum;Heme;Iron;Membrane;Metal-binding;Microsome;Monooxygenase;Oxidoreductase.;
comp75330_c0_seq2	2504	4.51e-13	1	0.0579263	0.0532815	3.54e-11	PREDICTED: cytochrome P450 3A40-like [Astyanax mexicanus]	gi|597768088|ref|XP_007247882.1|	0	O42563	53.88	2e-170	CP3AR_ONCMY	Cytochrome P450 3A27	Endoplasmic reticulum;Heme;Iron;Membrane;Metal-binding;Microsome;Monooxygenase;Oxidoreductase.;
comp75521_c1_seq2	2581	7.65e-08	1	5.10204	5.73132	4.48e-06	PREDICTED: cytosolic phospholipase A2 zeta-like [Danio rerio]	gi|292623146|ref|XP_693755.4|	0	Q68DD2	38.46	8e-146	PA24F_HUMAN	Cytosolic phospholipase A2 zeta	Alternative splicing;Calcium;Complete proteome;Cytoplasm;Hydrolase;Lipid degradation;Lipid metabolism;Lysosome;Membrane;Metal-binding;Polymorphism;Reference proteome.;
comp74623_c0_seq2	2392	0	1	218.653	24373.4	0	PREDICTED: DAZ associated protein 1 isoform X3 [Danio rerio]	gi|528493449|ref|XP_005155753.1|	0	Q96EP5	62.79	1e-137	DAZP1_HUMAN	DAZ-associated protein 1	3D-structure;Acetylation;Alternative splicing;Complete proteome;Cytoplasm;Developmental protein;Differentiation;Direct protein sequencing;Nucleus;Polymorphism;Reference proteome;Repeat;RNA-binding;Spermatogenesis.;
comp75647_c1_seq6	1821	0	1	247.639	27619.1	0	dcn1-like protein 5 [Ictalurus punctatus] gi|308323431|gb|ADO28852.1| dcn1-like protein 5 [Ictalurus punctatus]	gi|318764000|ref|NP_001187585.1|	4.42e-156	Q1RMX9	81.12	4e-137	DCNL5_BOVIN	DCN1-like protein 5	Complete proteome;Phosphoprotein;Reference proteome.;
comp80569_c0_seq4	6579	1.58e-08	1	68.3032	7537.47	9.61e-07	PREDICTED: dedicator of cytokinesis protein 2-like [Astyanax mexicanus]	gi|597731419|ref|XP_007228077.1|	0	Q92608	74.19	0	DOCK2_HUMAN	Dedicator of cytokinesis protein 2	3D-structure;Acetylation;Alternative splicing;Complete proteome;Cytoplasm;Cytoskeleton;Guanine-nucleotide releasing factor;Membrane;Phosphoprotein;Polymorphism;Reference proteome;SH3 domain.;
comp81203_c0_seq4	5920	5.77e-06	0.999994	2.19234	2.2053	0.000297575	PREDICTED: dedicator of cytokinesis protein 7 isoform X17 [Astyanax mexicanus]	gi|597768871|ref|XP_007248260.1|	0	Q96N67	87.18	0	DOCK7_HUMAN	Dedicator of cytokinesis protein 7	Acetylation;Alternative splicing;Cell projection;Coiled coil;Complete proteome;Developmental protein;Differentiation;Guanine-nucleotide releasing factor;Neurogenesis;Phosphoprotein;Polymorphism;Reference proteome.;
comp80730_c0_seq4	5260	8.09e-08	1	5.43736	5.98208	4.73e-06	RecName: Full=DENN domain-containing protein 5B; AltName: Full=Rab6IP1-like protein	gi|182676607|sp|Q6NXD8.2|DEN5B_DANRE	0	Q6NXD8	81.75	0	DEN5B_DANRE	DENN domain-containing protein 5B	Complete proteome;Guanine-nucleotide releasing factor;Membrane;Reference proteome;Repeat;Transmembrane;Transmembrane helix.;
comp70306_c1_seq15	2274	0	1	88.4974	9798.77	0	PREDICTED: deoxynucleoside triphosphate triphosphohydrolase SAMHD1-like, partial [Pundamilia nyererei]	gi|548410514|ref|XP_005740589.1|	1.56e-61	Q0VCA5	46.43	2e-61	SAMH1_BOVIN	Deoxynucleoside triphosphate triphosphohydrolase SAMHD1	Acetylation;Allosteric enzyme;Complete proteome;Hydrolase;Immunity;Innate immunity;Metal-binding;Nucleus;Phosphoprotein;Reference proteome;Ubl conjugation;Zinc.;
comp70306_c0_seq21	1650	7.6e-08	1	15.9937	19.8571	4.46e-06	unnamed protein product [Tetraodon nigroviridis]	gi|47205427|emb|CAF89010.1|	1.43e-52	Q6INN8	70.33	2e-31	SAMH1_XENLA	Deoxynucleoside triphosphate triphosphohydrolase SAMHD1	Antiviral defense;Hydrolase;Immunity;Innate immunity;Metal-binding;Nucleus;Zinc.;
comp79317_c0_seq10	5488	3.31e-06	0.999997	0.494869	0.490038	0.000173038	PREDICTED: DEP domain-containing protein 5 isoform X6 [Danio rerio]	gi|528491826|ref|XP_691450.5|	0	O75140	71.83	0	DEPD5_HUMAN	DEP domain-containing protein 5	Alternative splicing;Complete proteome;Cytoplasm;Disease mutation;Epilepsy;GTPase activation;Polymorphism;Reference proteome.;
comp73169_c0_seq1	3445	0	1	199.672	22247.9	0	PREDICTED: discoidin domain-containing receptor 2 [Danio rerio]	gi|326667648|ref|XP_693702.4|	0	Q16832	57.13	0	DDR2_HUMAN	Discoidin domain-containing receptor 2	3D-structure;ATP-binding;Cell membrane;Complete proteome;Disease mutation;Disulfide bond;Dwarfism;Glycoprotein;Kinase;Membrane;Nucleotide-binding;Osteogenesis;Phosphoprotein;Polymorphism;Receptor;Reference proteome;Signal;Transferase;Transmembrane;Transmembrane helix;Tyrosine-protein kinase.;
comp77637_c0_seq18	6527	1.2e-08	1	19.3662	23.045	7.4e-07	PREDICTED: disks large homolog 3-like isoform X4 [Neolamprologus brichardi]	gi|583971793|ref|XP_006781315.1|	0	Q62936	86.13	0	DLG3_RAT	Disks large homolog 3	3D-structure;Alternative splicing;Complete proteome;Phosphoprotein;Reference proteome;Repeat;SH3 domain.;
comp77921_c0_seq4	399	0	1	10.5145	11.175	0	MHC class II beta chain [Leiocassis longirostris]	gi|300837267|gb|ADK38665.1|	2.07e-76	P18470	41.82	2e-22	HB2D_CANFA	DLA class II histocompatibility antigen, DR-1 beta chain	Complete proteome;Disulfide bond;Glycoprotein;Immunity;Membrane;MHC II;Reference proteome;Signal;Transmembrane;Transmembrane helix.;
comp78324_c1_seq7	4458	0	1	109.572	12158.6	0	PREDICTED: DNA ligase 3 [Astyanax mexicanus]	gi|597762768|ref|XP_007245342.1|	0	P49916	68.74	0	DNLI3_HUMAN	DNA ligase 3	3D-structure;Alternative splicing;ATP-binding;Cell cycle;Cell division;Complete proteome;DNA damage;DNA recombination;DNA repair;DNA replication;Ligase;Magnesium;Metal-binding;Nucleotide-binding;Nucleus;Phosphoprotein;Polymorphism;Reference proteome;Zinc;Zinc-finger.;
comp78991_c1_seq36	4689	0	1	0.152126	0.146596	0	PREDICTED: DNA mismatch repair protein Mlh3-like [Astyanax mexicanus]	gi|597747643|ref|XP_007235804.1|	0	Q9UHC1	51.55	8e-105	MLH3_HUMAN	DNA mismatch repair protein Mlh3	Alternative splicing;Complete proteome;Disease mutation;DNA damage;DNA repair;Hereditary nonpolyposis colorectal cancer;Nucleus;Polymorphism;Reference proteome.;
comp78991_c1_seq11	4858	9.59e-09	1	0.0185134	0.000168421	5.94e-07	PREDICTED: DNA mismatch repair protein Mlh3-like [Astyanax mexicanus]	gi|597747643|ref|XP_007235804.1|	0	Q9UHC1	53.55	8e-105	MLH3_HUMAN	DNA mismatch repair protein Mlh3	Alternative splicing;Complete proteome;Disease mutation;DNA damage;DNA repair;Hereditary nonpolyposis colorectal cancer;Nucleus;Polymorphism;Reference proteome.;
comp78991_c1_seq64	4724	0.000569899	0.99943	33.1472	3600.78	0.0244827	PREDICTED: DNA mismatch repair protein Mlh3-like [Astyanax mexicanus]	gi|597747643|ref|XP_007235804.1|	0	Q9UHC1	53.55	6e-105	MLH3_HUMAN	DNA mismatch repair protein Mlh3	Alternative splicing;Complete proteome;Disease mutation;DNA damage;DNA repair;Hereditary nonpolyposis colorectal cancer;Nucleus;Polymorphism;Reference proteome.;
comp79298_c0_seq4	1199	3.3e-12	1	0.00645564	0.0041231	2.5e-10	PREDICTED: DNA mismatch repair protein Msh6-like [Astyanax mexicanus]	gi|597753348|ref|XP_007238510.1|	8.25e-66	P54276	67.74	3e-31	MSH6_MOUSE	DNA mismatch repair protein Msh6	Acetylation;ATP-binding;Chromosome;Complete proteome;DNA damage;DNA repair;DNA-binding;Nucleotide-binding;Nucleus;Phosphoprotein;Reference proteome.;
comp81087_c0_seq1	5227	0	1	143.568	15965.5	0	DNA polymerase delta subunit 2 [Danio rerio] gi|16501182|emb|CAD10079.1| novel protein similar to human DNA directed polymerase delta 2, regulatory subunit (50kD) (POLD2) [Danio rerio] gi|42744580|gb|AAH66617.1| Polymerase (DNA directed), delta 2, regulatory subunit [Danio rerio] gi|213624856|gb|AAI71676.1| Polymerase (DNA directed), delta 2, regulatory subunit [Danio rerio] gi|213625950|gb|AAI71…	gi|47086937|ref|NP_998468.1|	0	P49004	69.41	0	DPOD2_BOVIN	DNA polymerase delta subunit 2	Acetylation;Complete proteome;Direct protein sequencing;DNA replication;DNA-directed DNA polymerase;Nucleotidyltransferase;Nucleus;Phosphoprotein;Reference proteome;Transferase.;
comp81087_c0_seq3	5212	0	1	494.092	55216.3	0	DNA polymerase delta subunit 2 [Danio rerio] gi|16501182|emb|CAD10079.1| novel protein similar to human DNA directed polymerase delta 2, regulatory subunit (50kD) (POLD2) [Danio rerio] gi|42744580|gb|AAH66617.1| Polymerase (DNA directed), delta 2, regulatory subunit [Danio rerio] gi|213624856|gb|AAI71676.1| Polymerase (DNA directed), delta 2, regulatory subunit [Danio rerio] gi|213625950|gb|AAI71…	gi|47086937|ref|NP_998468.1|	0	P49004	69.41	0	DPOD2_BOVIN	DNA polymerase delta subunit 2	Acetylation;Complete proteome;Direct protein sequencing;DNA replication;DNA-directed DNA polymerase;Nucleotidyltransferase;Nucleus;Phosphoprotein;Reference proteome;Transferase.;
comp80526_c0_seq9	8429	2.92e-10	1	45.5743	4992.34	2.01e-08	PREDICTED: Fanconi anemia group I protein [Astyanax mexicanus]	gi|597732011|ref|XP_007228361.1|	0	P54098	67.59	0	DPOG1_HUMAN	DNA polymerase subunit gamma-1	3D-structure;Complete proteome;Disease mutation;DNA replication;DNA-binding;DNA-directed DNA polymerase;Leigh syndrome;Magnesium;Mitochondrion;Mitochondrion nucleoid;Neurodegeneration;Neuropathy;Nucleotidyltransferase;Polymorphism;Progressive external ophthalmoplegia;Reference proteome;Transferase.;
comp76387_c0_seq8	2367	7.99e-10	1	7.61157	8.60045	5.32e-08	PREDICTED: DNA-(apurinic or apyrimidinic site) lyase 2-like [Astyanax mexicanus]	gi|597739492|ref|XP_007231934.1|	0	Q5E9N9	41.57	4e-99	APEX2_BOVIN	DNA-(apurinic or apyrimidinic site) lyase 2	Cell cycle;Complete proteome;Cytoplasm;DNA damage;DNA recombination;DNA repair;DNA-binding;Endonuclease;Exonuclease;Hydrolase;Lyase;Magnesium;Metal-binding;Mitochondrion;Nuclease;Nucleus;Reference proteome.;
comp75978_c0_seq5	2326	1.77e-13	1	78.1623	8641.47	1.43e-11	PREDICTED: DNA-binding protein RFX2-like isoform X1 [Lepisosteus oculatus]	gi|573904242|ref|XP_006639843.1|	0	Q5EAP5	81.22	0	RFX2_DANRE	DNA-binding protein RFX2	Complete proteome;DNA-binding;Nucleus;Reference proteome;Transcription;Transcription regulation.;
comp76011_c0_seq14	4292	0.000262233	0.999738	18.7109	20.5948	0.0117644	PREDICTED: DNA-binding protein RFXANK isoform X1 [Astyanax mexicanus] gi|597778099|ref|XP_007252694.1| PREDICTED: DNA-binding protein RFXANK isoform X2 [Astyanax mexicanus] gi|597778101|ref|XP_007252695.1| PREDICTED: DNA-binding protein RFXANK isoform X3 [Astyanax mexicanus] gi|597778103|ref|XP_007252696.1| PREDICTED: DNA-binding protein RFXANK isoform X4 [Astyanax mexicanus]	gi|597778097|ref|XP_007252693.1|	6.59e-96	O14593	67.02	2e-74	RFXK_HUMAN	DNA-binding protein RFXANK	3D-structure;Activator;Alternative splicing;ANK repeat;Complete proteome;Direct protein sequencing;Disease mutation;DNA-binding;Nucleus;Polymorphism;Reference proteome;Repeat;SCID;Transcription;Transcription regulation.;
comp77972_c0_seq17	3246	4.17e-05	0.999958	0.0227268	0.000207635	0.00200597	PREDICTED: DNA-binding protein SATB1-like isoform X1 [Astyanax mexicanus] gi|597740913|ref|XP_007232604.1| PREDICTED: DNA-binding protein SATB1-like isoform X2 [Astyanax mexicanus]	gi|597740911|ref|XP_007232603.1|	0	Q60611	69.17	0	SATB1_MOUSE	DNA-binding protein SATB1	Acetylation;Chromatin regulator;Chromosomal rearrangement;Complete proteome;Direct protein sequencing;DNA-binding;Homeobox;Isopeptide bond;Nucleus;Phosphoprotein;Reference proteome;Repeat;Repressor;Transcription;Transcription regulation;Ubl conjugation.;
comp80419_c2_seq5	2500	4.01e-14	1	9.30319	10.8938	3.32e-12	PREDICTED: receptor-interacting serine/threonine-protein kinase 1-like isoform X1 [Astyanax mexicanus] gi|597758483|ref|XP_007240946.1| PREDICTED: receptor-interacting serine/threonine-protein kinase 1-like isoform X2 [Astyanax mexicanus]	gi|597758481|ref|XP_007240945.1|	2e-71	Q6MFY5	57.14	9e-35	RPA12_RAT	DNA-directed RNA polymerase I subunit RPA12	Complete proteome;DNA-directed RNA polymerase;Metal-binding;Nucleus;Reference proteome;Transcription;Zinc;Zinc-finger.;
comp72928_c0_seq1	1669	4.05e-06	0.999996	63.4926	6998.79	0.000210884	DnaJ-like protein subfamily c member 9 [Ictalurus furcatus]	gi|308321610|gb|ADO27956.1|	3.57e-117	Q91WN1	54.39	2e-73	DNJC9_MOUSE	DnaJ homolog subfamily C member 9	Chaperone;Complete proteome;Phosphoprotein;Reference proteome.;
comp78601_c0_seq1	2500	6.02e-10	1	71.133	7854.34	4.06e-08	PREDICTED: meiotic recombination 11 homolog A isoform X2 [Danio rerio]	gi|528501000|ref|XP_005157432.1|	0	Q60HE6	72.55	0	MRE11_MACFA	Double-strand break repair protein MRE11A	Acetylation;DNA damage;DNA repair;Endonuclease;Exonuclease;Hydrolase;Manganese;Meiosis;Nuclease;Nucleus;Phosphoprotein.;
comp76118_c0_seq3	1823	0	1	127.156	14127.6	0	PREDICTED: drebrin isoform X4 [Astyanax mexicanus]	gi|597761003|ref|XP_007244494.1|	0	Q16643	67.2	5e-81	DREB_HUMAN	Drebrin	Acetylation;Actin-binding;Alternative splicing;Cell junction;Complete proteome;Cytoplasm;Developmental protein;Differentiation;Direct protein sequencing;Neurogenesis;Phosphoprotein;Polymorphism;Reference proteome.;
comp80037_c2_seq1	1918	0	1	101.025	11201.6	0	PREDICTED: dynamin-1-like protein-like isoform X4 [Astyanax mexicanus]	gi|597778561|ref|XP_007252913.1|	0	Q7SXN5	93.04	0	DNM1L_DANRE	Dynamin-1-like protein	Cell junction;Coated pit;Complete proteome;Cytoplasm;Cytoplasmic vesicle;Golgi apparatus;GTP-binding;Hydrolase;Lipid-binding;Membrane;Mitochondrion;Mitochondrion outer membrane;Nucleotide-binding;Peroxisome;Reference proteome;Synapse.;
comp80037_c2_seq8	2689	2.82e-09	1	0.0173961	0.000158079	1.81e-07	PREDICTED: dynamin-1-like protein-like isoform X1 [Astyanax mexicanus]	gi|597778555|ref|XP_007252910.1|	0	Q7SXN5	89.26	0	DNM1L_DANRE	Dynamin-1-like protein	Cell junction;Coated pit;Complete proteome;Cytoplasm;Cytoplasmic vesicle;Golgi apparatus;GTP-binding;Hydrolase;Lipid-binding;Membrane;Mitochondrion;Mitochondrion outer membrane;Nucleotide-binding;Peroxisome;Reference proteome;Synapse.;
comp79893_c0_seq8	3336	0	1	103.141	11438.6	0	PREDICTED: dynamin-like 120 kDa protein, mitochondrial isoform X5 [Astyanax mexicanus]	gi|597770676|ref|XP_007249131.1|	0	Q5U3A7	91.83	0	OPA1_DANRE	Dynamin-like 120 kDa protein, mitochondrial	Apoptosis;Coiled coil;Complete proteome;GTP-binding;Hydrolase;Membrane;Mitochondrion;Mitochondrion inner membrane;Nucleotide-binding;Reference proteome;Transit peptide;Transmembrane;Transmembrane helix.;
comp79893_c0_seq2	3483	7.51e-06	0.999992	57.8091	6362.36	0.000383896	PREDICTED: dynamin-like 120 kDa protein, mitochondrial isoform X3 [Astyanax mexicanus]	gi|597770672|ref|XP_007249129.1|	0	Q5U3A7	87.4	0	OPA1_DANRE	Dynamin-like 120 kDa protein, mitochondrial	Apoptosis;Coiled coil;Complete proteome;GTP-binding;Hydrolase;Membrane;Mitochondrion;Mitochondrion inner membrane;Nucleotide-binding;Reference proteome;Transit peptide;Transmembrane;Transmembrane helix.;
comp80509_c0_seq42	21006	0	1	97.3214	10786.9	0	PREDICTED: dystonin [Astyanax mexicanus]	gi|597767208|ref|XP_007247463.1|	0	Q03001	61.69	0	DYST_HUMAN	Dystonin	3D-structure;Actin-binding;Alternative promoter usage;Alternative splicing;Calcium;Cell adhesion;Cell junction;Cell membrane;Cell projection;Coiled coil;Complete proteome;Cytoplasm;Cytoskeleton;Endoplasmic reticulum;Epidermolysis bullosa;Intermediate filament;Isopeptide bond;Lipoprotein;Membrane;Metal-binding;Microtubule;Muscle protein;Neuropathy;Nucleus;Palmitate;Phosphoprotein;Polymorphism;Refe…
comp80509_c0_seq52	9452	0	1	311.963	34822	0	PREDICTED: dystonin [Astyanax mexicanus]	gi|597767208|ref|XP_007247463.1|	0	Q03001	70.32	0	DYST_HUMAN	Dystonin	3D-structure;Actin-binding;Alternative promoter usage;Alternative splicing;Calcium;Cell adhesion;Cell junction;Cell membrane;Cell projection;Coiled coil;Complete proteome;Cytoplasm;Cytoskeleton;Endoplasmic reticulum;Epidermolysis bullosa;Intermediate filament;Isopeptide bond;Lipoprotein;Membrane;Metal-binding;Microtubule;Muscle protein;Neuropathy;Nucleus;Palmitate;Phosphoprotein;Polymorphism;Refe…
comp73484_c0_seq1	4492	2.38e-05	0.999976	0.126605	0.114148	0.00117019	PREDICTED: uncharacterized protein LOC798456 isoform X3 [Danio rerio]	gi|528502468|ref|XP_005157847.1|	1.21e-107	Q14258	39.86	2e-20	TRI25_HUMAN	E3 ubiquitin/ISG15 ligase TRIM25	Acetylation;Antiviral defense;Coiled coil;Complete proteome;Cytoplasm;Host-virus interaction;Immunity;Innate immunity;Isopeptide bond;Ligase;Metal-binding;Phosphoprotein;Polymorphism;Reference proteome;Ubl conjugation;Ubl conjugation pathway;Zinc;Zinc-finger.;
comp78639_c3_seq1	3393	0	1	0.00912278	8.22e-05	0	PREDICTED: E3 ubiquitin-protein ligase CHFR isoform X2 [Danio rerio] gi|528478708|ref|XP_005165130.1| PREDICTED: E3 ubiquitin-protein ligase CHFR isoform X3 [Danio rerio]	gi|528478706|ref|XP_005165129.1|	6.37e-155	A5WW08	73.38	1e-155	CHFR_DANRE	E3 ubiquitin-protein ligase CHFR	Alternative splicing;Cell cycle;Cell division;Complete proteome;Ligase;Metal-binding;Mitosis;Nucleus;Reference proteome;Ubl conjugation pathway;Zinc;Zinc-finger.;
comp80798_c2_seq11	10228	0	1	8.89092	9.35286	0	PREDICTED: E3 ubiquitin-protein ligase HECTD1 isoform X3 [Astyanax mexicanus]	gi|597789135|ref|XP_007257968.1|	0	Q9ULT8	83.86	0	HECD1_HUMAN	E3 ubiquitin-protein ligase HECTD1	3D-structure;ANK repeat;Complete proteome;Ligase;Phosphoprotein;Polymorphism;Reference proteome;Repeat;Ubl conjugation pathway.;
comp81024_c1_seq5	8359	0	1	96.6586	10712.7	0	PREDICTED: E3 ubiquitin-protein ligase listerin-like isoform X1 [Astyanax mexicanus]	gi|597759789|ref|XP_007241555.1|	0	E1C231	55.43	0	LTN1_CHICK	E3 ubiquitin-protein ligase listerin	Complete proteome;Ligase;Metal-binding;Reference proteome;Ubl conjugation pathway;Zinc;Zinc-finger.;
comp81235_c1_seq1	15456	0	1	388.289	43368.8	0	PREDICTED: probable E3 ubiquitin-protein ligase MYCBP2 isoform X14 [Astyanax mexicanus]	gi|597776133|ref|XP_007251752.1|	0	O75592	85.93	0	MYCB2_HUMAN	E3 ubiquitin-protein ligase MYCBP2	Alternative splicing;Complete proteome;Disulfide bond;Ligase;Metal-binding;Nucleus;Phosphoprotein;Polymorphism;Reference proteome;Repeat;Transcription;Transcription regulation;Ubl conjugation;Ubl conjugation pathway;Zinc;Zinc-finger.;
comp81235_c1_seq7	16162	0	1	124.358	13814.4	0	PREDICTED: probable E3 ubiquitin-protein ligase MYCBP2 isoform X4 [Astyanax mexicanus]	gi|597776113|ref|XP_007251742.1|	0	O75592	84.9	0	MYCB2_HUMAN	E3 ubiquitin-protein ligase MYCBP2	Alternative splicing;Complete proteome;Disulfide bond;Ligase;Metal-binding;Nucleus;Phosphoprotein;Polymorphism;Reference proteome;Repeat;Transcription;Transcription regulation;Ubl conjugation;Ubl conjugation pathway;Zinc;Zinc-finger.;
comp81235_c1_seq8	15197	0.000207407	0.999793	0.0178247	0.0146647	0.00944422	PREDICTED: probable E3 ubiquitin-protein ligase MYCBP2 isoform X15 [Astyanax mexicanus]	gi|597776135|ref|XP_007251753.1|	0	O75592	83.18	0	MYCB2_HUMAN	E3 ubiquitin-protein ligase MYCBP2	Alternative splicing;Complete proteome;Disulfide bond;Ligase;Metal-binding;Nucleus;Phosphoprotein;Polymorphism;Reference proteome;Repeat;Transcription;Transcription regulation;Ubl conjugation;Ubl conjugation pathway;Zinc;Zinc-finger.;
comp70938_c0_seq3	1918	2.04e-05	0.99998	0.0199322	0.000181588	0.00100539	PREDICTED: E3 ubiquitin-protein ligase pellino homolog 1-like [Oryzias latipes]	gi|432902854|ref|XP_004077044.1|	0	Q8C669	77.06	0	PELI1_MOUSE	E3 ubiquitin-protein ligase pellino homolog 1	Complete proteome;Ligase;Phosphoprotein;Reference proteome;Ubl conjugation;Ubl conjugation pathway.;
comp80738_c2_seq1	3608	2.61e-06	0.999997	45.3503	4967.26	0.000136973	PREDICTED: E3 ubiquitin-protein ligase RNF169-like [Astyanax mexicanus]	gi|597749835|ref|XP_007236842.1|	0	E7FAP1	54.43	2e-142	RN169_DANRE	E3 ubiquitin-protein ligase RNF169	Complete proteome;DNA damage;Ligase;Metal-binding;Nucleus;Reference proteome;Ubl conjugation pathway;Zinc;Zinc-finger.;
comp73734_c0_seq2	2352	4.27e-07	1	6.7276	7.97523	2.37e-05	PREDICTED: E3 ubiquitin-protein ligase SMURF1 isoform X1 [Astyanax mexicanus]	gi|597768066|ref|XP_007247871.1|	0	Q9HCE7	87.24	0	SMUF1_HUMAN	E3 ubiquitin-protein ligase SMURF1	3D-structure;Alternative splicing;Cell membrane;Complete proteome;Cytoplasm;Isopeptide bond;Ligase;Membrane;Polymorphism;Reference proteome;Repeat;Ubl conjugation;Ubl conjugation pathway.;
comp77763_c1_seq8	2950	0.000531409	0.999469	5.22921	5.40874	0.0228974	PREDICTED: ectonucleoside triphosphate diphosphohydrolase 4-like isoform X1 [Astyanax mexicanus] gi|597746560|ref|XP_007235290.1| PREDICTED: ectonucleoside triphosphate diphosphohydrolase 4-like isoform X2 [Astyanax mexicanus]	gi|597746558|ref|XP_007235289.1|	0	Q9Y227	72.32	0	ENTP4_HUMAN	Ectonucleoside triphosphate diphosphohydrolase 4	Alternative splicing;Calcium;Complete proteome;Cytoplasmic vesicle;Disulfide bond;Glycoprotein;Golgi apparatus;Hydrolase;Magnesium;Membrane;Polymorphism;Reference proteome;Transmembrane;Transmembrane helix.;
comp80451_c0_seq3	10477	0	1	113.954	12649.3	0	PREDICTED: ectopic P granules protein 5 homolog isoform X2 [Astyanax mexicanus]	gi|597752332|ref|XP_007238026.1|	0	A5WUT8	76.52	0	EPG5_DANRE	Ectopic P granules protein 5 homolog	Autophagy;Coiled coil;Complete proteome;Reference proteome.;
comp75252_c0_seq5	3873	1.88e-07	1	3.96094	4.05783	1.08e-05	PREDICTED: EGF-like module-containing mucin-like hormone receptor-like 3-like [Astyanax mexicanus]	gi|597757819|ref|XP_007240633.1|	2.69e-111	Q9BY15	33.56	6e-53	EMR3_HUMAN	EGF-like module-containing mucin-like hormone receptor-like 3	Alternative splicing;Calcium;Cell membrane;Complete proteome;Disulfide bond;EGF-like domain;G-protein coupled receptor;Glycoprotein;Membrane;Polymorphism;Receptor;Reference proteome;Repeat;Secreted;Signal;Transducer;Transmembrane;Transmembrane helix.;
comp72586_c0_seq1	2398	1.85e-09	1	0.410213	0.407784	1.21e-07	PREDICTED: EH domain-containing protein 2-like [Astyanax mexicanus]	gi|597797744|ref|XP_007260429.1|	0	Q9NZN4	71.73	0	EHD2_HUMAN	EH domain-containing protein 2	ATP-binding;Calcium;Cell membrane;Complete proteome;Direct protein sequencing;Endosome;Hydrolase;Membrane;Metal-binding;Nucleotide-binding;Phosphoprotein;Polymorphism;Reference proteome.;
comp81374_c0_seq14	4727	0.000965206	0.999035	0.28254	0.27244	0.0403834	PREDICTED: electrogenic sodium bicarbonate cotransporter 1-like isoform X7 [Astyanax mexicanus]	gi|597788722|ref|XP_007257770.1|	0	Q4U116	82.39	0	S4A4_PIG	Electrogenic sodium bicarbonate cotransporter 1	Alternative splicing;Cell membrane;Complete proteome;Glycoprotein;Ion transport;Membrane;Phosphoprotein;Reference proteome;Sodium;Sodium transport;Symport;Transmembrane;Transmembrane helix;Transport.;
comp72558_c0_seq25	2748	7.55e-07	0.999999	25.2654	540.975	4.13e-05	Ellis-van Creveld syndrome protein [Dicentrarchus labrax]	gi|317419115|emb|CBN81153.1|	7.78e-66	E6ZG53	33.45	1e-65	E6ZG53_DICLA	Ellis-van Creveld syndrome protein	No_keywords
comp69376_c0_seq2	1113	0	1	117.592	13056.7	0	PREDICTED: elongation factor Ts, mitochondrial-like [Astyanax mexicanus]	gi|597781486|ref|XP_007254314.1|	2.38e-145	A1A5Z3	66.78	8e-142	EFTS_DANRE	Elongation factor Ts, mitochondrial	Complete proteome;Elongation factor;Mitochondrion;Protein biosynthesis;Reference proteome;Transit peptide.;
comp76216_c0_seq17	4302	6.15e-05	0.999939	0.4986	0.497915	0.00292779	PREDICTED: endothelin B receptor-like [Astyanax mexicanus]	gi|597732227|ref|XP_007228462.1|	0	P24530	77.64	1e-177	EDNRB_HUMAN	Endothelin B receptor	Alternative splicing;Cell membrane;Complete proteome;Deafness;Disease mutation;Disulfide bond;G-protein coupled receptor;Glycoprotein;Hirschsprung disease;Lipoprotein;Membrane;Palmitate;Phosphoprotein;Polymorphism;Receptor;Reference proteome;Signal;Transducer;Transmembrane;Transmembrane helix;Waardenburg syndrome.;
comp79077_c1_seq13	4780	0	1	0.00798495	7.19e-05	0	PREDICTED: endothelin-converting enzyme 2-like isoform X1 [Astyanax mexicanus]	gi|597749776|ref|XP_007236814.1|	0	O60344	74.63	0	ECE2_HUMAN	Endothelin-converting enzyme 2	3D-structure;Alternative splicing;Complete proteome;Glycoprotein;Golgi apparatus;Hydrolase;Membrane;Metal-binding;Metalloprotease;Methyltransferase;Multifunctional enzyme;Phosphoprotein;Polymorphism;Protease;Reference proteome;Signal-anchor;Transferase;Transmembrane;Transmembrane helix;Zinc.;
comp79247_c1_seq1	3267	0	1	128.037	14226.3	0	PREDICTED: engulfment and cell motility protein 1-like isoform X5 [Astyanax mexicanus]	gi|597791568|ref|XP_007258923.1|	0	Q8BPU7	85.56	0	ELMO1_MOUSE	Engulfment and cell motility protein 1	Acetylation;Alternative splicing;Apoptosis;Cell membrane;Complete proteome;Cytoplasm;Membrane;Phagocytosis;Phosphoprotein;Reference proteome;SH3-binding.;
comp78761_c1_seq10	1907	0	1	88.5553	9805.25	0	PREDICTED: zgc:92030 isoform X1 [Danio rerio]	gi|528519101|ref|XP_005162993.1|	0	O75521	61.87	1e-161	ECI2_HUMAN	Enoyl-CoA delta isomerase 2, mitochondrial	3D-structure;Acetylation;Alternative splicing;Complete proteome;Isomerase;Mitochondrion;Peroxisome;Polymorphism;Reference proteome;Transit peptide.;
comp78761_c1_seq8	1909	0	1	114.988	12765.1	0	PREDICTED: zgc:92030 isoform X1 [Danio rerio]	gi|528519101|ref|XP_005162993.1|	0	O75521	61.87	8e-162	ECI2_HUMAN	Enoyl-CoA delta isomerase 2, mitochondrial	3D-structure;Acetylation;Alternative splicing;Complete proteome;Isomerase;Mitochondrion;Peroxisome;Polymorphism;Reference proteome;Transit peptide.;
comp80213_c0_seq11	4386	0.000476474	0.999524	0.0237196	0.000216923	0.0206692	PREDICTED: epidermal growth factor receptor substrate 15-like 1 isoform X6 [Latimeria chalumnae]	gi|556957963|ref|XP_005989974.1|	0	Q9UBC2	49.11	0	EP15R_HUMAN	Epidermal growth factor receptor substrate 15-like 1	Acetylation;Alternative splicing;Calcium;Cell membrane;Coated pit;Coiled coil;Complete proteome;Endocytosis;Membrane;Metal-binding;Nucleus;Phosphoprotein;Reference proteome;Repeat.;
comp72993_c0_seq2	2728	0	1	104.228	11560.3	0	PREDICTED: epsin-1-like isoform X3 [Astyanax mexicanus]	gi|597786089|ref|XP_007256511.1|	0	Q80VP1	53.64	1e-120	EPN1_MOUSE	Epsin-1	Alternative splicing;Cell membrane;Coated pit;Complete proteome;Cytoplasm;Endocytosis;Lipid-binding;Membrane;Nucleus;Phosphoprotein;Reference proteome;Repeat;Ubl conjugation.;
comp72993_c0_seq3	2782	0	1	47.3202	68.1567	0	PREDICTED: epsin-1-like isoform X3 [Astyanax mexicanus]	gi|597786089|ref|XP_007256511.1|	0	Q80VP1	55.78	2e-123	EPN1_MOUSE	Epsin-1	Alternative splicing;Cell membrane;Coated pit;Complete proteome;Cytoplasm;Endocytosis;Lipid-binding;Membrane;Nucleus;Phosphoprotein;Reference proteome;Repeat;Ubl conjugation.;
comp77378_c0_seq12	2560	1.01e-06	0.999999	0.36104	0.351946	5.44e-05	PREDICTED: epsin-1-like [Astyanax mexicanus]	gi|597789881|ref|XP_007258323.1|	2.59e-175	Q8CHU3	62.26	7e-61	EPN2_MOUSE	Epsin-2	Alternative splicing;Complete proteome;Cytoplasm;Direct protein sequencing;Endocytosis;Lipid-binding;Reference proteome;Repeat;Ubl conjugation.;
comp79732_c0_seq3	3308	0	1	0.059031	0.0433144	0	PREDICTED: erythropoietin receptor [Astyanax mexicanus]	gi|597752904|ref|XP_007238297.1|	8.67e-156	Q9MYZ9	34.65	4e-32	EPOR_PIG	Erythropoietin receptor	Complete proteome;Disulfide bond;Glycoprotein;Isopeptide bond;Membrane;Phosphoprotein;Receptor;Reference proteome;Signal;Transmembrane;Transmembrane helix;Ubl conjugation.;
comp79470_c0_seq9	6248	4.89e-05	0.999951	2.51326	2.5272	0.00234814	PREDICTED: estrogen-related receptor gamma-like [Astyanax mexicanus]	gi|597797912|ref|XP_007260509.1|	0	P62510	65.75	5e-178	ERR3_RAT	Estrogen-related receptor gamma	Acetylation;Activator;Alternative splicing;Complete proteome;DNA-binding;Metal-binding;Nucleus;Receptor;Reference proteome;Transcription;Transcription regulation;Zinc;Zinc-finger.;
comp79470_c0_seq1	6416	0.00015436	0.999846	0.252271	0.249239	0.00711286	PREDICTED: estrogen-related receptor gamma-like isoform X1 [Astyanax mexicanus]	gi|597757630|ref|XP_007240543.1|	0	P62510	81.47	0	ERR3_RAT	Estrogen-related receptor gamma	Acetylation;Activator;Alternative splicing;Complete proteome;DNA-binding;Metal-binding;Nucleus;Receptor;Reference proteome;Transcription;Transcription regulation;Zinc;Zinc-finger.;
comp74900_c2_seq12	2823	0	1	87.1816	9651.43	0	PREDICTED: ETS-related transcription factor Elf-2 isoform X1 [Astyanax mexicanus]	gi|597735319|ref|XP_007229938.1|	0	Q15723	47.6	5e-98	ELF2_HUMAN	ETS-related transcription factor Elf-2	Activator;Alternative splicing;Complete proteome;DNA-binding;Nucleus;Phosphoprotein;Reference proteome;Transcription;Transcription regulation.;
comp80312_c4_seq10	6249	0	1	0.0118759	0.000107318	0	PREDICTED: eukaryotic translation initiation factor 4 gamma 3-like [Lepisosteus oculatus]	gi|573908729|ref|XP_006642083.1|	0	O43432	67.15	0	IF4G3_HUMAN	Eukaryotic translation initiation factor 4 gamma 3	3D-structure;Alternative splicing;Coiled coil;Complete proteome;Host-virus interaction;Initiation factor;Phosphoprotein;Polymorphism;Protein biosynthesis;Reference proteome;Repeat;RNA-binding;Translation regulation.;
comp80312_c4_seq28	6622	0	1	75.4076	8333	0	PREDICTED: eukaryotic translation initiation factor 4 gamma 3-like [Lepisosteus oculatus]	gi|573908729|ref|XP_006642083.1|	0	O43432	69.09	0	IF4G3_HUMAN	Eukaryotic translation initiation factor 4 gamma 3	3D-structure;Alternative splicing;Coiled coil;Complete proteome;Host-virus interaction;Initiation factor;Phosphoprotein;Polymorphism;Protein biosynthesis;Reference proteome;Repeat;RNA-binding;Translation regulation.;
comp80312_c4_seq4	6222	0	1	171.062	19044.2	0	PREDICTED: eukaryotic translation initiation factor 4 gamma 3-like [Lepisosteus oculatus]	gi|573908729|ref|XP_006642083.1|	0	O43432	66.93	0	IF4G3_HUMAN	Eukaryotic translation initiation factor 4 gamma 3	3D-structure;Alternative splicing;Coiled coil;Complete proteome;Host-virus interaction;Initiation factor;Phosphoprotein;Polymorphism;Protein biosynthesis;Reference proteome;Repeat;RNA-binding;Translation regulation.;
comp80312_c4_seq43	6554	2.48e-08	1	0.182699	0.181066	1.5e-06	PREDICTED: eukaryotic translation initiation factor 4 gamma 3-like [Lepisosteus oculatus]	gi|573908729|ref|XP_006642083.1|	0	O43432	69.09	0	IF4G3_HUMAN	Eukaryotic translation initiation factor 4 gamma 3	3D-structure;Alternative splicing;Coiled coil;Complete proteome;Host-virus interaction;Initiation factor;Phosphoprotein;Polymorphism;Protein biosynthesis;Reference proteome;Repeat;RNA-binding;Translation regulation.;
comp81431_c0_seq6	3684	0	1	83.6623	9257.35	0	PREDICTED: exportin-1 [Astyanax mexicanus]	gi|597798246|ref|XP_007260671.1|	0	Q80U96	89.64	0	XPO1_RAT	Exportin-1	Acetylation;Complete proteome;Cytoplasm;mRNA transport;Nucleus;Phosphoprotein;Protein transport;Reference proteome;Repeat;RNA-binding;Transport.;
comp78170_c0_seq19	2099	0.00114468	0.998855	0.174226	0.150261	0.0474453	eyes absent homolog 2 [Danio rerio] gi|51859085|gb|AAH81636.1| Zgc:92279 [Danio rerio]	gi|52218970|ref|NP_001004558.1|	0	O08575	51.71	5e-154	EYA2_MOUSE	Eyes absent homolog 2	Activator;Alternative splicing;Chromatin regulator;Complete proteome;Cytoplasm;Developmental protein;DNA damage;DNA repair;Hydrolase;Magnesium;Metal-binding;Nucleus;Protein phosphatase;Reference proteome;Transcription;Transcription regulation.;
comp75647_c4_seq1	1573	0	1	135.695	15083.9	0	PREDICTED: far upstream element-binding protein 1-like [Lepisosteus oculatus]	gi|573894165|ref|XP_006634833.1|	4.46e-86	Q32PX7	86.47	5e-81	FUBP1_RAT	Far upstream element-binding protein 1	Acetylation;Complete proteome;DNA-binding;Nucleus;Phosphoprotein;Reference proteome;Repeat;Transcription;Transcription regulation;Ubl conjugation.;
comp76000_c0_seq2	2378	0.00100497	0.998995	7.14843	8.7394	0.0419557	PREDICTED: FAST kinase domain-containing protein 3-like isoform X1 [Astyanax mexicanus] gi|597756707|ref|XP_007240096.1| PREDICTED: FAST kinase domain-containing protein 3-like isoform X2 [Astyanax mexicanus]	gi|597756705|ref|XP_007240095.1|	0	Q58CX2	42.98	7e-118	FAKD3_BOVIN	FAST kinase domain-containing protein 3	Alternative splicing;Complete proteome;Reference proteome.;
comp62745_c0_seq1	635	0	1	304.213	24599	0	PREDICTED: fatty acid-binding protein, brain-like [Lepisosteus oculatus]	gi|573876427|ref|XP_006626490.1|	6.84e-13	Q05423	34.35	6e-12	FABP7_CHICK	Fatty acid-binding protein, brain	Acetylation;Complete proteome;Cytoplasm;Lipid-binding;Reference proteome;Transport.;
comp76832_c4_seq1	874	3.97e-06	0.999996	0.237685	0.237448	0.000207266	Fatty acid-binding protein, brain [Rana catesbeiana]	gi|226372740|gb|ACO51995.1|	6.97e-22	Q09139	40	7e-21	FABP7_BOVIN	Fatty acid-binding protein, brain	Acetylation;Complete proteome;Cytoplasm;Direct protein sequencing;Lipid-binding;Reference proteome;Transport.;
comp76790_c0_seq10	3627	0.000589576	0.99941	4.57537	4.6851	0.0252904	PREDICTED: F-box only protein 18 isoform X1 [Danio rerio]	gi|528476046|ref|XP_005164646.1|	0	Q8NFZ0	52.59	0	FBX18_HUMAN	F-box only protein 18	Alternative splicing;ATP-binding;Complete proteome;DNA-binding;Helicase;Hydrolase;Nucleotide-binding;Nucleus;Reference proteome;Ubl conjugation pathway.;
comp76790_c0_seq9	3619	0.000817379	0.999183	0.0239099	0.000218706	0.034448	PREDICTED: F-box only protein 18 isoform X1 [Danio rerio]	gi|528476046|ref|XP_005164646.1|	0	Q8NFZ0	51.57	0	FBX18_HUMAN	F-box only protein 18	Alternative splicing;ATP-binding;Complete proteome;DNA-binding;Helicase;Hydrolase;Nucleotide-binding;Nucleus;Reference proteome;Ubl conjugation pathway.;
comp72755_c0_seq2	6251	0.000709658	0.99929	2.25546	2.27356	0.030217	PREDICTED: fer-1-like protein 6 [Danio rerio]	gi|528489503|ref|XP_003199239.2|	0	Q2WGJ9	60.94	0	FR1L6_HUMAN	Fer-1-like protein 6	Complete proteome;Membrane;Polymorphism;Reference proteome;Repeat;Transmembrane;Transmembrane helix.;
comp75554_c0_seq2	3104	3.58e-07	1	2.17703	2.18373	1.99e-05	PREDICTED: fermitin family homolog 1 [Astyanax mexicanus]	gi|597734946|ref|XP_007229762.1|	0	Q5R8M5	62.3	0	FERM1_PONAB	Fermitin family homolog 1	Cell adhesion;Cell junction;Cell membrane;Cell projection;Complete proteome;Cytoplasm;Cytoskeleton;Membrane;Phosphoprotein;Reference proteome.;
comp78831_c1_seq8	3151	0	1	69.0419	7620.19	0	PREDICTED: fibroblast growth factor receptor 3 isoform X2 [Astyanax mexicanus]	gi|597737430|ref|XP_007230952.1|	0	Q9I8X3	84.3	0	FGFR3_DANRE	Fibroblast growth factor receptor 3	Apoptosis;ATP-binding;Cell membrane;Complete proteome;Disulfide bond;Glycoprotein;Immunoglobulin domain;Kinase;Membrane;Nucleotide-binding;Phosphoprotein;Receptor;Reference proteome;Repeat;Signal;Transferase;Transmembrane;Transmembrane helix;Tyrosine-protein kinase.;
comp81501_c1_seq1	5630	0	1	101.592	11265.1	0	PREDICTED: fibronectin-like isoform X1 [Neolamprologus brichardi]	gi|583970025|ref|XP_006780454.1|	0	P07589	50	0	FINC_BOVIN	Fibronectin	Acute phase;Alternative splicing;Angiogenesis;Cell adhesion;Cell shape;Complete proteome;Direct protein sequencing;Disulfide bond;Extracellular matrix;Glycoprotein;Heparin-binding;Isopeptide bond;Phosphoprotein;Pyrrolidone carboxylic acid;Reference proteome;Repeat;Secreted;Signal;Sulfation.;
comp77390_c0_seq1	4634	0.000616311	0.999384	0.16866	0.164529	0.0264176	PREDICTED: fibronectin type III domain-containing protein 1 isoform X2 [Astyanax mexicanus]	gi|597798765|ref|XP_007260924.1|	0	Q2Q0I9	65.55	6e-127	FNDC1_RAT	Fibronectin type III domain-containing protein 1	Complete proteome;Glycoprotein;Phosphoprotein;Reference proteome;Repeat;Secreted;Signal.;
comp75957_c0_seq2	5297	0	1	66.3921	7323.47	0	protein tyrosine kinase 2aa [Danio rerio] gi|31377437|gb|AAP36454.1| focal adhesion kinase 1b [Danio rerio]	gi|38488741|ref|NP_942114.1|	0	Q00944	83.94	0	FAK1_CHICK	Focal adhesion kinase 1	3D-structure;Alternative promoter usage;Angiogenesis;ATP-binding;Cell junction;Cell membrane;Complete proteome;Cytoplasm;Cytoskeleton;Developmental protein;Kinase;Membrane;Nucleotide-binding;Nucleus;Phosphoprotein;Reference proteome;Transferase;Tyrosine-protein kinase.;
comp79155_c0_seq1	8234	0	1	0.0265501	0.0239955	0	formin-binding protein 1-like [Danio rerio] gi|50417116|gb|AAH77109.1| Formin binding protein 1-like [Danio rerio]	gi|57525591|ref|NP_001003634.1|	0	Q6GUF4	78.18	0	FBP1L_XENTR	Formin-binding protein 1-like	Autophagy;Cell membrane;Coiled coil;Complete proteome;Cytoplasm;Cytoplasmic vesicle;Cytoskeleton;Endocytosis;Lipid-binding;Membrane;Reference proteome;SH3 domain.;
comp77678_c3_seq2	1181	0	1	283.474	31631.8	0	PREDICTED: four and a half LIM domains protein 1-like isoform X1 [Astyanax mexicanus] gi|597793254|ref|XP_007259467.1| PREDICTED: four and a half LIM domains protein 1-like isoform X2 [Astyanax mexicanus]	gi|597793251|ref|XP_007259466.1|	2.46e-168	Q9WUH4	63.54	1e-130	FHL1_RAT	Four and a half LIM domains protein 1	Acetylation;Complete proteome;Cytoplasm;Developmental protein;Differentiation;LIM domain;Metal-binding;Reference proteome;Repeat;Zinc;Zinc-finger.;
comp76911_c1_seq3	1083	0.00100088	0.998999	12.3286	856.979	0.0418153	PREDICTED: Friend leukemia integration 1 transcription factor isoform X7 [Oreochromis niloticus]	gi|542201064|ref|XP_005474656.1|	0	Q01543	71.16	6e-162	FLI1_HUMAN	Friend leukemia integration 1 transcription factor	3D-structure;Activator;Alternative splicing;Chromosomal rearrangement;Complete proteome;DNA-binding;Nucleus;Proto-oncogene;Reference proteome;Transcription;Transcription regulation.;
comp70454_c1_seq1	2510	0	1	0.0526132	0.0337431	0	Frizzled homolog 7a [Danio rerio]	gi|68085245|gb|AAH68322.2|	0	Q9PUK8	86.33	0	FZD7A_XENLA	Frizzled-7-A	Cell membrane;Developmental protein;Disulfide bond;G-protein coupled receptor;Glycoprotein;Membrane;Receptor;Signal;Transducer;Transmembrane;Transmembrane helix;Wnt signaling pathway.;
comp81700_c0_seq1	467	0.000471123	0.999529	0.00443839	0.0029816	0.0204524	hypothetical protein MPER_02450 [Moniliophthora perniciosa FA553] gi|215471104|gb|EEB98101.1| hypothetical protein MPER_02450 [Moniliophthora perniciosa FA553]	gi|238608203|ref|XP_002397171.1|	4.78e-35	P16933	61.73	3e-27	SC3_SCHCO	Fruiting body protein SC3	Cell wall;Direct protein sequencing;Disulfide bond;Fruiting body;Secreted;Signal.;
comp77127_c0_seq2	2305	0	1	131.76	14643.3	0	FYN-binding protein [Salmo salar] gi|209154290|gb|ACI33377.1| FYN-binding protein [Salmo salar]	gi|213514592|ref|NP_001133511.1|	1.34e-104	O35601	59.18	1e-26	FYB_MOUSE	FYN-binding protein	Acetylation;Alternative splicing;Coiled coil;Complete proteome;Cytoplasm;Nucleus;Phosphoprotein;Reference proteome;SH3 domain.;
comp77127_c0_seq3	2391	1.64e-11	1	74.2521	8203.62	1.2e-09	FYN-binding protein [Salmo salar] gi|209154290|gb|ACI33377.1| FYN-binding protein [Salmo salar]	gi|213514592|ref|NP_001133511.1|	4.77e-103	O35601	59.18	1e-26	FYB_MOUSE	FYN-binding protein	Acetylation;Alternative splicing;Coiled coil;Complete proteome;Cytoplasm;Nucleus;Phosphoprotein;Reference proteome;SH3 domain.;
comp80175_c0_seq2	3839	2.77e-08	1	55.1765	6067.56	1.66e-06	PREDICTED: G2/M phase-specific E3 ubiquitin-protein ligase [Astyanax mexicanus]	gi|597789149|ref|XP_007257975.1|	0	Q7L622	41.29	5e-175	G2E3_HUMAN	G2/M phase-specific E3 ubiquitin-protein ligase	Apoptosis;Complete proteome;Cytoplasm;Developmental protein;Ligase;Metal-binding;Nucleus;Polymorphism;Reference proteome;Repeat;Ubl conjugation pathway;Zinc;Zinc-finger.;
comp77597_c0_seq2	4244	1.85e-13	1	78.1237	8637.15	1.49e-11	gamma-tubulin complex component 4 [Danio rerio] gi|190339702|gb|AAI63257.1| Tubulin, gamma complex associated protein 4 [Danio rerio] gi|190339712|gb|AAI63276.1| Tubulin, gamma complex associated protein 4 [Danio rerio]	gi|205830377|ref|NP_001128602.1|	0	Q9D4F8	87.54	0	GCP4_MOUSE	Gamma-tubulin complex component 4	Complete proteome;Cytoplasm;Cytoskeleton;Microtubule;Reference proteome.;
comp81482_c0_seq19	8004	0	1	80.6004	8914.49	0	PREDICTED: germinal-center associated nuclear protein isoform X1 [Astyanax mexicanus] gi|597796910|ref|XP_007260036.1| PREDICTED: germinal-center associated nuclear protein isoform X2 [Astyanax mexicanus] gi|597796912|ref|XP_007260037.1| PREDICTED: germinal-center associated nuclear protein isoform X3 [Astyanax mexicanus]	gi|597796908|ref|XP_007260035.1|	0	Q9WUU9	46.17	0	GANP_MOUSE	Germinal-center associated nuclear protein	Acetylation;Coiled coil;Complete proteome;Cytoplasm;Immunity;mRNA transport;Nuclear pore complex;Nucleus;Phosphoprotein;Protein transport;Reference proteome;Translocation;Transport.;
comp69422_c0_seq2	2526	2.87e-06	0.999997	3.04187	3.04824	0.000150539	uncharacterized protein LOC100536988 [Danio rerio] gi|528471395|ref|XP_005171316.1| PREDICTED: uncharacterized protein LOC100536988 isoform X1 [Danio rerio] gi|326486603|gb|ADZ76359.1| Gig2-like protein DreQ [Danio rerio]	gi|350535080|ref|NP_001232919.1|	7.76e-55	F2WZ40	70.15	1e-54	F2WZ40_DANRE	Gig2-like protein DreQ	No_keywords
comp80076_c1_seq10	3748	0.000762783	0.999237	5.47218	6.27939	0.0324312	PREDICTED: glutamate-rich WD repeat-containing protein 1-like [Astyanax mexicanus]	gi|597786152|ref|XP_007256542.1|	0	Q810D6	67.1	5e-136	GRWD1_MOUSE	Glutamate-rich WD repeat-containing protein 1	Complete proteome;Nucleus;Phosphoprotein;Reference proteome;Repeat;WD repeat.;
comp76132_c2_seq1	6652	4.2e-08	1	39.7505	4340.2	2.5e-06	PREDICTED: glutamine and serine-rich protein 1 [Astyanax mexicanus]	gi|597788910|ref|XP_007257859.1|	0	Q2KHR3	39.12	0	QSER1_HUMAN	Glutamine and serine-rich protein 1	Acetylation;Alternative splicing;Complete proteome;Phosphoprotein;Polymorphism;Reference proteome.;
comp80832_c1_seq2	2939	7.43e-06	0.999993	4.57593	4.85284	0.000380151	PREDICTED: glutamine synthetase-like isoform X1 [Gallus gallus] gi|513212068|ref|XP_004945849.1| PREDICTED: glutamine synthetase-like isoform X2 [Gallus gallus]	gi|363740308|ref|XP_003642300.1|	8.08e-168	P51121	69.14	1e-163	GLNA_XENLA	Glutamine synthetase	ATP-binding;Cytoplasm;Ligase;Lyase;Mitochondrion;Nucleotide-binding.;
comp62487_c0_seq1	597	0	1	135.452	15056.7	0	PREDICTED: glutaredoxin-related protein 5, mitochondrial-like [Astyanax mexicanus]	gi|597778767|ref|XP_007253009.1|	1.61e-58	Q6PBM1	85.71	3e-59	GLRX5_DANRE	Glutaredoxin-related protein 5, mitochondrial	2Fe-2S;Complete proteome;Iron;Iron-sulfur;Metal-binding;Mitochondrion;Redox-active center;Reference proteome;Transit peptide.;
comp76199_c6_seq5	3875	0	1	25.1188	32.7633	0	PREDICTED: glycerophosphodiester phosphodiesterase domain-containing protein 3 isoform X2 [Astyanax mexicanus]	gi|597744986|ref|XP_007234537.1|	3.44e-172	Q99LY2	47.28	6e-91	GDPD3_MOUSE	Glycerophosphodiester phosphodiesterase domain-containing protein 3	Complete proteome;Hydrolase;Membrane;Metal-binding;Reference proteome;Transmembrane;Transmembrane helix.;
comp69605_c0_seq1	1326	0	1	126.14	14013.9	0	Golgi SNAP receptor complex member 2 [Danio rerio] gi|31419522|gb|AAH53235.1| Golgi SNAP receptor complex member 2 [Danio rerio] gi|182891764|gb|AAI65142.1| Gosr2 protein [Danio rerio]	gi|41054421|ref|NP_955982.1|	7.45e-119	O35165	74.06	9e-105	GOSR2_RAT	Golgi SNAP receptor complex member 2	Acetylation;Coiled coil;Complete proteome;Direct protein sequencing;Golgi apparatus;Membrane;Protein transport;Reference proteome;Transmembrane;Transmembrane helix;Transport.;
comp67960_c0_seq1	664	0	1	421.245	37101.5	0	PREDICTED: golgi-associated plant pathogenesis-related protein 1-like [Astyanax mexicanus]	gi|597780182|ref|XP_007253685.1|	1.15e-52	Q9H4G4	38.96	3e-24	GAPR1_HUMAN	Golgi-associated plant pathogenesis-related protein 1	3D-structure;Coiled coil;Complete proteome;Direct protein sequencing;Golgi apparatus;Lipoprotein;Membrane;Myristate;Reference proteome.;
comp81393_c4_seq7	6948	5.32e-07	0.999999	65.2548	7196.11	2.93e-05	PREDICTED: golgin subfamily A member 4 isoform X2 [Astyanax mexicanus]	gi|597750844|ref|XP_007237328.1|	0	Q13439	41.12	0	GOGA4_HUMAN	Golgin subfamily A member 4	3D-structure;Alternative splicing;Coiled coil;Complete proteome;Cytoplasm;Golgi apparatus;Membrane;Phosphoprotein;Polymorphism;Reference proteome.;
comp79170_c0_seq5	7265	2.62e-08	1	67.8659	7488.5	1.57e-06	PREDICTED: golgi-specific brefeldin A-resistance guanine nucleotide exchange factor 1 isoform X3 [Astyanax mexicanus]	gi|597757364|ref|XP_007240415.1|	0	Q92538	76.27	0	GBF1_HUMAN	Golgi-specific brefeldin A-resistance guanine nucleotide exchange factor 1	Complete proteome;Guanine-nucleotide releasing factor;Host-virus interaction;Phosphoprotein;Polymorphism;Reference proteome.;
comp76264_c0_seq6	2670	0	1	220.561	24587	0	PREDICTED: G-protein coupled receptor 64-like [Astyanax mexicanus]	gi|597794571|ref|XP_007259921.1|	1.18e-135	Q6F3F9	36.67	3e-42	GP126_MOUSE	G-protein coupled receptor 126	Cell membrane;Complete proteome;Direct protein sequencing;Disulfide bond;G-protein coupled receptor;Glycoprotein;Membrane;Phosphoprotein;Receptor;Reference proteome;Signal;Transducer;Transmembrane;Transmembrane helix.;
comp76264_c0_seq4	2676	3.22e-13	1	0.147247	0.145241	2.57e-11	PREDICTED: G-protein coupled receptor 64-like [Astyanax mexicanus]	gi|597794571|ref|XP_007259921.1|	1.24e-135	Q6F3F9	36.67	3e-42	GP126_MOUSE	G-protein coupled receptor 126	Cell membrane;Complete proteome;Direct protein sequencing;Disulfide bond;G-protein coupled receptor;Glycoprotein;Membrane;Phosphoprotein;Receptor;Reference proteome;Signal;Transducer;Transmembrane;Transmembrane helix.;
comp80947_c0_seq7	3191	1.41e-05	0.999986	62.4057	6877.08	0.000707497	PREDICTED: granulocyte colony-stimulating factor receptor isoform X1 [Astyanax mexicanus] gi|597771831|ref|XP_007249685.1| PREDICTED: granulocyte colony-stimulating factor receptor isoform X2 [Astyanax mexicanus]	gi|597771829|ref|XP_007249684.1|	0	Q99062	26.25	2e-56	CSF3R_HUMAN	Granulocyte colony-stimulating factor receptor	3D-structure;Alternative splicing;Cell adhesion;Cell membrane;Complete proteome;Direct protein sequencing;Disease mutation;Disulfide bond;Glycoprotein;Immunoglobulin domain;Membrane;Polymorphism;Receptor;Reference proteome;Repeat;Secreted;Signal;Transmembrane;Transmembrane helix.;
comp75541_c0_seq1	1078	7.4e-08	1	7.74421	8.48074	4.35e-06	PREDICTED: GTPase IMAP family member 8-like [Astyanax mexicanus]	gi|597758316|ref|XP_007240872.1|	6.33e-28	Q96F15	28.07	2e-15	GIMA5_HUMAN	GTPase IMAP family member 5	Alternative splicing;Complete proteome;GTP-binding;Lysosome;Membrane;Mitochondrion;Mitochondrion outer membrane;Nucleotide-binding;Reference proteome;Transmembrane;Transmembrane helix.;
comp77845_c0_seq21	3046	0	1	0.00224632	2.78e-05	0	PREDICTED: GTPase IMAP family member 7-like [Astyanax mexicanus]	gi|597807718|ref|XP_007243722.1|	1.48e-71	Q8NHV1	36.11	5e-34	GIMA7_HUMAN	GTPase IMAP family member 7	3D-structure;Complete proteome;Cytoplasm;GTP-binding;Lipid droplet;Nucleotide-binding;Polymorphism;Reference proteome.;
comp75528_c0_seq5	2695	0.00117479	0.998825	0.252516	0.246556	0.0486238	PREDICTED: GTPase IMAP family member 2-like, partial [Astyanax mexicanus]	gi|597802653|ref|XP_007242640.1|	7.6e-64	Q4KLG2	27.91	2e-34	GIMA8_RAT	GTPase IMAP family member 8	Coiled coil;Complete proteome;Cytoplasm;Endoplasmic reticulum;Golgi apparatus;GTP-binding;Mitochondrion;Nucleotide-binding;Reference proteome.;
comp75936_c1_seq3	6143	0	1	170.509	18982.2	0	PREDICTED: GTPase-activating protein and VPS9 domain-containing protein 1-like isoform X3 [Astyanax mexicanus]	gi|597755429|ref|XP_007239495.1|	0	Q6PAR5	76.39	0	GAPD1_MOUSE	GTPase-activating protein and VPS9 domain-containing protein 1	Alternative splicing;Complete proteome;Endocytosis;Endosome;GTPase activation;Guanine-nucleotide releasing factor;Membrane;Phosphoprotein;Reference proteome.;
comp69575_c0_seq4	860	0	1	182.472	16021.9	0	PREDICTED: guanylate kinase-like isoform 1 [Oryzias latipes]	gi|432917070|ref|XP_004079449.1|	2.41e-111	Q16774	71.28	8e-97	KGUA_HUMAN	Guanylate kinase	Acetylation;Alternative splicing;ATP-binding;Complete proteome;Kinase;Nucleotide-binding;Reference proteome;Transferase.;
comp81166_c0_seq7	536	0.000376726	0.999623	0.0100037	0.0078392	0.0166168	MHC class I alpha chain [Ictalurus punctatus]	gi|2995931|gb|AAD08650.1|	2.24e-85	P04223	42.05	8e-41	HA1K_MOUSE	H-2 class I histocompatibility antigen, K-K alpha chain	3D-structure;Alternative splicing;Complete proteome;Disulfide bond;Glycoprotein;Immunity;Membrane;MHC I;Phosphoprotein;Polymorphism;Reference proteome;Signal;Transmembrane;Transmembrane helix.;
comp76788_c1_seq2	3254	0	1	410.022	45802.4	0	PREDICTED: heat shock 70 kDa protein 4-like [Astyanax mexicanus]	gi|597790678|ref|XP_007258636.1|	0	Q61316	73.29	0	HSP74_MOUSE	Heat shock 70 kDa protein 4	Acetylation;ATP-binding;Complete proteome;Cytoplasm;Direct protein sequencing;Nucleotide-binding;Phosphoprotein;Reference proteome;Stress response.;
comp69546_c0_seq2	1038	0	1	265.595	29629.8	0	Heme oxygenase (decycling) 1 [Danio rerio]	gi|38303795|gb|AAH61954.1|	2.32e-140	O73688	63.6	4e-120	HMOX_TAKRU	Heme oxygenase	Complete proteome;Endoplasmic reticulum;Heme;Iron;Metal-binding;Microsome;Oxidoreductase;Reference proteome.;
comp73634_c0_seq8	1795	0	1	106.704	11837.5	0	heme oxygenase [Ictalurus furcatus]	gi|308321684|gb|ADO27993.1|	5.25e-171	O73688	59.86	9e-109	HMOX_TAKRU	Heme oxygenase	Complete proteome;Endoplasmic reticulum;Heme;Iron;Metal-binding;Microsome;Oxidoreductase;Reference proteome.;
comp69546_c0_seq1	1056	2.88e-11	1	73.7633	8148.88	2.08e-09	Heme oxygenase (decycling) 1 [Danio rerio]	gi|38303795|gb|AAH61954.1|	9.08e-144	O73688	64.12	6e-122	HMOX_TAKRU	Heme oxygenase	Complete proteome;Endoplasmic reticulum;Heme;Iron;Metal-binding;Microsome;Oxidoreductase;Reference proteome.;
comp80026_c0_seq10	6537	0	1	110.633	12277.5	0	PREDICTED: heme oxygenase 2-like [Oreochromis niloticus]	gi|542233359|ref|XP_005454959.1|	1.56e-148	P30519	60.51	1e-106	HMOX2_HUMAN	Heme oxygenase 2	3D-structure;Acetylation;Complete proteome;Direct protein sequencing;Endoplasmic reticulum;Heme;Iron;Metal-binding;Microsome;Oxidoreductase;Polymorphism;Reference proteome;Repeat.;
comp77787_c0_seq3	3878	4e-05	0.99996	59.1841	6516.33	0.00192792	PREDICTED: hephaestin-like protein 1-like [Astyanax mexicanus]	gi|597751657|ref|XP_007237709.1|	0	Q6MZM0	52.26	0	HPHL1_HUMAN	Hephaestin-like protein 1	Complete proteome;Copper;Copper transport;Disulfide bond;Glycoprotein;Ion transport;Membrane;Metal-binding;Oxidoreductase;Polymorphism;Reference proteome;Repeat;Signal;Transmembrane;Transmembrane helix;Transport.;
comp75466_c0_seq1	1597	0	1	0.426532	0.425117	0	PREDICTED: heterogeneous nuclear ribonucleoprotein K isoform X1 [Astyanax mexicanus]	gi|597751174|ref|XP_007237486.1|	3.66e-106	Q5ZIQ3	74.01	2e-91	HNRPK_CHICK	Heterogeneous nuclear ribonucleoprotein K	Activator;Complete proteome;Cytoplasm;DNA-binding;Methylation;mRNA processing;mRNA splicing;Nucleus;Phosphoprotein;Reference proteome;Repeat;Repressor;Ribonucleoprotein;RNA-binding;Spliceosome;Transcription;Transcription regulation.;
comp75466_c0_seq13	1641	0.000112518	0.999887	3.95317	3.97316	0.00524762	PREDICTED: heterogeneous nuclear ribonucleoprotein K isoform X1 [Astyanax mexicanus]	gi|597751174|ref|XP_007237486.1|	1.1e-146	Q5ZIQ3	74.52	3e-126	HNRPK_CHICK	Heterogeneous nuclear ribonucleoprotein K	Activator;Complete proteome;Cytoplasm;DNA-binding;Methylation;mRNA processing;mRNA splicing;Nucleus;Phosphoprotein;Reference proteome;Repeat;Repressor;Ribonucleoprotein;RNA-binding;Spliceosome;Transcription;Transcription regulation.;
comp74460_c0_seq3	3233	1.79e-05	0.999982	379.19	3952.4	0.000891542	PREDICTED: heterogeneous nuclear ribonucleoprotein Q isoform X8 [Astyanax mexicanus]	gi|597788122|ref|XP_007257484.1|	0	Q7TMK9	91.57	0	HNRPQ_MOUSE	Heterogeneous nuclear ribonucleoprotein Q	Acetylation;Alternative splicing;Complete proteome;Cytoplasm;Direct protein sequencing;Isopeptide bond;Methylation;mRNA processing;mRNA splicing;Nucleus;Phosphoprotein;Reference proteome;Repeat;Ribonucleoprotein;RNA-binding;Spliceosome;Ubl conjugation.;
comp78894_c3_seq31	3660	0	1	59.2388	6522.46	0	histone acetyltransferase KAT2B [Danio rerio]	gi|113682109|ref|NP_001038499.1|	0	Q92831	81.39	0	KAT2B_HUMAN	Histone acetyltransferase KAT2B	3D-structure;Activator;Acyltransferase;Biological rhythms;Bromodomain;Cell cycle;Complete proteome;Host-virus interaction;Nucleus;Polymorphism;Reference proteome;Transcription;Transcription regulation;Transferase.;
comp80707_c1_seq1	3817	0.000850232	0.99915	6.92499	8.58684	0.0358065	PREDICTED: histone acetyltransferase p300-like isoform X3 [Astyanax mexicanus]	gi|597792257|ref|XP_007259140.1|	0	B2RWS6	60.78	5e-153	EP300_MOUSE	Histone acetyltransferase p300	Acetylation;Biological rhythms;Bromodomain;Cell cycle;Citrullination;Coiled coil;Complete proteome;Cytoplasm;Differentiation;Isopeptide bond;Metal-binding;Methylation;Nucleus;Phosphoprotein;Reference proteome;Repeat;Transcription;Transcription regulation;Transferase;Ubl conjugation;Zinc;Zinc-finger.;
comp76157_c1_seq1	4924	0	1	93.7839	10390.7	0	histone deacetylase 4 [Danio rerio] gi|115528766|gb|AAI24584.1| Zgc:152701 [Danio rerio] gi|182889818|gb|AAI65681.1| Zgc:152701 protein [Danio rerio]	gi|116175247|ref|NP_001034447.2|	0	P83038	79.25	0	HDAC4_CHICK	Histone deacetylase 4	Chromatin regulator;Complete proteome;Hydrolase;Metal-binding;Nucleus;Reference proteome;Repressor;Transcription;Transcription regulation;Zinc.;
comp82563_c0_seq1	574	8.48e-09	1	75.5686	6050.34	5.26e-07	H2afvl protein [Danio rerio]	gi|29612542|gb|AAH49523.1|	4.14e-64	Q5BJ65	100	8e-66	H2AV_XENTR	Histone H2A.V	Acetylation;Chromosome;Complete proteome;DNA-binding;Isopeptide bond;Nucleosome core;Nucleus;Reference proteome;Ubl conjugation.;
comp76896_c1_seq2	560	8.36e-08	1	0.017082	0.000196815	4.88e-06	H2B [Cloning vector pENTR/Zeo-H2B]	gi|288187170|gb|ADC42108.1|	2.32e-58	Q9FFC0	100	3e-60	H2B10_ARATH	Histone H2B.10	Acetylation;Chromosome;Complete proteome;DNA-binding;Isopeptide bond;Methylation;Nucleosome core;Nucleus;Reference proteome;Ubl conjugation.;
comp68770_c0_seq7	413	1.84e-14	1	0.0133229	0.000166418	1.55e-12	histone H3 [Delectopecten vancouverensis]	gi|340002132|gb|AEK26349.1|	2.53e-64	P68428	99.15	4e-65	H32_WHEAT	Histone H3.2	Acetylation;Chromosome;Complete proteome;Direct protein sequencing;DNA-binding;Methylation;Nucleosome core;Nucleus;Phosphoprotein.;
comp81448_c0_seq2	16183	0	1	166.312	18512.2	0	PREDICTED: histone-lysine N-methyltransferase MLL isoform X1 [Danio rerio]	gi|528501765|ref|XP_005157640.1|	0	P55200	68.47	0	KMT2A_MOUSE	Histone-lysine N-methyltransferase 2A	Acetylation;Alternative splicing;Bromodomain;Chromatin regulator;Complete proteome;DNA-binding;Isopeptide bond;Metal-binding;Methyltransferase;Nucleus;Phosphoprotein;Polymorphism;Reference proteome;Repeat;S-adenosyl-L-methionine;Transcription;Transcription regulation;Transferase;Ubl conjugation;Zinc;Zinc-finger.;
comp81469_c3_seq18	12267	0	1	0.0413534	0.0372068	0	PREDICTED: histone-lysine N-methyltransferase MLL3 isoform X6 [Danio rerio]	gi|528519289|ref|XP_005162606.1|	0	Q8NEZ4	48.72	0	KMT2C_HUMAN	Histone-lysine N-methyltransferase 2C	3D-structure;Acetylation;Activator;Alternative splicing;Chromatin regulator;Coiled coil;Complete proteome;DNA-binding;Metal-binding;Methyltransferase;Nucleus;Phosphoprotein;Polymorphism;Reference proteome;Repeat;S-adenosyl-L-methionine;Transcription;Transcription regulation;Transferase;Zinc;Zinc-finger.;
comp81469_c3_seq1	12513	0.000916172	0.999084	115.721	2709.96	0.0384433	PREDICTED: histone-lysine N-methyltransferase MLL3 isoform X4 [Danio rerio]	gi|528519285|ref|XP_005162604.1|	0	Q8NEZ4	48.22	0	KMT2C_HUMAN	Histone-lysine N-methyltransferase 2C	3D-structure;Acetylation;Activator;Alternative splicing;Chromatin regulator;Coiled coil;Complete proteome;DNA-binding;Metal-binding;Methyltransferase;Nucleus;Phosphoprotein;Polymorphism;Reference proteome;Repeat;S-adenosyl-L-methionine;Transcription;Transcription regulation;Transferase;Zinc;Zinc-finger.;
comp79834_c4_seq6	4606	0	1	0.0147573	0.000133744	0	PREDICTED: homeobox protein cut-like 1-like isoform X2 [Astyanax mexicanus]	gi|597793339|ref|XP_007259491.1|	0	P70298	54.14	3e-105	CUX2_MOUSE	Homeobox protein cut-like 2	Coiled coil;Complete proteome;DNA-binding;Homeobox;Nucleus;Phosphoprotein;Reference proteome;Repeat;Transcription;Transcription regulation.;
comp80746_c0_seq1	4153	2.19e-09	1	70.0139	7729.03	1.42e-07	PREDICTED: importin-4 [Danio rerio]	gi|326679575|ref|XP_684163.4|	0	Q8TEX9	46.96	0	IPO4_HUMAN	Importin-4	Acetylation;Alternative splicing;Complete proteome;Cytoplasm;Direct protein sequencing;Nucleus;Polymorphism;Protein transport;Reference proteome;Repeat;Transport.;
comp75248_c2_seq3	3805	1.25e-08	1	5.82277	6.23167	7.67e-07	PREDICTED: importin-8 isoform X1 [Danio rerio]	gi|528476032|ref|XP_005164639.1|	0	O15397	76.1	0	IPO8_HUMAN	Importin-8	Alternative splicing;Complete proteome;Cytoplasm;Nucleus;Phosphoprotein;Polymorphism;Protein transport;Reference proteome;Transport.;
comp76634_c0_seq1	1741	0.000294758	0.999705	0.185585	0.159053	0.0131521	PREDICTED: inactive serine protease 35-like [Danio rerio]	gi|528517058|ref|XP_001342276.3|	1.4e-125	Q5R212	46.31	4e-114	PRS35_RAT	Inactive serine protease 35	Complete proteome;Disulfide bond;Glycoprotein;Reference proteome;Secreted;Serine protease homolog;Signal.;
comp79117_c0_seq1	2566	0	1	103.939	11527.8	0	PREDICTED: inactive serine protease PAMR1-like [Danio rerio]	gi|528485838|ref|XP_001919563.3|	0	Q6DIV5	42.04	5e-110	PAMR1_XENTR	Inactive serine protease PAMR1	Complete proteome;Disulfide bond;EGF-like domain;Glycoprotein;Reference proteome;Repeat;Secreted;Serine protease homolog;Signal;Sushi.;
comp79117_c0_seq4	2585	0.000100047	0.9999	0.0224464	0.000205014	0.00468491	PREDICTED: inactive serine protease PAMR1-like [Danio rerio]	gi|528485838|ref|XP_001919563.3|	0	Q8BU25	39.75	7e-99	PAMR1_MOUSE	Inactive serine protease PAMR1	Complete proteome;Disulfide bond;EGF-like domain;Glycoprotein;Reference proteome;Repeat;Secreted;Serine protease homolog;Signal;Sushi.;
comp80124_c0_seq11	8672	0	1	165.184	18385.9	0	PREDICTED: influenza virus NS1A-binding protein homolog A-like [Astyanax mexicanus]	gi|597753015|ref|XP_007238352.1|	0	Q5RG82	86.78	0	NS1BA_DANRE	Influenza virus NS1A-binding protein homolog A	Alternative splicing;Complete proteome;Cytoplasm;Cytoskeleton;Kelch repeat;Nucleus;Reference proteome;Repeat.;
comp77830_c2_seq2	2892	5.07e-05	0.999949	3.03253	3.07539	0.00242936	PREDICTED: inhibitor of Bruton tyrosine kinase [Astyanax mexicanus]	gi|597787804|ref|XP_007257332.1|	0	Q9P2D0	47.82	2e-160	IBTK_HUMAN	Inhibitor of Bruton tyrosine kinase	Alternative splicing;ANK repeat;Complete proteome;Cytoplasm;Membrane;Nucleus;Phosphoprotein;Polymorphism;Reference proteome;Repeat.;
comp81514_c0_seq33	8063	0	1	0.0126895	0.000114764	0	PREDICTED: inositol 1,4,5-trisphosphate receptor type 1 isoform X3 [Danio rerio]	gi|528494707|ref|XP_005172968.1|	0	P11881	83.01	0	ITPR1_MOUSE	Inositol 1,4,5-trisphosphate receptor type 1	3D-structure;Alternative splicing;Apoptosis;Calcium;Calcium channel;Calcium transport;Complete proteome;Direct protein sequencing;Endoplasmic reticulum;Ion channel;Ion transport;Isopeptide bond;Ligand-gated ion channel;Membrane;Phosphoprotein;Receptor;Reference proteome;Repeat;Transmembrane;Transmembrane helix;Transport;Ubl conjugation.;
comp80140_c0_seq7	4734	2.2e-11	1	6.09154	6.39405	1.6e-09	PREDICTED: inositol hexakisphosphate and diphosphoinositol-pentakisphosphate kinase 1 isoform X3 [Danio rerio]	gi|528485936|ref|XP_684718.4|	0	P0C644	70.84	0	VIP1_RAT	Inositol hexakisphosphate and diphosphoinositol-pentakisphosphate kinase 1	ATP-binding;Cell membrane;Complete proteome;Cytoplasm;Kinase;Membrane;Nucleotide-binding;Phosphoprotein;Reference proteome;Transferase.;
comp80665_c0_seq5	5087	0	1	52.0929	5722.28	0	PREDICTED: inositol hexakisphosphate and diphosphoinositol-pentakisphosphate kinase 2 isoform X9 [Astyanax mexicanus]	gi|597783718|ref|XP_007255377.1|	0	O43314	81.55	0	VIP2_HUMAN	Inositol hexakisphosphate and diphosphoinositol-pentakisphosphate kinase 2	3D-structure;Alternative splicing;ATP-binding;Complete proteome;Cytoplasm;Kinase;Nucleotide-binding;Phosphoprotein;Polymorphism;Reference proteome;Transferase.;
comp80665_c0_seq9	5015	0	1	59.8501	6590.91	0	PREDICTED: inositol hexakisphosphate and diphosphoinositol-pentakisphosphate kinase 2 isoform X11 [Astyanax mexicanus]	gi|597783722|ref|XP_007255379.1|	0	Q5XHF8	85.44	0	VIP2_XENLA	Inositol hexakisphosphate and diphosphoinositol-pentakisphosphate kinase 2	ATP-binding;Cytoplasm;Kinase;Nucleotide-binding;Transferase.;
comp79920_c0_seq20	4597	0	1	121.046	13443.5	0	PREDICTED: integrator complex subunit 4 [Danio rerio]	gi|189531379|ref|XP_001923719.1|	0	Q96HW7	75.97	0	INT4_HUMAN	Integrator complex subunit 4	Acetylation;Alternative splicing;Complete proteome;Nucleus;Reference proteome;Repeat.;
comp81153_c0_seq28	1645	7.26e-06	0.999993	0.137092	0.124536	0.000371838	PREDICTED: integrin alpha-X-like [Astyanax mexicanus]	gi|597802796|ref|XP_007242706.1|	2.71e-86	Q13349	28.1	4e-19	ITAD_HUMAN	Integrin alpha-D	Calcium;Cell adhesion;Complete proteome;Disulfide bond;Glycoprotein;Integrin;Magnesium;Membrane;Metal-binding;Receptor;Reference proteome;Repeat;Signal;Transmembrane;Transmembrane helix.;
comp79943_c1_seq26	4017	0	1	0.00835124	7.52e-05	0	PREDICTED: integrin alpha-M-like, partial [Astyanax mexicanus]	gi|597799407|ref|XP_007241659.1|	0	P20702	32.95	1e-152	ITAX_HUMAN	Integrin alpha-X	3D-structure;Calcium;Cell adhesion;Complete proteome;Direct protein sequencing;Disulfide bond;Glycoprotein;Integrin;Magnesium;Membrane;Metal-binding;Polymorphism;Receptor;Reference proteome;Repeat;Signal;Transmembrane;Transmembrane helix.;
comp78450_c0_seq1	2132	3.2e-05	0.999968	13.6678	15.7564	0.00155821	PREDICTED: inter-alpha-trypsin inhibitor heavy chain H3-like [Danio rerio]	gi|528493468|ref|XP_693183.4|	0	Q61702	43.27	1e-151	ITIH1_MOUSE	Inter-alpha-trypsin inhibitor heavy chain H1	Complete proteome;Glycoprotein;Phosphoprotein;Protease inhibitor;Proteoglycan;Reference proteome;Secreted;Serine protease inhibitor;Signal.;
comp77075_c1_seq6	2115	0.0011034	0.998897	0.225612	0.218648	0.045866	PREDICTED: interferon regulatory factor 3-like isoform X1 [Astyanax mexicanus] gi|597769970|ref|XP_007248792.1| PREDICTED: interferon regulatory factor 3-like isoform X2 [Astyanax mexicanus]	gi|597769968|ref|XP_007248791.1|	2.1e-125	Q14653	45.19	2e-25	IRF3_HUMAN	Interferon regulatory factor 3	3D-structure;Activator;Alternative splicing;Antiviral defense;Complete proteome;Cytoplasm;Disulfide bond;DNA-binding;Host-virus interaction;Immunity;Innate immunity;Isopeptide bond;Nucleus;Phosphoprotein;Polymorphism;Reference proteome;Transcription;Transcription regulation;Ubl conjugation.;
comp80561_c1_seq7	5304	0	1	142.239	15816.6	0	PREDICTED: interferon regulatory factor 3-like isoform X1 [Astyanax mexicanus]	gi|597731479|ref|XP_007228105.1|	8.97e-156	P70434	32.53	1e-48	IRF7_MOUSE	Interferon regulatory factor 7	3D-structure;Acetylation;Activator;Complete proteome;Cytoplasm;DNA-binding;Immunity;Innate immunity;Isopeptide bond;Nucleus;Phosphoprotein;Reference proteome;Transcription;Transcription regulation;Ubl conjugation.;
comp72355_c0_seq2	2032	0	1	110.717	12286.9	0	LOC559610 protein [Danio rerio]	gi|134025285|gb|AAI34929.1|	1.43e-117	Q9D8C4	35.46	2e-42	IN35_MOUSE	Interferon-induced 35 kDa protein homolog	Complete proteome;Nucleus;Reference proteome.;
comp80212_c0_seq3	1516	1.89e-09	1	39.7046	4335.06	1.23e-07	PREDICTED: interferon-induced protein 44 [Danio rerio]	gi|528467455|ref|XP_002660417.2|	5.22e-75	Q8TCB0	32.42	1e-39	IFI44_HUMAN	Interferon-induced protein 44	Complete proteome;Cytoplasm;Polymorphism;Reference proteome.;
comp75108_c0_seq3	973	3.83e-06	0.999996	0.210658	0.196867	0.000199852	PREDICTED: interferon-induced protein 44-like isoform X1 [Astyanax mexicanus] gi|597750745|ref|XP_007237280.1| PREDICTED: interferon-induced protein 44-like isoform X2 [Astyanax mexicanus] gi|597750747|ref|XP_007237281.1| PREDICTED: interferon-induced protein 44-like isoform X3 [Astyanax mexicanus] gi|597750749|ref|XP_007237282.1| PREDICTED: interferon-induced protein 44-like isoform X4 [Astyanax…	gi|597750743|ref|XP_007237279.1|	2.43e-80	Q53G44	22.42	1e-22	IF44L_HUMAN	Interferon-induced protein 44-like	Alternative splicing;Antiviral defense;Complete proteome;Cytoplasm;Polymorphism;Reference proteome.;
comp28030_c0_seq1	372	0	1	0.00295299	3.65e-05	0	interferon-inducible protein IFI58 [Carassius auratus]	gi|31075430|gb|AAP42145.1|	1.76e-39	Q13325	27.5	7e-12	IFIT5_HUMAN	Interferon-induced protein with tetratricopeptide repeats 5	3D-structure;Antiviral defense;Cell membrane;Cell projection;Complete proteome;Immunity;Innate immunity;Membrane;Reference proteome;Repeat;RNA-binding;TPR repeat;tRNA-binding.;
comp81052_c0_seq1	975	5.05e-14	1	5.94279	6.42469	4.17e-12	PREDICTED: interferon-induced very large GTPase 1-like [Danio rerio]	gi|528473954|ref|XP_005171678.1|	5.99e-99	Q7Z2Y8	35.5	7e-54	GVIN1_HUMAN	Interferon-induced very large GTPase 1	Complete proteome;Cytoplasm;GTP-binding;Nucleotide-binding;Nucleus;Reference proteome.;
comp81052_c0_seq6	876	4.03e-05	0.99996	6.91079	8.0448	0.0019399	PREDICTED: interferon-induced very large GTPase 1-like [Danio rerio]	gi|528473954|ref|XP_005171678.1|	1.91e-80	Q7Z2Y8	34.97	2e-42	GVIN1_HUMAN	Interferon-induced very large GTPase 1	Complete proteome;Cytoplasm;GTP-binding;Nucleotide-binding;Nucleus;Reference proteome.;
comp81052_c0_seq2	658	6.65e-05	0.999934	11.1486	20.1241	0.00315886	PREDICTED: interferon-induced very large GTPase 1-like [Danio rerio]	gi|528473954|ref|XP_005171678.1|	3.92e-54	Q7Z2Y8	34.5	4e-31	GVIN1_HUMAN	Interferon-induced very large GTPase 1	Complete proteome;Cytoplasm;GTP-binding;Nucleotide-binding;Nucleus;Reference proteome.;
comp81577_c0_seq1	5298	0.000152959	0.999847	5.16671	5.19616	0.00705958	PREDICTED: interferon-induced very large GTPase 1-like [Danio rerio]	gi|528473954|ref|XP_005171678.1|	0	Q80SU7	39.16	0	GVIN1_MOUSE	Interferon-induced very large GTPase 1	Complete proteome;Cytoplasm;GTP-binding;Nucleotide-binding;Nucleus;Reference proteome.;
comp76327_c1_seq33	2261	7.77e-16	1	6.56294	7.03455	6.87e-14	PREDICTED: interleukin enhancer binding factor 3a isoform X1 [Danio rerio]	gi|528481583|ref|XP_005165780.1|	0	Q12906	49.92	6e-153	ILF3_HUMAN	Interleukin enhancer-binding factor 3	3D-structure;Acetylation;Alternative splicing;Antiviral defense;Complete proteome;Cytoplasm;Direct protein sequencing;DNA-binding;Methylation;Nucleus;Phosphoprotein;Polymorphism;Reference proteome;Repeat;RNA-binding;Transcription;Transcription regulation.;
comp73855_c0_seq5	795	2.41e-05	0.999976	61.9427	6825.23	0.0011818	PREDICTED: interleukin-1 receptor type 2 [Astyanax mexicanus]	gi|597799341|ref|XP_007241627.1|	1.24e-81	Q29612	26.7	3e-15	IL1R2_CHLAE	Interleukin-1 receptor type 2	Alternative splicing;Cell membrane;Direct protein sequencing;Disulfide bond;Glycoprotein;Immunoglobulin domain;Membrane;Receptor;Repeat;Secreted;Signal;Transmembrane;Transmembrane helix.;
comp74200_c0_seq2	2780	1.03e-08	1	59.2034	6518.49	6.35e-07	PREDICTED: interleukin-17 receptor E-like [Astyanax mexicanus]	gi|597798059|ref|XP_007260581.1|	1.94e-112	Q8BH06	27.75	2e-27	I17RE_MOUSE	Interleukin-17 receptor E	Alternative splicing;Cell membrane;Complete proteome;Cytoplasm;Glycoprotein;Inflammatory response;Membrane;Receptor;Reference proteome;Secreted;Signal;Transmembrane;Transmembrane helix.;
comp78200_c0_seq8	2544	0	1	118.647	13174.9	0	PREDICTED: interleukin-6 receptor subunit alpha [Astyanax mexicanus]	gi|597785046|ref|XP_007256014.1|	8.54e-99	O18796	36	1e-41	IL6RA_PIG	Interleukin-6 receptor subunit alpha	Complete proteome;Disulfide bond;Glycoprotein;Immunoglobulin domain;Membrane;Receptor;Reference proteome;Repeat;Signal;Transmembrane;Transmembrane helix.;
comp77180_c3_seq7	5442	0	1	64.4368	7104.52	0	PREDICTED: intersectin-1 isoform X2 [Astyanax mexicanus]	gi|597775408|ref|XP_007251404.1|	0	Q15811	76.85	0	ITSN1_HUMAN	Intersectin-1	3D-structure;Alternative splicing;Calcium;Cell junction;Cell projection;Coated pit;Coiled coil;Complete proteome;Endocytosis;Membrane;Metal-binding;Phosphoprotein;Polymorphism;Reference proteome;Repeat;SH3 domain;Synapse;Synaptosome.;
comp69014_c0_seq4	5704	8.66e-06	0.999991	8.21696	11.4508	0.000440696	PREDICTED: intersectin-2-like isoform X4 [Astyanax mexicanus]	gi|597797977|ref|XP_007260541.1|	0	Q9NZM3	64.47	0	ITSN2_HUMAN	Intersectin-2	3D-structure;Alternative splicing;Calcium;Coiled coil;Complete proteome;Cytoplasm;Endocytosis;Metal-binding;Phosphoprotein;Polymorphism;Reference proteome;Repeat;SH3 domain.;
comp75951_c0_seq1	2789	3.04e-07	1	0.371335	0.3711	1.7e-05	PREDICTED: intestinal mucin-like protein-like [Haplochromis burtoni]	gi|554863278|ref|XP_005941718.1|	0	P98089	36.28	5e-145	MUC2L_RAT	Intestinal mucin-like protein	Complete proteome;Disulfide bond;Glycoprotein;Reference proteome;Repeat;Secreted.;
comp80473_c1_seq5	2960	0	1	0.0156407	0.000141876	0	RecName: Full=Intraflagellar transport protein 46 homolog	gi|308154349|sp|A7MBP4.2|IFT46_DANRE	2.77e-108	A7MBP4	67.97	5e-110	IFT46_DANRE	Intraflagellar transport protein 46 homolog	Cell projection;Cilium;Complete proteome;Cytoplasm;Cytoskeleton;Reference proteome.;
comp80473_c1_seq1	2695	0.000177399	0.999823	5.78195	6.56335	0.008111	PREDICTED: intraflagellar transport protein 46 homolog [Astyanax mexicanus]	gi|597789601|ref|XP_007258190.1|	1.68e-176	A7MBP4	75.71	5e-167	IFT46_DANRE	Intraflagellar transport protein 46 homolog	Cell projection;Cilium;Complete proteome;Cytoplasm;Cytoskeleton;Reference proteome.;
comp69261_c0_seq1	775	0	1	322.483	28382.5	0	PREDICTED: jun dimerization protein 2-like isoform X1 [Astyanax mexicanus] gi|597794591|ref|XP_007259931.1| PREDICTED: jun dimerization protein 2-like isoform X2 [Astyanax mexicanus]	gi|597794589|ref|XP_007259930.1|	3.41e-53	Q6DGM8	63.16	3e-43	JDP2_DANRE	Jun dimerization protein 2	Complete proteome;DNA-binding;Nucleus;Reference proteome;Repressor;Transcription;Transcription regulation.;
comp81528_c0_seq1	1981	4.96e-06	0.999995	0.0612799	0.0461663	0.000257067	PREDICTED: uncharacterized protein LOC103040198 [Astyanax mexicanus]	gi|597759425|ref|XP_007241388.1|	9.52e-150	Q80UL9	26.89	4e-12	JAML1_MOUSE	Junctional adhesion molecule-like	3D-structure;Cell adhesion;Cell junction;Cell membrane;Complete proteome;Disulfide bond;Glycoprotein;Immunity;Immunoglobulin domain;Membrane;Phosphoprotein;Reference proteome;Repeat;Signal;Transmembrane;Transmembrane helix.;
comp79373_c0_seq1	6009	1.87e-05	0.999981	62.1613	6849.72	0.000931597	PREDICTED: junctional protein associated with coronary artery disease [Astyanax mexicanus]	gi|597794040|ref|XP_007259715.1|	0	Q9P266	26.13	8e-36	JCAD_HUMAN	Junctional protein associated with coronary artery disease	Cell adhesion;Cell junction;Complete proteome;Polymorphism;Reference proteome.;
comp76522_c1_seq5	3319	0	1	132.121	14683.6	0	PREDICTED: KAT8 regulatory NSL complex subunit 3-like isoform X3 [Astyanax mexicanus]	gi|597745594|ref|XP_007234826.1|	0	Q499B3	76.44	0	KANL3_DANRE	KAT8 regulatory NSL complex subunit 3	Chromatin regulator;Complete proteome;Nucleus;Reference proteome.;
comp77172_c0_seq14	2554	8.03e-09	1	5.09888	5.32719	5.01e-07	PREDICTED: kelch-like protein 12-like isoform X1 [Oreochromis niloticus]	gi|542216476|ref|XP_003438962.2|	0	Q5U374	96.28	0	KLH12_DANRE	Kelch-like protein 12	Complete proteome;Cytoplasmic vesicle;Developmental protein;ER-Golgi transport;Kelch repeat;Reference proteome;Repeat;Transport;Ubl conjugation pathway;Wnt signaling pathway.;
comp74952_c0_seq5	7173	0	1	97.0702	10758.7	0	PREDICTED: kinectin isoform X2 [Astyanax mexicanus]	gi|597777830|ref|XP_007252564.1|	0	Q86UP2	34.82	7e-79	KTN1_HUMAN	Kinectin	Alternative splicing;Coiled coil;Complete proteome;Direct protein sequencing;Endoplasmic reticulum;Glycoprotein;Isopeptide bond;Membrane;Phosphoprotein;Polymorphism;Reference proteome;Signal-anchor;Transmembrane;Transmembrane helix;Ubl conjugation.;
comp81425_c1_seq2	7176	0	1	120.872	13424.1	0	PREDICTED: kinesin-like protein KIF13B-like [Lepisosteus oculatus]	gi|573875000|ref|XP_006625843.1|	0	Q9NQT8	67.55	0	KI13B_HUMAN	Kinesin-like protein KIF13B	3D-structure;ATP-binding;Cell projection;Coiled coil;Complete proteome;Cytoplasm;Cytoskeleton;Microtubule;Motor protein;Nucleotide-binding;Phosphoprotein;Polymorphism;Reference proteome.;
comp81425_c1_seq7	7074	2.24e-08	1	0.181658	0.168624	1.36e-06	PREDICTED: kinesin-like protein KIF13B-like [Lepisosteus oculatus]	gi|573875000|ref|XP_006625843.1|	0	Q9NQT8	74.93	0	KI13B_HUMAN	Kinesin-like protein KIF13B	3D-structure;ATP-binding;Cell projection;Coiled coil;Complete proteome;Cytoplasm;Cytoskeleton;Microtubule;Motor protein;Nucleotide-binding;Phosphoprotein;Polymorphism;Reference proteome.;
comp81210_c0_seq2	4438	3.87e-05	0.999961	61.5311	6779.14	0.00186733	PREDICTED: kinesin-like protein KIF15-A-like [Astyanax mexicanus]	gi|597767545|ref|XP_007247622.1|	0	Q91785	50.21	0	KI15A_XENLA	Kinesin-like protein KIF15-A	ATP-binding;Coiled coil;Cytoplasm;Cytoskeleton;Microtubule;Motor protein;Nucleotide-binding.;
comp80765_c1_seq5	3203	0.000793968	0.999206	0.0860379	0.0732821	0.0334858	PREDICTED: kinesin-like protein KIF16B-like [Astyanax mexicanus]	gi|597754380|ref|XP_007239000.1|	6.67e-147	Q96L93	46.67	1e-91	KI16B_HUMAN	Kinesin-like protein KIF16B	3D-structure;Alternative splicing;ATP-binding;Coiled coil;Complete proteome;Cytoplasm;Cytoskeleton;Endosome;Lipid-binding;Membrane;Microtubule;Motor protein;Nucleotide-binding;Polymorphism;Reference proteome;Transport;Ubl conjugation.;
comp62356_c0_seq1	5753	8.1e-10	1	6.22345	7.11506	5.39e-08	PREDICTED: uncharacterized protein LOC796198 [Danio rerio]	gi|528477630|ref|XP_001920962.4|	1.67e-102	Q6ZMV9	49.55	5e-22	KIF6_HUMAN	Kinesin-like protein KIF6	Alternative splicing;ATP-binding;Coiled coil;Complete proteome;Cytoplasm;Cytoskeleton;Microtubule;Motor protein;Nucleotide-binding;Polymorphism;Reference proteome.;
comp73805_c0_seq4	6507	0	1	147.535	16409.7	0	laminin subunit beta-4 precursor [Danio rerio] gi|82243519|sp|Q8JHV6.1|LAMB4_DANRE RecName: Full=Laminin subunit beta-4; Flags: Precursor gi|21538981|gb|AAM61768.1|AF468050_1 laminin beta 4 [Danio rerio]	gi|27545303|ref|NP_775383.1|	0	Q8JHV6	60.48	0	LAMB4_DANRE	Laminin subunit beta-4	Basement membrane;Cell adhesion;Coiled coil;Complete proteome;Disulfide bond;Extracellular matrix;Glycoprotein;Laminin EGF-like domain;Reference proteome;Repeat;Secreted;Signal.;
comp74242_c1_seq2	2905	0	1	4.6109	4.6431	0	PREDICTED: legumain-like [Astyanax mexicanus]	gi|597781309|ref|XP_007254229.1|	1.42e-33	Q9R0J8	29.37	3e-09	LGMN_RAT	Legumain	Complete proteome;Disulfide bond;Glycoprotein;Hydrolase;Lysosome;Protease;Reference proteome;Signal;Thiol protease;Zymogen.;
comp79598_c1_seq8	3814	1.29e-07	1	45.0375	4932.22	7.44e-06	PREDICTED: leucine-rich repeat and coiled-coil domain-containing protein 1 [Astyanax mexicanus]	gi|597740864|ref|XP_007232581.1|	0	Q6NRC9	47.21	0	LRCC1_XENLA	Leucine-rich repeat and coiled-coil domain-containing protein 1	Cell cycle;Cell division;Coiled coil;Cytoplasm;Cytoskeleton;Leucine-rich repeat;Mitosis;Repeat.;
comp79826_c0_seq5	2832	2.28e-05	0.999977	0.13054	0.115447	0.00112148	Lrrfip1a protein [Danio rerio]	gi|66911922|gb|AAH97139.1|	1.57e-103	Q6GNW0	56.36	9e-58	LRRF2_XENLA	Leucine-rich repeat flightless-interacting protein 2	Alternative splicing;Coiled coil;Developmental protein;Wnt signaling pathway.;
comp81123_c0_seq8	4007	1.79e-14	1	0.0193388	0.00762042	1.51e-12	PREDICTED: leucine-rich repeat-containing protein 16B [Danio rerio]	gi|528508020|ref|XP_696152.5|	0	Q3UFQ8	44.13	1e-86	LR16B_MOUSE	Leucine-rich repeat-containing protein 16B	Complete proteome;Cytoplasm;Leucine-rich repeat;Reference proteome;Repeat.;
comp80581_c3_seq1	2522	0	1	0.1431	0.140436	0	PREDICTED: LIM domain kinase 1-like [Astyanax mexicanus]	gi|597761079|ref|XP_007244531.1|	0	Q8QFP8	70.72	2e-164	LIMK1_CHICK	LIM domain kinase 1	ATP-binding;Cell projection;Complete proteome;Cytoplasm;Kinase;LIM domain;Metal-binding;Nucleotide-binding;Reference proteome;Repeat;Serine/threonine-protein kinase;Transferase;Zinc.;
comp81023_c2_seq17	4049	1.12e-14	1	0.0174565	0.000158637	9.51e-13	PREDICTED: LIM domain only 7b isoform X1 [Danio rerio]	gi|528468364|ref|XP_005159978.1|	0	Q8WWI1	52.36	3e-75	LMO7_HUMAN	LIM domain only protein 7	3D-structure;Alternative splicing;Complete proteome;LIM domain;Metal-binding;Phosphoprotein;Polymorphism;Reference proteome;Zinc.;
comp81023_c2_seq35	4211	9.56e-09	1	0.218578	0.202358	5.93e-07	PREDICTED: LIM domain only 7b isoform X2 [Danio rerio]	gi|528468366|ref|XP_005159979.1|	0	Q8WWI1	52.36	1e-70	LMO7_HUMAN	LIM domain only protein 7	3D-structure;Alternative splicing;Complete proteome;LIM domain;Metal-binding;Phosphoprotein;Polymorphism;Reference proteome;Zinc.;
comp81516_c3_seq15	2974	0	1	0.00776042	6.98e-05	0	PREDICTED: uncharacterized protein LOC101885317 [Danio rerio]	gi|528503813|ref|XP_005169814.1|	1.43e-116	P11369	29.46	1e-11	LORF2_MOUSE	LINE-1 retrotransposable element ORF2 protein	Complete proteome;Direct protein sequencing;DNA recombination;Endonuclease;Hydrolase;Magnesium;Metal-binding;Multifunctional enzyme;Nuclease;Nucleotidyltransferase;Reference proteome;RNA-directed DNA polymerase;Transferase.;
comp80319_c0_seq1	3905	1.17e-09	1	0.230978	0.221488	7.67e-08	polyprotein [Tetraodon nigroviridis]	gi|32479133|gb|AAN12398.1|	0	P11369	23.03	1e-17	LORF2_MOUSE	LINE-1 retrotransposable element ORF2 protein	Complete proteome;Direct protein sequencing;DNA recombination;Endonuclease;Hydrolase;Magnesium;Metal-binding;Multifunctional enzyme;Nuclease;Nucleotidyltransferase;Reference proteome;RNA-directed DNA polymerase;Transferase.;
comp75927_c0_seq18	6367	3.96e-08	1	37.8349	4125.69	2.36e-06	PREDICTED: interleukin-17 receptor D [Danio rerio]	gi|292627154|ref|XP_688141.3|	2.61e-98	O00370	28.14	6e-36	LORF2_HUMAN	LINE-1 retrotransposable element ORF2 protein	Complete proteome;DNA recombination;Endonuclease;Hydrolase;Magnesium;Metal-binding;Multifunctional enzyme;Nuclease;Nucleotidyltransferase;Reference proteome;RNA-directed DNA polymerase;Transferase.;
comp81672_c0_seq1	326	0	1	767.104	62150.8	0	uncharacterized protein LOC100135331 precursor [Xenopus (Silurana) tropicalis] gi|156230058|gb|AAI52207.1| Thy1 protein [Danio rerio] gi|163916563|gb|AAI57630.1| LOC100135331 protein [Xenopus (Silurana) tropicalis]	gi|166158162|ref|NP_001107480.1|	2.35e-16	A9UME7	40.54	3e-16	A9UME7_XENTR	LOC100135331 protein	No_keywords
comp80232_c0_seq1	6233	5.41e-05	0.999946	7.36604	8.69045	0.00258924	PREDICTED: probable polyketide synthase 1-like [Astyanax mexicanus]	gi|597771732|ref|XP_007249638.1|	0	Q0C8M3	35.13	3e-137	LNKS_ASPTN	Lovastatin nonaketide synthase	Acyltransferase;Complete proteome;Fatty acid biosynthesis;Fatty acid metabolism;Lipid biosynthesis;Lipid metabolism;Methyltransferase;Multifunctional enzyme;NADP;Oxidoreductase;Phosphopantetheine;Phosphoprotein;S-adenosyl-L-methionine;Transferase.;
comp71875_c1_seq1	2962	0	1	0.00281612	2.52e-05	0	PREDICTED: low-density lipoprotein receptor-like [Astyanax mexicanus]	gi|597738292|ref|XP_007231365.1|	0	Q28832	56.69	0	LDLR_PIG	Low-density lipoprotein receptor	Cell membrane;Cholesterol metabolism;Coated pit;Complete proteome;Disease mutation;Disulfide bond;EGF-like domain;Endocytosis;Endosome;Glycoprotein;Golgi apparatus;LDL;Lipid metabolism;Lipid transport;Lipoprotein;Lysosome;Membrane;Receptor;Reference proteome;Repeat;Steroid metabolism;Sterol metabolism;Transmembrane;Transmembrane helix;Transport;Ubl conjugation.;
comp79030_c3_seq6	2141	0	1	102.981	11420.6	0	PREDICTED: lupus La protein [Astyanax mexicanus]	gi|597760410|ref|XP_007244209.1|	7.89e-155	P05455	59.62	3e-105	LA_HUMAN	Lupus La protein	3D-structure;Acetylation;Complete proteome;Nucleus;Phosphoprotein;Polymorphism;Reference proteome;RNA-binding;Systemic lupus erythematosus.;
comp78666_c1_seq18	1979	0.000527607	0.999472	0.219483	0.206074	0.0227505	PREDICTED: transcription factor 7-like 2-like isoform X7 [Oreochromis niloticus]	gi|542236553|ref|XP_005456192.1|	0	Q9UJU2	58.46	4e-115	LEF1_HUMAN	Lymphoid enhancer-binding factor 1	Activator;Alternative promoter usage;Alternative splicing;Complete proteome;Direct protein sequencing;DNA-binding;Isopeptide bond;Nucleus;Phosphoprotein;Polymorphism;Reference proteome;Transcription;Transcription regulation;Ubl conjugation;Wnt signaling pathway.;
comp79027_c3_seq175	5638	0.000395322	0.999605	4.24669	4.28914	0.0173972	uncharacterized protein LOC570194 [Danio rerio] gi|124297129|gb|AAI31837.1| Zgc:153957 protein [Danio rerio]	gi|139948237|ref|NP_001077320.1|	0	Q9H3R0	79.67	0	KDM4C_HUMAN	Lysine-specific demethylase 4C	3D-structure;Alternative splicing;Chromatin regulator;Complete proteome;Dioxygenase;Iron;Metal-binding;Nucleus;Oxidoreductase;Polymorphism;Reference proteome;Repeat;Transcription;Transcription regulation;Zinc;Zinc-finger.;
comp75239_c2_seq4	1587	1.22e-05	0.999988	0.0225041	0.000205553	0.000611043	PREDICTED: lysosomal acid phosphatase-like isoform X3 [Astyanax mexicanus]	gi|597762023|ref|XP_007244987.1|	0	B1H1P9	55.91	1e-148	PPAL_XENLA	Lysosomal acid phosphatase	Disulfide bond;Glycoprotein;Hydrolase;Lysosome;Membrane;Signal;Transmembrane;Transmembrane helix.;
comp80843_c0_seq9	11531	2.51e-07	1	9.33193	14.274	1.42e-05	PREDICTED: lysosomal-trafficking regulator [Astyanax mexicanus]	gi|597753539|ref|XP_007238597.1|	0	Q99698	55.21	0	LYST_HUMAN	Lysosomal-trafficking regulator	Alternative splicing;Complete proteome;Cytoplasm;Disease mutation;Phosphoprotein;Polymorphism;Protein transport;Reference proteome;Repeat;Transport;WD repeat.;
comp79520_c0_seq1	4206	2.12e-06	0.999998	0.453005	0.45219	0.000111766	PREDICTED: macrophage-expressed gene 1 protein-like [Astyanax mexicanus]	gi|597738936|ref|XP_007231672.1|	0	Q5RBP9	51.29	0	MPEG1_PONAB	Macrophage-expressed gene 1 protein	Complete proteome;Glycoprotein;Membrane;Reference proteome;Signal;Transmembrane;Transmembrane helix.;
comp73569_c0_seq2	2225	0	1	109.412	12140.7	0	PREDICTED: major facilitator superfamily domain-containing protein 10-like [Astyanax mexicanus]	gi|597780667|ref|XP_007253921.1|	0	Q0P5M9	56.54	1e-135	MFS10_BOVIN	Major facilitator superfamily domain-containing protein 10	Apoptosis;Complete proteome;Membrane;Reference proteome;Transmembrane;Transmembrane helix;Transport.;
comp75068_c0_seq2	350	6.77e-15	1	0.0124682	0.00658575	5.78e-13	MHC class I antigen [Ictalurus punctatus]	gi|11128013|gb|AAG29242.1|	7.96e-61	Q8HWB0	44.25	2e-25	HMR1_MOUSE	Major histocompatibility complex class I-related gene protein	Alternative splicing;Cell membrane;Complete proteome;Disulfide bond;Endoplasmic reticulum;Glycoprotein;Immunity;Immunoglobulin domain;Innate immunity;Membrane;MHC I;Reference proteome;Signal;Transmembrane;Transmembrane helix.;
comp80537_c0_seq4	9140	0	1	95.501	10583	0	PREDICTED: MAP kinase-activating death domain protein isoform X6 [Danio rerio]	gi|528485344|ref|XP_005169013.1|	0	O08873	68.78	0	MADD_RAT	MAP kinase-activating death domain protein	Apoptosis;Complete proteome;Cytoplasm;Direct protein sequencing;Guanine-nucleotide releasing factor;Membrane;Phosphoprotein;Reference proteome.;
comp52331_c0_seq1	1591	1.42e-08	1	0.0791614	0.0608046	8.68e-07	PREDICTED: melanocortin receptor 5 [Astyanax mexicanus]	gi|597782397|ref|XP_007254742.1|	0	Q9TT23	74.67	8e-162	MC5R_PANTR	Melanocortin receptor 5	Cell membrane;Complete proteome;G-protein coupled receptor;Glycoprotein;Lipoprotein;Membrane;Palmitate;Receptor;Reference proteome;Transducer;Transmembrane;Transmembrane helix.;
comp73326_c1_seq18	2431	0.000198722	0.999801	0.0467019	0.0100448	0.00907018	PREDICTED: rab effector MyRIP-like isoform X1 [Astyanax mexicanus]	gi|597790338|ref|XP_007258540.1|	0	Q9BV36	38.32	2e-65	MELPH_HUMAN	Melanophilin	Alternative splicing;Coiled coil;Complete proteome;Cytoplasm;Disease mutation;Metal-binding;Polymorphism;Reference proteome;Repeat;Zinc;Zinc-finger.;
comp69781_c0_seq1	1060	9.31e-06	0.999991	0.173251	0.169607	0.000472652	melanoregulin [Danio rerio] gi|528509042|ref|XP_005159406.1| PREDICTED: melanoregulin isoform X1 [Danio rerio] gi|82184679|sp|Q6GQM0.1|MREG_DANRE RecName: Full=Melanoregulin gi|49117801|gb|AAH72722.1| Zgc:91968 [Danio rerio] gi|182890600|gb|AAI64824.1| Zgc:91968 protein [Danio rerio]	gi|50344990|ref|NP_001002167.1|	3.88e-87	Q6GQM0	79.89	5e-89	MREG_DANRE	Melanoregulin	Cell membrane;Complete proteome;Membrane;Reference proteome.;
comp75302_c0_seq1	2400	8.8e-07	0.999999	3.99347	4.24494	4.79e-05	PREDICTED: mesoderm induction early response protein 1-like isoform X1 [Astyanax mexicanus] gi|597790073|ref|XP_007258414.1| PREDICTED: mesoderm induction early response protein 1-like isoform X2 [Astyanax mexicanus]	gi|597790071|ref|XP_007258413.1|	6.75e-140	Q5REE1	45.41	7e-75	MIER1_PONAB	Mesoderm induction early response protein 1	Complete proteome;Nucleus;Phosphoprotein;Reference proteome;Repressor;Transcription;Transcription regulation.;
comp77265_c0_seq5	3967	0	1	2.6779	2.68911	0	PREDICTED: uncharacterized protein LOC103028009 [Astyanax mexicanus]	gi|597799237|ref|XP_007241578.1|	0	Q96KJ4	31.26	5e-73	MSLNL_HUMAN	Mesothelin-like protein	Cell adhesion;Complete proteome;Glycoprotein;Membrane;Polymorphism;Reference proteome;Signal;Transmembrane;Transmembrane helix.;
comp77265_c0_seq8	5085	0	1	161.912	18019.6	0	PREDICTED: uncharacterized protein LOC103028009 [Astyanax mexicanus]	gi|597799237|ref|XP_007241578.1|	0	Q96KJ4	29.12	1e-64	MSLNL_HUMAN	Mesothelin-like protein	Cell adhesion;Complete proteome;Glycoprotein;Membrane;Polymorphism;Reference proteome;Signal;Transmembrane;Transmembrane helix.;
comp79340_c3_seq2	3383	0	1	256.347	28594.2	0	PREDICTED: methionine aminopeptidase 2-like [Lepisosteus oculatus]	gi|573891228|ref|XP_006633372.1|	0	P50579	89.67	0	MAP2_HUMAN	Methionine aminopeptidase 2	3D-structure;Acetylation;Aminopeptidase;Complete proteome;Cytoplasm;Direct protein sequencing;Glycoprotein;Hydrolase;Metal-binding;Phosphoprotein;Protease;Reference proteome.;
comp80162_c1_seq1	5318	0.00100737	0.998993	0.263374	0.257281	0.0420258	PREDICTED: methyl-CpG-binding domain protein 5 isoform X2 [Astyanax mexicanus]	gi|597788375|ref|XP_007257608.1|	0	Q9P267	64.27	6e-166	MBD5_HUMAN	Methyl-CpG-binding domain protein 5	Alternative splicing;Chromosome;Complete proteome;Mental retardation;Nucleus;Polymorphism;Reference proteome.;
comp72899_c0_seq1	1522	0.000266446	0.999734	150.613	336.317	0.0119442	mitochondrial methylmalonic aciduria and homocystinuria type d protein [Ictalurus punctatus] gi|308324573|gb|ADO29421.1| mitochondrial methylmalonic aciduria and homocystinuria type d protein [Ictalurus punctatus]	gi|319128970|ref|NP_001188234.1|	0	Q9H3L0	62.42	4e-136	MMAD_HUMAN	Methylmalonic aciduria and homocystinuria type D protein, mitochondrial	Acetylation;Complete proteome;Disease mutation;Mitochondrion;Reference proteome;Transit peptide.;
comp77921_c0_seq7	306	0	1	195.962	17212.8	0	MHC class II beta chain [Leiocassis longirostris]	gi|264685029|gb|ACY72853.1|	5.01e-44	D5FL44	93.42	6e-44	D5FL44_LEILO	MHC class II beta chain	Immunity;Membrane;MHC II;Transmembrane;Transmembrane helix.;
comp78158_c0_seq2	1134	0.000859375	0.999141	106.37	185.631	0.0361651	PREDICTED: microfibril-associated glycoprotein 4-like isoform X2 [Astyanax mexicanus]	gi|597753126|ref|XP_007238404.1|	4.02e-131	P55918	52.68	3e-68	MFAP4_BOVIN	Microfibril-associated glycoprotein 4	Calcium;Cell adhesion;Complete proteome;Direct protein sequencing;Extracellular matrix;Glycoprotein;Reference proteome;Secreted;Signal.;
comp81579_c0_seq1	23678	1.11e-16	1	84.1756	9314.82	1.02e-14	PREDICTED: microtubule-actin cross-linking factor 1, isoforms 1/2/3/5 isoform X9 [Astyanax mexicanus]	gi|597791434|ref|XP_007258881.1|	0	D3ZHV2	55.94	0	MACF1_RAT	Microtubule-actin cross-linking factor 1	Acetylation;Actin-binding;Calcium;Cell membrane;Cell projection;Complete proteome;Cytoplasm;Cytoskeleton;Leucine-rich repeat;Membrane;Metal-binding;Microtubule;Phosphoprotein;Reference proteome;Repeat;SH3 domain;Wnt signaling pathway.;
comp81509_c0_seq6	17881	2.72e-07	1	3.64562	3.65665	1.54e-05	PREDICTED: midasin [Danio rerio]	gi|528511379|ref|XP_003200751.2|	0	Q9NU22	54.24	0	MDN1_HUMAN	Midasin	Acetylation;ATP-binding;Chaperone;Complete proteome;Nucleotide-binding;Nucleus;Phosphoprotein;Polymorphism;Reference proteome;Repeat.;
comp79310_c0_seq1	6002	0	1	73.8672	8160.51	0	PREDICTED: mismatch repair endonuclease PMS2 isoform X1 [Astyanax mexicanus] gi|597775049|ref|XP_007251228.1| PREDICTED: mismatch repair endonuclease PMS2 isoform X2 [Astyanax mexicanus]	gi|597775047|ref|XP_007251227.1|	0	P54278	52.64	0	PMS2_HUMAN	Mismatch repair endonuclease PMS2	3D-structure;Alternative splicing;Complete proteome;Disease mutation;DNA damage;DNA repair;Endonuclease;Hereditary nonpolyposis colorectal cancer;Hydrolase;Nuclease;Nucleus;Phosphoprotein;Polymorphism;Reference proteome;Tumor suppressor.;
comp79310_c0_seq38	5475	0	1	150.546	16746.9	0	PREDICTED: mismatch repair endonuclease PMS2 isoform X1 [Astyanax mexicanus] gi|597775049|ref|XP_007251228.1| PREDICTED: mismatch repair endonuclease PMS2 isoform X2 [Astyanax mexicanus]	gi|597775047|ref|XP_007251227.1|	0	P54278	58.22	0	PMS2_HUMAN	Mismatch repair endonuclease PMS2	3D-structure;Alternative splicing;Complete proteome;Disease mutation;DNA damage;DNA repair;Endonuclease;Hereditary nonpolyposis colorectal cancer;Hydrolase;Nuclease;Nucleus;Phosphoprotein;Polymorphism;Reference proteome;Tumor suppressor.;
comp79780_c0_seq1	1977	4.43e-11	1	67.892	7491.42	3.17e-09	PREDICTED: mitochondrial fission factor homolog B isoform X1 [Danio rerio]	gi|528502279|ref|XP_005157812.1|	2.51e-125	Q9GZY8	57.7	2e-92	MFF_HUMAN	Mitochondrial fission factor	Alternative splicing;Cell junction;Coiled coil;Complete proteome;Cytoplasmic vesicle;Membrane;Mitochondrion;Mitochondrion outer membrane;Peroxisome;Phosphoprotein;Polymorphism;Reference proteome;Synapse;Transmembrane;Transmembrane helix.;
comp76818_c0_seq2	1489	6.06e-11	1	73.1202	8076.87	4.28e-09	PREDICTED: mitochondrial import inner membrane translocase subunit TIM50-like [Astyanax mexicanus]	gi|597764255|ref|XP_007246051.1|	7.77e-175	Q6NWD4	89.35	2e-172	TIM50_DANRE	Mitochondrial import inner membrane translocase subunit TIM50	Complete proteome;Membrane;Mitochondrion;Mitochondrion inner membrane;Protein transport;Reference proteome;Transit peptide;Translocation;Transmembrane;Transmembrane helix;Transport.;
comp81090_c1_seq2	4911	1.33e-15	1	67.9744	7500.65	1.17e-13	PREDICTED: mitogen-activated protein kinase kinase kinase 1 [Astyanax mexicanus]	gi|597783654|ref|XP_007255346.1|	0	Q13233	66.45	0	M3K1_HUMAN	Mitogen-activated protein kinase kinase kinase 1	Acetylation;ATP-binding;Complete proteome;Kinase;Magnesium;Metal-binding;Nucleotide-binding;Phosphoprotein;Polymorphism;Reference proteome;Serine/threonine-protein kinase;Transferase;Zinc;Zinc-finger.;
comp77968_c1_seq13	4212	7.77e-16	1	0.150864	0.137115	6.87e-14	PREDICTED: mitogen-activated protein kinase kinase kinase kinase 2 isoform X2 [Astyanax mexicanus]	gi|597784538|ref|XP_007255773.1|	0	Q61161	50.2	0	M4K2_MOUSE	Mitogen-activated protein kinase kinase kinase kinase 2	ATP-binding;Cell membrane;Complete proteome;Cytoplasm;Golgi apparatus;Immunity;Innate immunity;Kinase;Membrane;Nucleotide-binding;Phosphoprotein;Reference proteome;Serine/threonine-protein kinase;Stress response;Transferase;Ubl conjugation.;
comp76119_c0_seq5	1358	1.02e-09	1	0.319993	0.310805	6.79e-08	PREDICTED: MOB kinase activator 3B-like [Lepisosteus oculatus]	gi|573876750|ref|XP_006626641.1|	1.96e-147	Q29RK9	87.91	7e-144	MOB3B_BOVIN	MOB kinase activator 3B	Complete proteome;Metal-binding;Reference proteome;Zinc.;
comp76736_c2_seq1	1714	0.00052586	0.999474	4.53638	4.86705	0.0226921	PREDICTED: monoacylglycerol lipase ABHD12-like [Astyanax mexicanus]	gi|597761424|ref|XP_007244700.1|	6.7e-131	Q08C93	75	1e-130	ABD12_DANRE	Monoacylglycerol lipase ABHD12	Complete proteome;Hydrolase;Membrane;Reference proteome;Transmembrane;Transmembrane helix.;
comp77582_c0_seq4	3167	2.73e-14	1	79.7766	8822.23	2.28e-12	PREDICTED: mucosa-associated lymphoid tissue lymphoma translocation protein 1-like isoform X1 [Astyanax mexicanus] gi|597735617|ref|XP_007230082.1| PREDICTED: mucosa-associated lymphoid tissue lymphoma translocation protein 1-like isoform X2 [Astyanax mexicanus]	gi|597735615|ref|XP_007230081.1|	0	Q9UDY8	59.8	0	MALT1_HUMAN	Mucosa-associated lymphoid tissue lymphoma translocation protein 1	3D-structure;Acetylation;Alternative splicing;Chromosomal rearrangement;Complete proteome;Cytoplasm;Disease mutation;Disulfide bond;Hydrolase;Immunoglobulin domain;Nucleus;Phosphoprotein;Polymorphism;Protease;Reference proteome;Repeat;Ubl conjugation pathway.;
comp76363_c2_seq3	2903	0	1	92.6069	10259	0	multidrug resistance-associated protein 4 [Danio rerio] gi|26984454|emb|CAD24440.2| novel ABC transporter similar to human multidrug-resistance proteins (MRP) [Danio rerio]	gi|55741884|ref|NP_001007039.1|	0	O15439	65.79	0	MRP4_HUMAN	Multidrug resistance-associated protein 4	Alternative splicing;ATP-binding;Complete proteome;Glycoprotein;Membrane;Nucleotide-binding;Phosphoprotein;Polymorphism;Reference proteome;Repeat;Transmembrane;Transmembrane helix;Transport.;
comp79679_c4_seq11	3452	0	1	150.861	16782.2	0	PREDICTED: uncharacterized protein LOC103037884 [Astyanax mexicanus]	gi|597793593|ref|XP_007259574.1|	0	P38024	79.41	0	PUR6_CHICK	Multifunctional protein ADE2	ATP-binding;Complete proteome;Decarboxylase;Ligase;Lyase;Multifunctional enzyme;Nucleotide-binding;Purine biosynthesis;Reference proteome.;
comp79679_c4_seq21	3366	0	1	0.0100446	9.06e-05	0	PREDICTED: uncharacterized protein LOC103037884 [Astyanax mexicanus]	gi|597793593|ref|XP_007259574.1|	0	P38024	79.41	0	PUR6_CHICK	Multifunctional protein ADE2	ATP-binding;Complete proteome;Decarboxylase;Ligase;Lyase;Multifunctional enzyme;Nucleotide-binding;Purine biosynthesis;Reference proteome.;
comp69521_c2_seq12	1501	0.0005574	0.999443	0.135207	0.113506	0.0239725	PREDICTED: multiple C2 and transmembrane domain-containing protein 2-like isoform X1 [Astyanax mexicanus]	gi|597764554|ref|XP_007246197.1|	2.83e-170	Q5RJH2	41.36	3e-101	MCTP2_MOUSE	Multiple C2 and transmembrane domain-containing protein 2	Calcium;Complete proteome;Membrane;Reference proteome;Repeat;Transmembrane;Transmembrane helix.;
comp77627_c0_seq4	3438	0	1	65.2836	7199.34	0	PREDICTED: MKL/myocardin-like protein 2-like isoform X1 [Astyanax mexicanus] gi|597775197|ref|XP_007251301.1| PREDICTED: MKL/myocardin-like protein 2-like isoform X2 [Astyanax mexicanus]	gi|597775195|ref|XP_007251300.1|	0	Q8AYC1	41.6	1e-167	MRTFB_XENLA	Myocardin-related transcription factor B	Coiled coil;Nucleus;Repeat;Transcription;Transcription regulation.;
comp81559_c0_seq10	10198	0	1	0.084003	0.0764743	0	PREDICTED: myomegalin-like [Astyanax mexicanus]	gi|597751586|ref|XP_007237676.1|	0	Q5VU43	42.11	0	MYOME_HUMAN	Myomegalin	Alternative splicing;Chromosomal rearrangement;Coiled coil;Complete proteome;Cytoplasm;Cytoskeleton;Golgi apparatus;Nucleus;Phosphoprotein;Polymorphism;Reference proteome.;
comp81216_c3_seq4	7644	0.000525604	0.999474	0.302326	0.290444	0.0226921	PREDICTED: myosin light chain kinase, smooth muscle-like isoform X2 [Astyanax mexicanus]	gi|597779912|ref|XP_007253555.1|	0	P11799	54.51	0	MYLK_CHICK	Myosin light chain kinase, smooth muscle	3D-structure;Acetylation;Alternative initiation;ATP-binding;Calcium;Calmodulin-binding;Complete proteome;Cytoplasm;Direct protein sequencing;Immunoglobulin domain;Kinase;Magnesium;Membrane;Metal-binding;Nucleotide-binding;Phosphoprotein;Reference proteome;Repeat;Serine/threonine-protein kinase;Transferase.;
comp81216_c3_seq1	7862	0.000955387	0.999045	0.0208563	0.000190185	0.0400015	PREDICTED: myosin light chain kinase, smooth muscle-like isoform X1 [Astyanax mexicanus]	gi|597779910|ref|XP_007253554.1|	0	P11799	46.74	0	MYLK_CHICK	Myosin light chain kinase, smooth muscle	3D-structure;Acetylation;Alternative initiation;ATP-binding;Calcium;Calmodulin-binding;Complete proteome;Cytoplasm;Direct protein sequencing;Immunoglobulin domain;Kinase;Magnesium;Membrane;Metal-binding;Nucleotide-binding;Phosphoprotein;Reference proteome;Repeat;Serine/threonine-protein kinase;Transferase.;
comp77963_c0_seq4	2567	0	1	0.0079175	7.13e-05	0	PREDICTED: myosin-9 isoform X1 [Danio rerio]	gi|528473035|ref|XP_001920098.4|	0	P14105	86.88	0	MYH9_CHICK	Myosin-9	Actin-binding;ATP-binding;Calmodulin-binding;Cell shape;Coiled coil;Complete proteome;Cytoplasm;Cytoskeleton;Motor protein;Myosin;Nucleotide-binding;Reference proteome.;
comp81144_c0_seq1	9642	0	1	0.270963	0.267582	0	PREDICTED: myosin-IIIa-like [Astyanax mexicanus]	gi|597773298|ref|XP_007250392.1|	0	Q8NEV4	43.32	1e-160	MYO3A_HUMAN	Myosin-IIIa	Actin-binding;ATP-binding;Complete proteome;Cytoplasm;Cytoskeleton;Deafness;Hearing;Kinase;Motor protein;Myosin;Non-syndromic deafness;Nucleotide-binding;Polymorphism;Reference proteome;Repeat;Sensory transduction;Serine/threonine-protein kinase;Transferase;Vision.;
comp80501_c1_seq22	6662	0.000270365	0.99973	59.8396	6589.74	0.0121011	PREDICTED: myotubularin-related protein 13-like isoform X1 [Neolamprologus brichardi]	gi|583969575|ref|XP_006780233.1|	0	Q6NTN5	71.12	0	MTMRD_XENLA	Myotubularin-related protein 13	Cytoplasm;Guanine-nucleotide releasing factor;Membrane.;
comp77495_c0_seq1	2129	0	1	91.8866	10178.3	0	PREDICTED: myotubularin-related protein 2-like [Astyanax mexicanus]	gi|597756573|ref|XP_007240033.1|	0	A0JMK5	82.59	0	MTMR2_DANRE	Myotubularin-related protein 2	Coiled coil;Complete proteome;Cytoplasm;Hydrolase;Membrane;Reference proteome.;
comp80501_c1_seq36	7241	0.000222868	0.999777	105.605	1093.93	0.0101163	PREDICTED: myotubularin-related protein 5 isoform X1 [Danio rerio]	gi|528476048|ref|XP_005164647.1|	0	O95248	66.39	0	MTMR5_HUMAN	Myotubularin-related protein 5	Alternative splicing;Charcot-Marie-Tooth disease;Complete proteome;Disease mutation;Guanine-nucleotide releasing factor;Neurodegeneration;Neuropathy;Nucleus;Phosphoprotein;Reference proteome.;
comp77601_c0_seq3	4679	0.0010513	0.998949	0.178167	0.170506	0.0437951	PREDICTED: N-acetylglucosamine-1-phosphodiester alpha-N-acetylglucosaminidase-like [Astyanax mexicanus]	gi|597733209|ref|XP_007228925.1|	3.84e-175	Q8BJ48	60	6e-123	NAGPA_MOUSE	N-acetylglucosamine-1-phosphodiester alpha-N-acetylglucosaminidase	Complete proteome;Disulfide bond;EGF-like domain;Glycoprotein;Golgi apparatus;Hydrolase;Membrane;Reference proteome;Signal;Transmembrane;Transmembrane helix;Zymogen.;
comp76909_c2_seq2	2000	7.36e-10	1	70.9593	7834.89	4.92e-08	PREDICTED: N-acetylglucosamine-1-phosphotransferase subunit gamma isoform X1 [Astyanax mexicanus]	gi|597741760|ref|XP_007233003.1|	9.47e-147	Q9UJJ9	56.74	1e-104	GNPTG_HUMAN	N-acetylglucosamine-1-phosphotransferase subunit gamma	Complete proteome;Disease mutation;Disulfide bond;Glycoprotein;Golgi apparatus;Mucolipidosis;Reference proteome;Secreted;Signal.;
comp74927_c0_seq2	3117	0	1	240.436	26812.5	0	PREDICTED: NADP-dependent malic enzyme, mitochondrial-like isoform X1 [Astyanax mexicanus] gi|597730989|ref|XP_007227872.1| PREDICTED: NADP-dependent malic enzyme, mitochondrial-like isoform X2 [Astyanax mexicanus]	gi|597730987|ref|XP_007227871.1|	0	Q8BMF3	75.93	0	MAON_MOUSE	NADP-dependent malic enzyme, mitochondrial	Complete proteome;Direct protein sequencing;Metal-binding;Mitochondrion;NADP;Oxidoreductase;Reference proteome;Transit peptide.;
comp79930_c0_seq4	3921	0	1	205.707	22923.7	0	PREDICTED: N-alpha-acetyltransferase 15, NatA auxiliary subunit [Astyanax mexicanus]	gi|597735307|ref|XP_007229932.1|	0	Q80UM3	78.2	0	NAA15_MOUSE	N-alpha-acetyltransferase 15, NatA auxiliary subunit	Acetylation;Angiogenesis;Complete proteome;Cytoplasm;Developmental protein;Differentiation;Nucleus;Phosphoprotein;Reference proteome;Repeat;TPR repeat;Transcription;Transcription regulation.;
comp77054_c0_seq5	2869	1.38e-06	0.999999	0.181057	0.160182	7.37e-05	unnamed protein product [Tetraodon nigroviridis]	gi|47229665|emb|CAG06861.1|	0	Q9ESJ4	67.68	2e-164	SPN90_MOUSE	NCK-interacting protein with SH3 domain	Complete proteome;Nucleus;Reference proteome;SH3 domain;SH3-binding.;
comp77054_c0_seq2	3757	0.000268802	0.999731	0.0360979	0.00212144	0.0120404	PREDICTED: NCK-interacting protein with SH3 domain-like [Takifugu rubripes]	gi|410919709|ref|XP_003973326.1|	0	Q9ESJ4	67.87	3e-160	SPN90_MOUSE	NCK-interacting protein with SH3 domain	Complete proteome;Nucleus;Reference proteome;SH3 domain;SH3-binding.;
comp79059_c1_seq5	1520	0	1	0.0768786	0.0683632	0	PREDICTED: NEDD8-activating enzyme E1 catalytic subunit-like isoform X6 [Astyanax mexicanus]	gi|597772529|ref|XP_007250023.1|	3.34e-116	Q7ZVX6	90.45	3e-109	UBA3_DANRE	NEDD8-activating enzyme E1 catalytic subunit	ATP-binding;Complete proteome;Ligase;Nucleotide-binding;Reference proteome;Ubl conjugation pathway.;
comp73484_c0_seq5	1962	0	1	622.924	69642.7	0	PREDICTED: uncharacterized protein LOC103038244 [Astyanax mexicanus]	gi|597772641|ref|XP_007250077.1|	3.22e-99	A0ZSK3	29.2	2e-39	STXA_SYNVE	Neoverrucotoxin subunit alpha	Acetylation;Cytolysis;Disulfide bond;Hemolysis;Secreted;Toxin.;
comp80873_c3_seq11	5985	0	1	0.0115953	0.000104754	0	PREDICTED: nesprin-1-like isoform X1 [Astyanax mexicanus]	gi|597776668|ref|XP_007252012.1|	0	Q8NF91	75.14	0	SYNE1_HUMAN	Nesprin-1	3D-structure;Actin-binding;Alternative splicing;Coiled coil;Complete proteome;Cytoplasm;Cytoskeleton;Disease mutation;Emery-Dreifuss muscular dystrophy;Membrane;Neurodegeneration;Nucleus;Phosphoprotein;Polymorphism;Reference proteome;Repeat;Transmembrane;Transmembrane helix.;
comp80873_c3_seq17	5926	2.22e-16	1	56.2276	6185.27	2.01e-14	PREDICTED: nesprin-1-like isoform X1 [Astyanax mexicanus]	gi|597776668|ref|XP_007252012.1|	0	Q8NF91	75.49	0	SYNE1_HUMAN	Nesprin-1	3D-structure;Actin-binding;Alternative splicing;Coiled coil;Complete proteome;Cytoplasm;Cytoskeleton;Disease mutation;Emery-Dreifuss muscular dystrophy;Membrane;Neurodegeneration;Nucleus;Phosphoprotein;Polymorphism;Reference proteome;Repeat;Transmembrane;Transmembrane helix.;
comp81256_c2_seq4	6847	5.19e-10	1	2.08977	2.10478	3.52e-08	PREDICTED: neurobeachin-like protein 1-like [Astyanax mexicanus]	gi|597760876|ref|XP_007244433.1|	0	Q6ZS30	62.33	0	NBEL1_HUMAN	Neurobeachin-like protein 1	Alternative splicing;Complete proteome;Reference proteome;Repeat;WD repeat.;
comp81241_c0_seq10	14536	0	1	190.701	21243.3	0	PREDICTED: neurofibromin isoform X3 [Danio rerio]	gi|528502137|ref|XP_005157771.1|	0	P21359	84.69	0	NF1_HUMAN	Neurofibromin	3D-structure;Acetylation;Alternative splicing;Complete proteome;Disease mutation;GTPase activation;Lipid-binding;Phosphoprotein;Polymorphism;Reference proteome;RNA editing;Tumor suppressor.;
comp81241_c0_seq21	14048	5.96e-08	1	0.0982464	0.0866504	3.51e-06	PREDICTED: neurofibromin isoform X3 [Danio rerio]	gi|528502137|ref|XP_005157771.1|	0	P21359	84.79	0	NF1_HUMAN	Neurofibromin	3D-structure;Acetylation;Alternative splicing;Complete proteome;Disease mutation;GTPase activation;Lipid-binding;Phosphoprotein;Polymorphism;Reference proteome;RNA editing;Tumor suppressor.;
comp77805_c0_seq3	3734	2.04e-06	0.999998	0.216406	0.202328	0.00010776	PREDICTED: neurotrypsin-like [Astyanax mexicanus]	gi|597791288|ref|XP_007258839.1|	0	Q5G268	52.81	0	NETR_NOMLE	Neurotrypsin	Complete proteome;Disulfide bond;Glycoprotein;Hydrolase;Kringle;Protease;Reference proteome;Repeat;Secreted;Serine protease;Signal.;
comp78551_c1_seq9	2912	2.2e-06	0.999998	11.2371	13.8412	0.000116259	PREDICTED: nicotinate phosphoribosyltransferase-like isoform X2 [Astyanax mexicanus]	gi|597784391|ref|XP_007255702.1|	0	Q6P3H4	76.98	0	PNCB_DANRE	Nicotinate phosphoribosyltransferase	Complete proteome;Cytoplasm;Ligase;Pyridine nucleotide biosynthesis;Reference proteome;Transferase.;
comp80786_c3_seq10	5899	0	1	51.9746	1135.33	0	PREDICTED: ninein isoform X1 [Astyanax mexicanus]	gi|597769553|ref|XP_007248591.1|	0	Q61043	51.04	1e-178	NIN_MOUSE	Ninein	Alternative splicing;Coiled coil;Complete proteome;Cytoplasm;Cytoskeleton;GTP-binding;Microtubule;Nucleotide-binding;Phosphoprotein;Reference proteome;Repeat.;
comp70093_c0_seq1	2808	0	1	0.0128121	0.000115888	0	PREDICTED: pre-B-cell leukemia transcription factor-interacting protein 1-like isoform X1 [Astyanax mexicanus]	gi|597784989|ref|XP_007255986.1|	7.94e-73	F1R4L2	42.82	6e-46	No_ID	No_description	No_keywords
comp70830_c2_seq9	493	0	1	0.0739583	0.0668117	0	No_sig_nr_hit	No_sig_nr_hit	No_sig_nr_hit	No_Uniprotmatch	No_%_identity	No_evalue	No_ID	No_Description	No_keywords
comp71961_c2_seq2	2092	0	1	174.052	19379	0	No_sig_nr_hit	No_sig_nr_hit	No_sig_nr_hit	No_Uniprotmatch	No_%_identity	No_evalue	No_ID	No_Description	No_keywords
comp72815_c0_seq1	1691	0	1	277.999	31018.7	0	No_sig_nr_hit	No_sig_nr_hit	No_sig_nr_hit	No_Uniprotmatch	No_%_identity	No_evalue	No_ID	No_Description	No_keywords
comp75173_c0_seq7	2117	0	1	86.3365	9556.79	0	PREDICTED: uncharacterized protein LOC103043678 [Astyanax mexicanus]	gi|597750874|ref|XP_007237342.1|	4.11e-21	No_Uniprotmatch	No_%_identity	No_evalue	No_ID	No_Description	No_keywords
comp80983_c0_seq2	1699	0	1	0.08742	0.0846138	0	PREDICTED: uncharacterized protein LOC103033480 [Astyanax mexicanus]	gi|597799433|ref|XP_007241671.1|	1.8e-12	No_Uniprotmatch	No_%_identity	No_evalue	No_ID	No_Description	No_keywords
comp82291_c0_seq1	301	2.22e-16	1	95.9862	7706.71	2.01e-14	PREDICTED: desmoglein-2-like [Astyanax mexicanus]	gi|597787336|ref|XP_007257111.1|	2.65e-14	No_Uniprotmatch	No_%_identity	No_evalue	No_ID	No_Description	No_keywords
comp63200_c0_seq1	1180	2.02e-14	1	87.7539	7659.89	1.69e-12	No_sig_nr_hit	No_sig_nr_hit	No_sig_nr_hit	No_Uniprotmatch	No_%_identity	No_evalue	No_ID	No_Description	No_keywords
comp68516_c0_seq3	1313	1.07e-13	1	0.0158916	0.000182881	8.67e-12	PREDICTED: uncharacterized protein LOC102230807 [Xiphophorus maculatus]	gi|551504191|ref|XP_005803632.1|	2.14e-28	No_Uniprotmatch	No_%_identity	No_evalue	No_ID	No_Description	No_keywords
comp81427_c0_seq9	1804	3e-13	1	0.140031	0.134258	2.4e-11	No_sig_nr_hit	No_sig_nr_hit	No_sig_nr_hit	No_Uniprotmatch	No_%_identity	No_evalue	No_ID	No_Description	No_keywords
comp78672_c0_seq10	3411	5.94e-10	1	18.9763	27.3345	4.01e-08	PREDICTED: zinc finger protein 638-like [Astyanax mexicanus]	gi|597768503|ref|XP_007248081.1|	7.32e-64	No_Uniprotmatch	No_%_identity	No_evalue	No_ID	No_Description	No_keywords
comp73696_c0_seq5	672	6.87e-10	1	0.161801	0.149631	4.6e-08	No_sig_nr_hit	No_sig_nr_hit	No_sig_nr_hit	No_Uniprotmatch	No_%_identity	No_evalue	No_ID	No_Description	No_keywords
comp75613_c0_seq1	2554	2.54e-08	1	0.0207213	0.000188928	1.53e-06	No_sig_nr_hit	No_sig_nr_hit	No_sig_nr_hit	No_Uniprotmatch	No_%_identity	No_evalue	No_ID	No_Description	No_keywords
comp80280_c1_seq41	924	2.95e-07	1	39.9285	4360.13	1.66e-05	No_sig_nr_hit	No_sig_nr_hit	No_sig_nr_hit	No_Uniprotmatch	No_%_identity	No_evalue	No_ID	No_Description	No_keywords
comp81516_c0_seq1	760	1.32e-06	0.999999	0.133189	0.122698	7.09e-05	No_sig_nr_hit	No_sig_nr_hit	No_sig_nr_hit	No_Uniprotmatch	No_%_identity	No_evalue	No_ID	No_Description	No_keywords
comp80280_c1_seq6	1485	1.27e-05	0.999987	35.0129	3809.69	0.000636642	No_sig_nr_hit	No_sig_nr_hit	No_sig_nr_hit	No_Uniprotmatch	No_%_identity	No_evalue	No_ID	No_Description	No_keywords
comp68040_c0_seq5	817	2.04e-05	0.99998	65.0356	5654.25	0.00100555	No_sig_nr_hit	No_sig_nr_hit	No_sig_nr_hit	No_Uniprotmatch	No_%_identity	No_evalue	No_ID	No_Description	No_keywords
comp81659_c0_seq1	783	4.68e-05	0.999953	0.00189812	0.00136325	0.00224962	No_sig_nr_hit	No_sig_nr_hit	No_sig_nr_hit	No_Uniprotmatch	No_%_identity	No_evalue	No_ID	No_Description	No_keywords
comp64725_c0_seq1	840	9.61e-05	0.999904	0.318026	0.310497	0.00450611	No_sig_nr_hit	No_sig_nr_hit	No_sig_nr_hit	No_Uniprotmatch	No_%_identity	No_evalue	No_ID	No_Description	No_keywords
comp60787_c0_seq2	1346	0.000232696	0.999767	0.0847121	0.0787392	0.01048	No_sig_nr_hit	No_sig_nr_hit	No_sig_nr_hit	No_Uniprotmatch	No_%_identity	No_evalue	No_ID	No_Description	No_keywords
comp78372_c0_seq5	2913	0	1	48.4565	5315.07	0	PREDICTED: caldesmon-like [Astyanax mexicanus]	gi|597731577|ref|XP_007228154.1|	0	Q62736	41.08	2e-26	CALD1_RAT	Non-muscle caldesmon	Actin-binding;Calmodulin-binding;Complete proteome;Cytoplasm;Cytoskeleton;Muscle protein;Phosphoprotein;Reference proteome.;
comp76008_c0_seq11	2368	0	1	0.0129915	0.000117532	0	PREDICTED: nuclear body protein SP140-like protein-like isoform X2 [Danio rerio]	gi|528473943|ref|XP_005171676.1|	1.18e-48	Q9H930	30.11	7e-26	SP14L_HUMAN	Nuclear body protein SP140-like protein	Alternative splicing;Complete proteome;DNA-binding;Metal-binding;Polymorphism;Reference proteome;Zinc;Zinc-finger.;
comp78723_c0_seq10	3111	6.83e-09	1	69.0299	7618.85	4.31e-07	PREDICTED: nuclear receptor coactivator 5 isoform X4 [Danio rerio]	gi|528483552|ref|XP_005166219.1|	3.27e-135	Q9HCD5	48.03	9e-96	NCOA5_HUMAN	Nuclear receptor coactivator 5	3D-structure;Acetylation;Activator;Complete proteome;Direct protein sequencing;Nucleus;Phosphoprotein;Polymorphism;Reference proteome;Repressor;Transcription;Transcription regulation.;
comp74121_c2_seq4	4177	3.33e-16	1	0.124007	0.111906	3e-14	PREDICTED: nuclear receptor ROR-beta-like [Astyanax mexicanus]	gi|597801284|ref|XP_007242005.1|	0	Q92753	56.73	7e-168	RORB_HUMAN	Nuclear receptor ROR-beta	Activator;Alternative promoter usage;Biological rhythms;Complete proteome;Developmental protein;DNA-binding;Metal-binding;Nucleus;Receptor;Reference proteome;Sensory transduction;Transcription;Transcription regulation;Vision;Zinc;Zinc-finger.;
comp74121_c2_seq8	1939	5.49e-06	0.999995	0.322504	0.313464	0.000283524	PREDICTED: nuclear receptor ROR-beta-like [Astyanax mexicanus]	gi|597745638|ref|XP_007234847.1|	1.23e-154	Q92753	54.98	7e-95	RORB_HUMAN	Nuclear receptor ROR-beta	Activator;Alternative promoter usage;Biological rhythms;Complete proteome;Developmental protein;DNA-binding;Metal-binding;Nucleus;Receptor;Reference proteome;Sensory transduction;Transcription;Transcription regulation;Vision;Zinc;Zinc-finger.;
comp72936_c0_seq7	2370	1.02e-06	0.999999	17.4401	18.9353	5.47e-05	nuclear transcription factor Y subunit gamma [Danio rerio] gi|28277597|gb|AAH45364.1| Nuclear transcription factor Y, gamma [Danio rerio] gi|182888764|gb|AAI64181.1| Nfyc protein [Danio rerio]	gi|41054497|ref|NP_955933.1|	2.13e-89	Q5E9X1	89.8	2e-84	NFYC_BOVIN	Nuclear transcription factor Y subunit gamma	Activator;Complete proteome;DNA-binding;Nucleus;Reference proteome;Transcription;Transcription regulation.;
comp81213_c0_seq4	8995	1.11e-16	1	2.10765	2.11023	1.02e-14	PREDICTED: nucleoprotein TPR [Danio rerio]	gi|528470812|ref|XP_003197898.2|	0	P12270	54.23	0	TPR_HUMAN	Nucleoprotein TPR	Acetylation;Cell cycle;Cell division;Centromere;Chromosomal rearrangement;Chromosome;Coiled coil;Complete proteome;Cytoplasm;Cytoskeleton;Direct protein sequencing;Kinetochore;Membrane;Mitosis;mRNA transport;Nuclear pore complex;Nucleus;Phosphoprotein;Polymorphism;Protein transport;Proto-oncogene;Reference proteome;Translocation;Transport.;
comp81500_c0_seq16	4337	0.000308987	0.999691	2.07146	2.09238	0.0137445	PREDICTED: nucleoprotein TPR-like isoform X1 [Astyanax mexicanus]	gi|597763064|ref|XP_007245484.1|	0	P12270	58.38	0	TPR_HUMAN	Nucleoprotein TPR	Acetylation;Cell cycle;Cell division;Centromere;Chromosomal rearrangement;Chromosome;Coiled coil;Complete proteome;Cytoplasm;Cytoskeleton;Direct protein sequencing;Kinetochore;Membrane;Mitosis;mRNA transport;Nuclear pore complex;Nucleus;Phosphoprotein;Polymorphism;Protein transport;Proto-oncogene;Reference proteome;Translocation;Transport.;
comp75840_c0_seq3	2299	7.54e-08	1	0.32368	0.315698	4.43e-06	PREDICTED: nucleoside diphosphate-linked moiety X motif 19, mitochondrial-like [Astyanax mexicanus]	gi|597761933|ref|XP_007244943.1|	2.06e-160	Q5PQ50	47.35	5e-105	NUD19_XENLA	Nucleoside diphosphate-linked moiety X motif 19, mitochondrial	Hydrolase;Magnesium;Manganese;Metal-binding;Mitochondrion;Peroxisome;Transit peptide.;
comp75534_c0_seq4	6710	0	1	79.6582	8808.98	0	PREDICTED: nucleosome-remodeling factor subunit BPTF-like isoform X5 [Maylandia zebra]	gi|498928764|ref|XP_004539273.1|	0	Q12830	57.28	0	BPTF_HUMAN	Nucleosome-remodeling factor subunit BPTF	3D-structure;Acetylation;Alternative splicing;Bromodomain;Chromatin regulator;Coiled coil;Complete proteome;Cytoplasm;Metal-binding;Nucleus;Phosphoprotein;Reference proteome;Repeat;Transcription;Transcription regulation;Zinc;Zinc-finger.;
comp75534_c0_seq6	6617	0	1	85.0704	9415.02	0	PREDICTED: nucleosome-remodeling factor subunit BPTF-like isoform X6 [Maylandia zebra]	gi|498928768|ref|XP_004539274.1|	0	Q12830	68.7	2e-180	BPTF_HUMAN	Nucleosome-remodeling factor subunit BPTF	3D-structure;Acetylation;Alternative splicing;Bromodomain;Chromatin regulator;Coiled coil;Complete proteome;Cytoplasm;Metal-binding;Nucleus;Phosphoprotein;Reference proteome;Repeat;Transcription;Transcription regulation;Zinc;Zinc-finger.;
comp75534_c0_seq5	6572	7.09e-07	0.999999	0.195245	0.185937	3.88e-05	PREDICTED: nucleosome-remodeling factor subunit BPTF-like isoform X6 [Maylandia zebra]	gi|498928768|ref|XP_004539274.1|	0	Q12830	68.7	1e-180	BPTF_HUMAN	Nucleosome-remodeling factor subunit BPTF	3D-structure;Acetylation;Alternative splicing;Bromodomain;Chromatin regulator;Coiled coil;Complete proteome;Cytoplasm;Metal-binding;Nucleus;Phosphoprotein;Reference proteome;Repeat;Transcription;Transcription regulation;Zinc;Zinc-finger.;
comp73983_c0_seq10	637	9.01e-10	1	76.048	6626.47	5.98e-08	uncharacterized protein c6orf130-like protein [Ictalurus furcatus]	gi|308321849|gb|ADO28062.1|	7.8e-84	Q1LZ74	69.5	5e-70	OARD1_BOVIN	O-acetyl-ADP-ribose deacetylase 1	Acetylation;Complete proteome;Hydrolase;Phosphoprotein;Reference proteome.;
comp79462_c0_seq13	3046	0.00041594	0.999584	0.0218894	0.000199815	0.0182767	PREDICTED: oral-facial-digital syndrome 1 protein homolog [Astyanax mexicanus]	gi|597731284|ref|XP_007228016.1|	0	Q7SZK7	46.28	0	OFD1_DANRE	Oral-facial-digital syndrome 1 protein homolog	Cell projection;Cilium;Cilium biogenesis/degradation;Coiled coil;Complete proteome;Cytoplasm;Cytoskeleton;Nucleus;Reference proteome.;
comp79139_c0_seq2	3228	0	1	0.140315	0.131517	0	PREDICTED: OTU domain-containing protein 4 isoform X3 [Danio rerio]	gi|528518827|ref|XP_005174208.1|	6.26e-19	Q01804	45.95	1e-13	OTUD4_HUMAN	OTU domain-containing protein 4	Acetylation;Alternative splicing;Complete proteome;Direct protein sequencing;Hydrolase;Phosphoprotein;Polymorphism;Protease;Reference proteome;Thiol protease;Ubl conjugation pathway.;
comp77856_c0_seq1	4417	1.86e-09	1	0.0193712	0.000176377	1.21e-07	PREDICTED: outer dense fiber protein 2 [Astyanax mexicanus]	gi|597743835|ref|XP_007233985.1|	0	Q5ZKK5	53.45	0	ODFP2_CHICK	Outer dense fiber protein 2	Cell projection;Cilium;Coiled coil;Complete proteome;Cytoplasm;Cytoskeleton;Developmental protein;Differentiation;Microtubule;Reference proteome;Spermatogenesis.;
comp76026_c1_seq15	2499	5.28e-14	1	44.4281	4863.99	4.36e-12	PREDICTED: oxidation resistance protein 1 isoform X4 [Astyanax mexicanus]	gi|597801645|ref|XP_007242172.1|	0	Q4KMM3	58.49	3e-144	OXR1_MOUSE	Oxidation resistance protein 1	Alternative splicing;Complete proteome;Mitochondrion;Nucleus;Phosphoprotein;Reference proteome.;
comp79922_c4_seq1	3288	9.25e-07	0.999999	0.19388	0.190386	5.02e-05	PREDICTED: oxysterol-binding protein 1-like isoform X4 [Astyanax mexicanus]	gi|597741319|ref|XP_007232797.1|	0	P16258	70.82	0	OSBP1_RABIT	Oxysterol-binding protein 1	Coiled coil;Complete proteome;Cytoplasm;Direct protein sequencing;Golgi apparatus;Lipid transport;Lipid-binding;Membrane;Phosphoprotein;Reference proteome;Transport.;
comp79743_c0_seq3	3458	0.000127065	0.999873	2.1047	2.11788	0.0058833	PREDICTED: paladin-like isoform X2 [Pundamilia nyererei] gi|548391696|ref|XP_005736485.1| PREDICTED: paladin-like isoform X3 [Pundamilia nyererei] gi|548391701|ref|XP_005736486.1| PREDICTED: paladin-like isoform X4 [Pundamilia nyererei]	gi|548391692|ref|XP_005736484.1|	0	Q803E0	69.32	0	PALD_DANRE	Paladin	Complete proteome;Cytoplasm;Lipoprotein;Myristate;Reference proteome.;
comp72072_c0_seq15	2007	4.72e-09	1	2.95267	3.01336	2.99e-07	uncharacterized protein LOC393865 [Danio rerio] gi|39645517|gb|AAH63990.1| Zgc:77880 [Danio rerio]	gi|41053772|ref|NP_957185.1|	0	Q9NYG2	37.55	3e-46	ZDHC3_HUMAN	Palmitoyltransferase ZDHHC3	Acyltransferase;Alternative splicing;Complete proteome;Golgi apparatus;Lipoprotein;Membrane;Metal-binding;Palmitate;Reference proteome;Transferase;Transmembrane;Transmembrane helix;Zinc;Zinc-finger.;
comp78768_c1_seq9	3615	0	1	0.0134351	0.000121599	0	PREDICTED: papilin-like isoform X1 [Astyanax mexicanus]	gi|597787866|ref|XP_007257361.1|	0	O95428	38.37	0	PPN_HUMAN	Papilin	Alternative splicing;Complete proteome;Disulfide bond;Immunoglobulin domain;Polymorphism;Protease inhibitor;Reference proteome;Repeat;Secreted;Serine protease inhibitor;Signal.;
comp54697_c0_seq1	2453	5.94e-10	1	0.0488059	0.0385069	4.01e-08	PREDICTED: parathyroid hormone 2 receptor-like [Astyanax mexicanus]	gi|597787414|ref|XP_007257145.1|	0	P49190	60.4	4e-138	PTH2R_HUMAN	Parathyroid hormone 2 receptor	Cell membrane;Complete proteome;G-protein coupled receptor;Glycoprotein;Membrane;Receptor;Reference proteome;Signal;Transducer;Transmembrane;Transmembrane helix.;
comp78810_c1_seq5	2017	0	1	49.0035	5376.33	0	PREDICTED: Parkinson disease 7 domain-containing protein 1-like [Astyanax mexicanus]	gi|597760725|ref|XP_007244362.1|	3.91e-93	Q3B7H1	77.55	4e-86	PDDC1_DANRE	Parkinson disease 7 domain-containing protein 1	Complete proteome;Reference proteome;Secreted;Signal.;
comp73333_c4_seq3	4286	0	1	88.3106	9777.85	0	PREDICTED: partitioning defective 3 homolog isoform X1 [Astyanax mexicanus]	gi|597753783|ref|XP_007238713.1|	0	Q8TEW0	63.08	0	PARD3_HUMAN	Partitioning defective 3 homolog	3D-structure;Alternative splicing;Cell cycle;Cell division;Cell junction;Cell membrane;Coiled coil;Complete proteome;Cytoplasm;Cytoskeleton;Lipid-binding;Membrane;Phosphoprotein;Polymorphism;Reference proteome;Repeat;Tight junction.;
comp70344_c0_seq2	1429	0	1	116.538	12938.7	0	PREDICTED: paxillin-like isoform X1 [Astyanax mexicanus]	gi|597763862|ref|XP_007245864.1|	0	Q8VI36	49.32	3e-123	PAXI_MOUSE	Paxillin	Acetylation;Alternative splicing;Cell adhesion;Cell junction;Complete proteome;Cytoplasm;Cytoskeleton;LIM domain;Metal-binding;Phosphoprotein;Reference proteome;Repeat;Zinc.;
comp76150_c0_seq3	635	0	1	0.0674322	0.0626052	0	C-reactive protein-like 1 [Cyprinus carpio carpio]	gi|358025576|gb|AEU04518.1|	4.96e-82	P49263	48.21	7e-55	PXN1_XENLA	Pentraxin fusion protein	Calcium;Disulfide bond;Glycoprotein;Metal-binding;Signal.;
comp80627_c2_seq3	2510	0	1	0.0706158	0.0621932	0	peptidyl-prolyl cis-trans isomerase D [Danio rerio] gi|47939378|gb|AAH71388.1| Peptidylprolyl isomerase D (cyclophilin D) [Danio rerio]	gi|50344784|ref|NP_001002065.1|	7.4e-96	Q9CR16	75.14	9e-92	PPID_MOUSE	Peptidyl-prolyl cis-trans isomerase D	Acetylation;Apoptosis;Chaperone;Complete proteome;Cyclosporin;Cytoplasm;Direct protein sequencing;Isomerase;Nucleus;Phosphoprotein;Protein transport;Reference proteome;Repeat;Rotamase;TPR repeat;Transport.;
comp72114_c3_seq13	3412	0	1	47.7319	5233.94	0	PREDICTED: peripheral plasma membrane protein CASK-like isoform X12 [Oreochromis niloticus]	gi|542202799|ref|XP_005475311.1|	0	O14936	92.55	0	CSKP_HUMAN	Peripheral plasma membrane protein CASK	3D-structure;Alternative splicing;ATP-binding;Calmodulin-binding;Cell membrane;Complete proteome;Cytoplasm;Disease mutation;Kinase;Membrane;Mental retardation;Nucleotide-binding;Nucleus;Phosphoprotein;Polymorphism;Reference proteome;Repeat;Serine/threonine-protein kinase;SH3 domain;Transferase.;
comp72114_c3_seq11	3428	1.44e-13	1	0.0168659	0.000153179	1.17e-11	PREDICTED: peripheral plasma membrane protein CASK isoform X2 [Pseudopodoces humilis]	gi|543366402|ref|XP_005526559.1|	0	O14936	92.33	0	CSKP_HUMAN	Peripheral plasma membrane protein CASK	3D-structure;Alternative splicing;ATP-binding;Calmodulin-binding;Cell membrane;Complete proteome;Cytoplasm;Disease mutation;Kinase;Membrane;Mental retardation;Nucleotide-binding;Nucleus;Phosphoprotein;Polymorphism;Reference proteome;Repeat;Serine/threonine-protein kinase;SH3 domain;Transferase.;
comp52600_c0_seq2	1191	0	1	119.277	13245.5	0	peroxiredoxin-4 precursor [Danio rerio] gi|126631647|gb|AAI34157.1| Zgc:162938 protein [Danio rerio]	gi|148226847|ref|NP_001082894.1|	3.46e-159	O08807	86.27	4e-147	PRDX4_MOUSE	Peroxiredoxin-4	3D-structure;Antioxidant;Complete proteome;Cytoplasm;Direct protein sequencing;Disulfide bond;Oxidoreductase;Peroxidase;Redox-active center;Reference proteome;Secreted;Signal.;
comp80211_c1_seq2	2907	2.11e-15	1	68.5674	7567.06	1.84e-13	peroxisomal carnitine O-octanoyltransferase [Danio rerio] gi|63101892|gb|AAH95346.1| Zgc:110643 [Danio rerio] gi|182891896|gb|AAI65467.1| Zgc:110643 protein [Danio rerio]	gi|66392217|ref|NP_001018161.1|	0	O19094	66.18	0	OCTC_BOVIN	Peroxisomal carnitine O-octanoyltransferase	Acetylation;Acyltransferase;Complete proteome;Fatty acid metabolism;Lipid metabolism;Peroxisome;Reference proteome;Transferase;Transport.;
comp79013_c0_seq9	3572	2.21e-14	1	0.133742	0.121734	1.85e-12	PREDICTED: peroxisomal NADH pyrophosphatase NUDT12-like [Astyanax mexicanus]	gi|597798569|ref|XP_007260830.1|	1.21e-115	Q29RH3	76.77	2e-102	NUD12_BOVIN	Peroxisomal NADH pyrophosphatase NUDT12	ANK repeat;Complete proteome;Hydrolase;Magnesium;Manganese;Metal-binding;NAD;NADP;Peroxisome;Reference proteome;Repeat.;
comp79544_c1_seq1	4069	3.09e-07	1	65.7243	7248.68	1.73e-05	PREDICTED: peroxisome proliferator-activated receptor gamma coactivator-related protein 1-like isoform X3 [Astyanax mexicanus]	gi|597747769|ref|XP_007235863.1|	0	Q6NZN1	68.1	7e-45	PPRC1_MOUSE	Peroxisome proliferator-activated receptor gamma coactivator-related protein 1	Activator;Alternative splicing;Complete proteome;Nucleus;Phosphoprotein;Reference proteome;RNA-binding;Transcription;Transcription regulation.;
comp66151_c0_seq2	2416	0.000524776	0.999475	0.26584	0.236194	0.0226793	PREDICTED: PH and SEC7 domain-containing protein 1 isoform X2 [Danio rerio]	gi|528498191|ref|XP_005156972.1|	0	Q9ESQ7	61.97	0	PSD1_RAT	PH and SEC7 domain-containing protein 1	Cell membrane;Cell projection;Coiled coil;Complete proteome;Guanine-nucleotide releasing factor;Membrane;Reference proteome.;
comp80898_c2_seq128	6967	1.22e-15	1	46.2507	5068.07	1.07e-13	PREDICTED: PHD finger protein 21A-like isoform X4 [Astyanax mexicanus]	gi|597746402|ref|XP_007235216.1|	9.7e-178	Q96BD5	54.81	3e-110	PF21A_HUMAN	PHD finger protein 21A	3D-structure;Alternative splicing;Chromatin regulator;Coiled coil;Complete proteome;DNA-binding;Metal-binding;Nucleus;Phosphoprotein;Polymorphism;Reference proteome;Repressor;Transcription;Transcription regulation;Zinc;Zinc-finger.;
comp77030_c1_seq2	2485	7.69e-09	1	68.927	7607.32	4.81e-07	uncharacterized protein LOC492359 [Danio rerio] gi|55153636|gb|AAH85329.1| Zgc:91976 [Danio rerio]	gi|55925498|ref|NP_001007326.1|	0	A0AAS4	63.41	3e-180	SMS1_PIG	Phosphatidylcholine:ceramide cholinephosphotransferase 1	Apoptosis;Complete proteome;Golgi apparatus;Kinase;Lipid metabolism;Membrane;Reference proteome;Sphingolipid metabolism;Transferase;Transmembrane;Transmembrane helix.;
comp70766_c0_seq1	783	0	1	278.572	24505.9	0	phosphatidylethanolamine binding protein [Ictalurus punctatus] gi|308324491|gb|ADO29380.1| phosphatidylethanolamine-binding protein 1 [Ictalurus punctatus]	gi|317621901|ref|NP_001187975.1|	8.73e-124	P13696	78.07	3e-108	PEBP1_BOVIN	Phosphatidylethanolamine-binding protein 1	3D-structure;ATP-binding;Complete proteome;Cytoplasm;Direct protein sequencing;Disulfide bond;Lipid-binding;Nucleotide-binding;Phosphoprotein;Protease inhibitor;Reference proteome;Serine protease inhibitor.;
comp79890_c3_seq3	3776	0	1	142.715	15870	0	PREDICTED: phosphatidylinositol N-acetylglucosaminyltransferase subunit A [Astyanax mexicanus]	gi|597730798|ref|XP_007227780.1|	0	P37287	78.23	0	PIGA_HUMAN	Phosphatidylinositol N-acetylglucosaminyltransferase subunit A	Alternative splicing;Complete proteome;Disease mutation;Endoplasmic reticulum;Epilepsy;Glycosyltransferase;GPI-anchor biosynthesis;Membrane;Phosphoprotein;Reference proteome;Transferase;Transmembrane;Transmembrane helix.;
comp76917_c1_seq6	3283	0.000103706	0.999896	50.3618	5528.42	0.00484838	PREDICTED: phosphatidylinositol-binding clathrin assembly protein isoform X7 [Danio rerio]	gi|528492408|ref|XP_005172710.1|	0	O55012	75.99	0	PICAL_RAT	Phosphatidylinositol-binding clathrin assembly protein	3D-structure;Acetylation;Alternative splicing;Coated pit;Complete proteome;Cytoplasmic vesicle;Endocytosis;Golgi apparatus;Membrane;Nucleus;Reference proteome.;
comp75863_c0_seq2	1932	0	1	301.424	33641.8	0	PREDICTED: phosphoglycerate kinase 1-like [Astyanax mexicanus]	gi|597761067|ref|XP_007244525.1|	0	P16617	85.37	0	PGK1_RAT	Phosphoglycerate kinase 1	Acetylation;ATP-binding;Complete proteome;Cytoplasm;Direct protein sequencing;Glycolysis;Kinase;Nucleotide-binding;Phosphoprotein;Reference proteome;Transferase.;
comp72110_c0_seq4	1233	0.000177426	0.999823	60.2062	6630.79	0.008111	PREDICTED: phosphoserine phosphatase [Astyanax mexicanus]	gi|597740423|ref|XP_007232369.1|	6.52e-153	Q5RB83	73.33	1e-120	SERB_PONAB	Phosphoserine phosphatase	Acetylation;Amino-acid biosynthesis;Complete proteome;Hydrolase;Magnesium;Metal-binding;Phosphoprotein;Reference proteome;Serine biosynthesis.;
comp77560_c0_seq2	2125	0	1	110.377	12248.8	0	pleckstrin [Ictalurus furcatus]	gi|308321624|gb|ADO27963.1|	0	P08567	68.95	0	PLEK_HUMAN	Pleckstrin	3D-structure;Acetylation;Complete proteome;Phosphoprotein;Polymorphism;Reference proteome;Repeat.;
comp79497_c0_seq9	4440	0	1	90.723	10048	0	PREDICTED: pleckstrin homology domain-containing family A member 1-like isoform X2 [Danio rerio]	gi|528495630|ref|XP_005156159.1|	0	Q9HB21	58	1e-146	PKHA1_HUMAN	Pleckstrin homology domain-containing family A member 1	3D-structure;Alternative splicing;Cell membrane;Complete proteome;Cytoplasm;Lipid-binding;Membrane;Nucleus;Phosphoprotein;Polymorphism;Reference proteome;Repeat.;
comp75427_c4_seq20	3501	0.000477864	0.999522	7.11965	7.69844	0.0207139	Si:ch211-239h19.1 protein [Danio rerio]	gi|161611972|gb|AAI55855.1|	0	Q9HAU0	51.57	2e-173	PKHA5_HUMAN	Pleckstrin homology domain-containing family A member 5	3D-structure;Acetylation;Alternative splicing;Complete proteome;Cytoplasm;Phosphoprotein;Reference proteome;Repeat.;
comp81178_c2_seq11	5439	2.9e-05	0.999971	0.187384	0.165456	0.00141679	PREDICTED: pleckstrin homology-like domain, family B, member 1a isoform X2 [Danio rerio]	gi|528479565|ref|XP_694648.5|	0	Q6PDH0	42.01	2e-164	PHLB1_MOUSE	Pleckstrin homology-like domain family B member 1	Alternative splicing;Coiled coil;Complete proteome;Phosphoprotein;Reference proteome.;
comp79054_c0_seq2	3000	2.13e-05	0.999979	0.209364	0.200805	0.00105024	PMS1 protein homolog 1 [Danio rerio] gi|22204384|emb|CAD43440.1| SI:dZ72B14.2 (novel protein similar to human postmeiotic segregation increased 1-like protein (PMSL1)) [Danio rerio]	gi|56912184|ref|NP_958476.2|	0	P54277	35.92	2e-123	PMS1_HUMAN	PMS1 protein homolog 1	3D-structure;Alternative splicing;Complete proteome;DNA damage;DNA repair;DNA-binding;Hereditary nonpolyposis colorectal cancer;Nucleus;Polymorphism;Reference proteome;Tumor suppressor.;
comp77669_c0_seq3	3119	0	1	89.3527	9894.55	0	PREDICTED: poly [ADP-ribose] polymerase 12-like [Astyanax mexicanus]	gi|597754510|ref|XP_007239061.1|	0	Q8BZ20	45.22	9e-138	PAR12_MOUSE	Poly [ADP-ribose] polymerase 12	Complete proteome;Metal-binding;NAD;Nucleus;Reference proteome;Repeat;Transferase;Zinc;Zinc-finger.;
comp79984_c0_seq2	2895	1.36e-05	0.999986	0.256528	0.25291	0.000682485	PREDICTED: poly [ADP-ribose] polymerase 3-like [Astyanax mexicanus]	gi|597779443|ref|XP_007253329.1|	0	Q9Y6F1	56.05	3e-154	PARP3_HUMAN	Poly [ADP-ribose] polymerase 3	3D-structure;Alternative splicing;Complete proteome;Cytoplasm;Cytoskeleton;Glycosyltransferase;NAD;Nucleus;Polymorphism;Reference proteome;Transferase.;
comp79984_c0_seq1	2921	3.93e-05	0.999961	6.03193	6.13365	0.00189355	PREDICTED: poly [ADP-ribose] polymerase 3-like [Astyanax mexicanus]	gi|597779443|ref|XP_007253329.1|	0	Q9Y6F1	59.08	2e-126	PARP3_HUMAN	Poly [ADP-ribose] polymerase 3	3D-structure;Alternative splicing;Complete proteome;Cytoplasm;Cytoskeleton;Glycosyltransferase;NAD;Nucleus;Polymorphism;Reference proteome;Transferase.;
comp78514_c1_seq1	4576	0	1	6.48037	6.67406	0	PREDICTED: poly [ADP-ribose] polymerase 4-like [Astyanax mexicanus]	gi|597776050|ref|XP_007251714.1|	0	Q9UKK3	47.04	0	PARP4_HUMAN	Poly [ADP-ribose] polymerase 4	Complete proteome;Cytoplasm;Cytoskeleton;Direct protein sequencing;Glycosyltransferase;NAD;Nucleus;Phosphoprotein;Polymorphism;Reference proteome;Ribonucleoprotein;Transferase.;
comp78514_c1_seq14	4748	0	1	12.8941	13.2736	0	PREDICTED: poly [ADP-ribose] polymerase 4-like [Astyanax mexicanus]	gi|597776050|ref|XP_007251714.1|	0	Q9UKK3	46.85	0	PARP4_HUMAN	Poly [ADP-ribose] polymerase 4	Complete proteome;Cytoplasm;Cytoskeleton;Direct protein sequencing;Glycosyltransferase;NAD;Nucleus;Phosphoprotein;Polymorphism;Reference proteome;Ribonucleoprotein;Transferase.;
comp77312_c0_seq4	2475	0	1	51.9161	5702.47	0	PREDICTED: poly(A) RNA polymerase GLD2 isoform 2 [Danio rerio]	gi|292614134|ref|XP_002662153.1|	4.44e-151	Q503I9	63.51	2e-152	GLD2_DANRE	Poly(A) RNA polymerase GLD2	ATP-binding;Complete proteome;Cytoplasm;Magnesium;Manganese;Metal-binding;mRNA processing;Nucleotide-binding;Reference proteome;Transferase.;
comp76419_c0_seq2	4202	5.11e-09	1	66.5298	7338.88	3.23e-07	PREDICTED: polycomb protein SCMH1-like isoform X1 [Astyanax mexicanus] gi|597771862|ref|XP_007249700.1| PREDICTED: polycomb protein SCMH1-like isoform X2 [Astyanax mexicanus]	gi|597771860|ref|XP_007249699.1|	0	Q96GD3	69.21	3e-125	SCMH1_HUMAN	Polycomb protein SCMH1	3D-structure;Alternative splicing;Complete proteome;Developmental protein;Nucleus;Reference proteome;Repeat;Repressor;Transcription;Transcription regulation.;
comp81551_c0_seq2	12388	0.000943599	0.999056	21.9855	58.9174	0.0395367	PREDICTED: polycystin-1-like [Astyanax mexicanus]	gi|597734644|ref|XP_007229615.1|	0	P98161	41.88	0	PKD1_HUMAN	Polycystin-1	3D-structure;Alternative splicing;Autocatalytic cleavage;Cell projection;Ciliopathy;Cilium;Coiled coil;Complete proteome;Disease mutation;Disulfide bond;Glycoprotein;Lectin;Leucine-rich repeat;Membrane;Phosphoprotein;Polymorphism;Reference proteome;Repeat;Signal;Transmembrane;Transmembrane helix.;
comp79287_c5_seq4	2714	1.06e-06	0.999999	11.0048	18.4264	5.71e-05	PREDICTED: polyhomeotic-like protein 3-like isoform X2 [Astyanax mexicanus]	gi|597741191|ref|XP_007232737.1|	8.41e-149	Q8NDX5	41.03	2e-20	PHC3_HUMAN	Polyhomeotic-like protein 3	Alternative splicing;Complete proteome;Developmental protein;DNA-binding;Metal-binding;Nucleus;Phosphoprotein;Reference proteome;Zinc;Zinc-finger.;
comp73313_c0_seq3	5002	5.76e-07	0.999999	65.1672	7186.3	3.17e-05	PREDICTED: polypeptide N-acetylgalactosaminyltransferase 12-like [Astyanax mexicanus]	gi|597791547|ref|XP_007258916.1|	0	Q8BGT9	80.88	0	GLT12_MOUSE	Polypeptide N-acetylgalactosaminyltransferase 12	Complete proteome;Disulfide bond;Glycosyltransferase;Golgi apparatus;Lectin;Manganese;Membrane;Metal-binding;Reference proteome;Signal-anchor;Transferase;Transmembrane;Transmembrane helix.;
comp71776_c0_seq2	450	0.000419153	0.999581	0.0193886	0.000243665	0.0183341	ubiquitin [Nymphaea hybrid cultivar]	gi|319996466|dbj|BAJ61942.1|	6.98e-81	P0CG83	100	4e-82	UBIQP_HORVU	Polyubiquitin	Cytoplasm;Isopeptide bond;Nucleus;Repeat;Ubl conjugation.;
comp75509_c0_seq11	3593	9.16e-11	1	2.24452	2.24825	6.44e-09	PREDICTED: prenylated Rab acceptor protein 1-like [Astyanax mexicanus]	gi|597774396|ref|XP_007250918.1|	4.73e-105	Q52NJ0	60.85	4e-74	PRAF1_PIG	Prenylated Rab acceptor protein 1	Cell junction;Cell membrane;Complete proteome;Cytoplasm;Cytoplasmic vesicle;Golgi apparatus;Membrane;Reference proteome;Synapse;Transmembrane;Transmembrane helix.;
comp81515_c0_seq2	10559	0	1	0.0134535	0.000121768	0	PREDICTED: nucleolar pre-ribosomal-associated protein 1-like isoform X1 [Haplochromis burtoni]	gi|554831958|ref|XP_005926536.1|	0	Q7ZVZ6	77.66	0	PREP_DANRE	Presequence protease, mitochondrial	Complete proteome;Disulfide bond;Hydrolase;Metal-binding;Metalloprotease;Mitochondrion;Protease;Reference proteome;Transit peptide;Zinc.;
comp79944_c0_seq106	5014	2.05e-11	1	41.5264	4539.06	1.49e-09	PREDICTED: probable cation-transporting ATPase 13A2-like [Astyanax mexicanus]	gi|597765017|ref|XP_007246416.1|	0	Q9NQ11	48.78	0	AT132_HUMAN	Probable cation-transporting ATPase 13A2	Alternative splicing;ATP-binding;Complete proteome;Disease mutation;Hydrolase;Lysosome;Magnesium;Membrane;Metal-binding;Neurodegeneration;Neuronal ceroid lipofuscinosis;Nucleotide-binding;Parkinsonism;Polymorphism;Reference proteome;Transmembrane;Transmembrane helix.;
comp78475_c2_seq4	3153	1.22e-15	1	82.4584	9122.54	1.07e-13	PREDICTED: probable cation-transporting ATPase 13A3-like [Lepisosteus oculatus]	gi|573900120|ref|XP_006637789.1|	0	Q9H7F0	71.05	0	AT133_HUMAN	Probable cation-transporting ATPase 13A3	Alternative splicing;ATP-binding;Complete proteome;Hydrolase;Magnesium;Membrane;Metal-binding;Nucleotide-binding;Phosphoprotein;Reference proteome;Transmembrane;Transmembrane helix.;
comp80848_c0_seq3	4109	6.96e-07	0.999999	0.0647504	0.0500152	3.82e-05	PREDICTED: uncharacterized protein LOC101886321 isoform X1 [Danio rerio]	gi|528506025|ref|XP_005158739.1|	0	P22374	33.16	6e-10	DPOM_ASCIM	Probable DNA polymerase	DNA replication;DNA-binding;DNA-directed DNA polymerase;Mitochondrion;Nucleotidyltransferase;Plasmid;Transferase.;
comp79392_c3_seq19	6747	0.000444338	0.999556	51.1428	5615.89	0.0193478	PREDICTED: probable E3 ubiquitin-protein ligase HECTD4-like [Lepisosteus oculatus]	gi|573905561|ref|XP_006640501.1|	0	Q9Y4D8	70.53	0	HECD4_HUMAN	Probable E3 ubiquitin-protein ligase HECTD4	Alternative splicing;Complete proteome;Ligase;Membrane;Reference proteome;Transmembrane;Transmembrane helix;Ubl conjugation pathway.;
comp81548_c0_seq6	11855	0	1	0.463345	0.461849	0	PREDICTED: probable E3 ubiquitin-protein ligase HERC1-like isoform X2 [Danio rerio]	gi|125821491|ref|XP_698091.2|	0	Q15751	77.68	0	HERC1_HUMAN	Probable E3 ubiquitin-protein ligase HERC1	3D-structure;Complete proteome;Cytoplasm;Golgi apparatus;Guanine-nucleotide releasing factor;Ligase;Membrane;Phosphoprotein;Polymorphism;Reference proteome;Repeat;Transport;Ubl conjugation pathway;WD repeat.;
comp81548_c0_seq2	11810	1.11e-16	1	84.5357	9355.15	1.02e-14	PREDICTED: probable E3 ubiquitin-protein ligase HERC1-like isoform X1 [Danio rerio]	gi|528485206|ref|XP_005168975.1|	0	Q15751	77.3	0	HERC1_HUMAN	Probable E3 ubiquitin-protein ligase HERC1	3D-structure;Complete proteome;Cytoplasm;Golgi apparatus;Guanine-nucleotide releasing factor;Ligase;Membrane;Phosphoprotein;Polymorphism;Reference proteome;Repeat;Transport;Ubl conjugation pathway;WD repeat.;
comp81548_c0_seq4	11831	1.51e-06	0.999998	10.0372	10.4505	8.08e-05	PREDICTED: probable E3 ubiquitin-protein ligase HERC1-like isoform X2 [Danio rerio]	gi|125821491|ref|XP_698091.2|	0	Q15751	77.26	0	HERC1_HUMAN	Probable E3 ubiquitin-protein ligase HERC1	3D-structure;Complete proteome;Cytoplasm;Golgi apparatus;Guanine-nucleotide releasing factor;Ligase;Membrane;Phosphoprotein;Polymorphism;Reference proteome;Repeat;Transport;Ubl conjugation pathway;WD repeat.;
comp71707_c0_seq2	2361	1.96e-11	1	74.0978	8186.33	1.43e-09	probable rRNA-processing protein EBP2 [Danio rerio] gi|49619125|gb|AAT68147.1| EBNA1 binding protein 2-like [Danio rerio] gi|157423047|gb|AAI53552.1| EBNA1 binding protein 2-like [Danio rerio] gi|190337900|gb|AAI62284.1| EBNA1 binding protein 2-like [Danio rerio] gi|190340141|gb|AAI62298.1| EBNA1 binding protein 2-like [Danio rerio]	gi|51467905|ref|NP_001003840.1|	2.27e-101	Q9D903	62.59	2e-81	EBP2_MOUSE	Probable rRNA-processing protein EBP2	Acetylation;Coiled coil;Complete proteome;Nucleus;Phosphoprotein;Reference proteome;Ribosome biogenesis.;
comp79766_c0_seq13	2313	0	1	111.508	12375.5	0	cathspsin H precursor [Ictalurus punctatus] gi|196475594|gb|ACG76366.1| cathspsin H [Ictalurus punctatus]	gi|318844127|ref|NP_001187181.1|	0	Q3T0I2	69.13	3e-149	CATH_BOVIN	Pro-cathepsin H	Complete proteome;Disulfide bond;Glycoprotein;Hydrolase;Lysosome;Protease;Reference proteome;Signal;Thiol protease;Zymogen.;
comp64542_c0_seq1	1128	0	1	126.931	14102.4	0	PREDICTED: procollagen C-endopeptidase enhancer 2-like [Astyanax mexicanus]	gi|597801532|ref|XP_007242119.1|	2.9e-173	Q9UKZ9	59.44	2e-109	PCOC2_HUMAN	Procollagen C-endopeptidase enhancer 2	Complete proteome;Direct protein sequencing;Disulfide bond;Glycoprotein;Heparin-binding;Polymorphism;Reference proteome;Repeat;Secreted;Signal.;
comp66330_c0_seq2	939	0	1	338.519	37795.7	0	PREDICTED: programmed cell death protein 10-like isoform X1 [Astyanax mexicanus] gi|597744799|ref|XP_007234448.1| PREDICTED: programmed cell death protein 10-like isoform X2 [Astyanax mexicanus]	gi|597744797|ref|XP_007234447.1|	8.24e-144	Q8VE70	94.34	7e-144	PDC10_MOUSE	Programmed cell death protein 10	Acetylation;Angiogenesis;Apoptosis;Cell membrane;Complete proteome;Cytoplasm;Golgi apparatus;Membrane;Reference proteome.;
comp71069_c0_seq1	1505	0	1	735.304	64827.6	0	PREDICTED: prohibitin isoform X1 [Danio rerio]	gi|528473437|ref|XP_005163854.1|	1.09e-160	P84173	89.11	2e-157	PHB_CHICK	Prohibitin	Coiled coil;Complete proteome;DNA synthesis;Membrane;Mitochondrion;Mitochondrion inner membrane;Reference proteome.;
comp80608_c0_seq1	5454	0	1	145.845	16220.4	0	PREDICTED: proline-, glutamic acid- and leucine-rich protein 1-like [Danio rerio]	gi|292616020|ref|XP_001339018.3|	0	Q1W1Y5	45.38	8e-124	PELP1_MACMU	Proline-, glutamic acid- and leucine-rich protein 1	Acetylation;Activator;Complete proteome;Cytoplasm;Nucleus;Phosphoprotein;Reference proteome;Repeat;Repressor;Transcription.;
comp79586_c2_seq20	2253	0	1	153.099	17032.8	0	PREDICTED: pro-neuregulin-1, membrane-bound isoform isoform X12 [Astyanax mexicanus]	gi|597783615|ref|XP_007255327.1|	9.18e-171	P43322	51.93	8e-111	NRG1_RAT	Pro-neuregulin-1, membrane-bound isoform	Alternative splicing;Cell membrane;Complete proteome;Direct protein sequencing;Disulfide bond;EGF-like domain;Glycoprotein;Growth factor;Immunoglobulin domain;Membrane;Reference proteome;Secreted;Transmembrane;Transmembrane helix.;
comp81587_c0_seq13	5452	0.00016542	0.999835	0.127258	0.109066	0.00759222	PREDICTED: protein NYNRIN-like [Danio rerio]	gi|528478293|ref|XP_005168652.1|	0	Q9TTC1	33.63	5e-98	POL_KORV	Pro-Pol polyprotein	Aspartyl protease;Complete proteome;DNA integration;DNA recombination;DNA-directed DNA polymerase;Endonuclease;Host cytoplasm;Host nucleus;Hydrolase;Magnesium;Metal-binding;Multifunctional enzyme;Nuclease;Nucleotidyltransferase;Protease;RNA suppression of termination;RNA-binding;RNA-directed DNA polymerase;Transferase;Viral genome integration;Virion;Virus entry into host cell.;
comp70172_c0_seq2	1351	8.35e-09	1	68.8563	7599.4	5.19e-07	PREDICTED: prostaglandin E synthase-like [Astyanax mexicanus]	gi|597787147|ref|XP_007257020.1|	5.92e-75	Q95L14	64.75	7e-59	PTGES_BOVIN	Prostaglandin E synthase	Complete proteome;Fatty acid biosynthesis;Fatty acid metabolism;Isomerase;Lipid biosynthesis;Lipid metabolism;Membrane;Prostaglandin biosynthesis;Prostaglandin metabolism;Reference proteome;Transmembrane;Transmembrane helix.;
comp77320_c0_seq17	1339	0	1	149.318	16609.3	0	PREDICTED: polyserase-2-like [Oreochromis niloticus]	gi|542183347|ref|XP_005469284.1|	2.02e-86	Q9ES87	42.29	1e-50	PRSS8_RAT	Prostasin	Cell membrane;Complete proteome;Disulfide bond;Glycoprotein;Hydrolase;Membrane;Protease;Reference proteome;Secreted;Serine protease;Signal;Transmembrane;Transmembrane helix;Zymogen.;
comp77985_c0_seq7	1312	0	1	191.102	21288.2	0	PREDICTED: urokinase plasminogen activator surface receptor-like [Astyanax mexicanus]	gi|597758215|ref|XP_007240823.1|	4.03e-25	Q1WCJ9	48.82	2e-23	Q1WCJ9_ICTPU	Prostate stem cell antigen-like	No_keywords
comp80624_c1_seq3	1590	2.18e-07	1	12.9375	16.0956	1.24e-05	PREDICTED: protein angel homolog 2 isoform X1 [Astyanax mexicanus]	gi|597763185|ref|XP_007245541.1|	2.22e-137	Q5RGT6	54.42	9e-125	ANGE2_DANRE	Protein angel homolog 2	Complete proteome;Reference proteome.;
comp76161_c0_seq2	2094	0	1	90.2017	9989.61	0	protein arginine N-methyltransferase 3 [Danio rerio] gi|62202830|gb|AAH93344.1| Protein arginine methyltransferase 3 [Danio rerio] gi|182891840|gb|AAI65367.1| Prmt3 protein [Danio rerio]	gi|62955279|ref|NP_001017655.1|	0	O60678	59.28	0	ANM3_HUMAN	Protein arginine N-methyltransferase 3	3D-structure;Acetylation;Alternative splicing;Complete proteome;Cytoplasm;Metal-binding;Methyltransferase;Phosphoprotein;Polymorphism;Reference proteome;S-adenosyl-L-methionine;Transferase;Zinc;Zinc-finger.;
comp77981_c0_seq14	2038	0.000365964	0.999634	0.0580007	0.00328358	0.0161668	PREDICTED: protein argonaute-3-like isoform X1 [Astyanax mexicanus]	gi|597789901|ref|XP_007258333.1|	0	A3KPK0	96.15	0	AGO3_DANRE	Protein argonaute-3	Complete proteome;Cytoplasm;Reference proteome;Ribonucleoprotein;RNA-binding;RNA-mediated gene silencing;Translation regulation.;
comp81094_c0_seq6	4921	4.1e-07	1	0.278234	0.264099	2.28e-05	PREDICTED: protein cordon-bleu isoform X12 [Astyanax mexicanus]	gi|597739830|ref|XP_007232098.1|	0	E7F568	41.49	1e-117	COBL_DANRE	Protein cordon-bleu	Actin-binding;Cell membrane;Cell projection;Complete proteome;Cytoplasm;Cytoskeleton;Membrane;Reference proteome;Repeat.;
comp67665_c0_seq1	972	0	1	85.8284	9499.9	0	protein CREG1 precursor [Ictalurus punctatus] gi|308324212|gb|ADO29241.1| creg1 [Ictalurus punctatus]	gi|318056276|ref|NP_001187877.1|	3.36e-124	Q5ZJ73	63.01	7e-74	CREG1_CHICK	Protein CREG1	Complete proteome;Glycoprotein;Growth regulation;Reference proteome;Secreted;Signal.;
comp81365_c0_seq6	2319	0	1	147.015	16351.5	0	PREDICTED: protein FAM111A-like [Astyanax mexicanus]	gi|597806528|ref|XP_007243147.1|	1.77e-160	Q96PZ2	27.03	2e-28	F111A_HUMAN	Protein FAM111A	Antiviral defense;Complete proteome;Cytoplasm;Disease mutation;DNA replication;Dwarfism;Host-virus interaction;Nucleus;Reference proteome.;
comp80480_c0_seq18	4781	4.11e-15	1	0.0157424	0.000142813	3.53e-13	PREDICTED: protein FAM13B-like isoform X2 [Astyanax mexicanus]	gi|597765123|ref|XP_007246469.1|	0	Q9NYF5	44.58	9e-126	FA13B_HUMAN	Protein FAM13B	Alternative splicing;Complete proteome;GTPase activation;Polymorphism;Reference proteome.;
comp73358_c0_seq2	2298	5.55e-16	1	83.0501	9188.79	4.94e-14	uncharacterized protein LOC100127801 [Xenopus (Silurana) tropicalis] gi|160774411|gb|AAI55412.1| LOC100127801 protein [Xenopus (Silurana) tropicalis]	gi|163915241|ref|NP_001106588.1|	2.46e-52	A6QP24	48.48	1e-30	F212B_BOVIN	Protein FAM212B	Complete proteome;Reference proteome.;
comp75360_c0_seq2	3086	1.24e-08	1	68.5154	7561.23	7.62e-07	PREDICTED: protein GPR107 [Astyanax mexicanus]	gi|597787211|ref|XP_007257051.1|	0	Q8BUV8	61.58	0	GP107_MOUSE	Protein GPR107	Complete proteome;Glycoprotein;Membrane;Reference proteome;Signal;Transmembrane;Transmembrane helix.;
comp72821_c0_seq5	1363	2.95e-08	1	0.0694566	0.0580187	1.77e-06	PREDICTED: protein LAP2 [Astyanax mexicanus]	gi|597783144|ref|XP_007255101.1|	3.26e-94	Q96RT1	59.89	8e-48	LAP2_HUMAN	Protein LAP2	3D-structure;Alternative splicing;Cell junction;Complete proteome;Leucine-rich repeat;Membrane;Nucleus;Phosphoprotein;Polymorphism;Reference proteome;Repeat.;
comp74542_c5_seq5	4258	1.95e-07	1	66.123	7293.33	1.12e-05	PREDICTED: protein LSM14 homolog A isoform X1 [Astyanax mexicanus]	gi|597776467|ref|XP_007251915.1|	5.39e-167	Q8ND56	60.62	4e-124	LS14A_HUMAN	Protein LSM14 homolog A	Acetylation;Alternative splicing;Complete proteome;Cytoplasm;Developmental protein;Phosphoprotein;Polymorphism;Reference proteome;Repressor;Ribonucleoprotein;Translation regulation.;
comp74542_c5_seq7	4559	9.12e-05	0.999909	60.785	6695.6	0.00428877	PREDICTED: protein LSM14 homolog A isoform X3 [Astyanax mexicanus]	gi|597776471|ref|XP_007251917.1|	8.84e-150	Q8ND56	57.52	1e-111	LS14A_HUMAN	Protein LSM14 homolog A	Acetylation;Alternative splicing;Complete proteome;Cytoplasm;Developmental protein;Phosphoprotein;Polymorphism;Reference proteome;Repressor;Ribonucleoprotein;Translation regulation.;
comp72249_c1_seq3	1678	0	1	71.8411	7933.64	0	RecName: Full=Protein misato homolog 1	gi|123888190|sp|Q1L908.1|MSTO1_DANRE	0	Q1L908	72.99	0	MSTO1_DANRE	Protein misato homolog 1	Complete proteome;Membrane;Mitochondrion;Mitochondrion outer membrane;Reference proteome.;
comp81071_c0_seq4	2630	2.94e-08	1	0.020144	0.000183557	1.76e-06	PREDICTED: NACHT, LRR and PYD domains-containing protein 12-like [Astyanax mexicanus]	gi|597769670|ref|XP_007248645.1|	0	Q7RTR2	30.11	3e-29	NLRC3_HUMAN	Protein NLRC3	Alternative splicing;ATP-binding;Complete proteome;Cytoplasm;Leucine-rich repeat;Nucleotide-binding;Polymorphism;Reference proteome;Repeat.;
comp81209_c0_seq3	4464	0.000310425	0.99969	0.169621	0.157162	0.0137978	PREDICTED: protein NLRC3-like [Astyanax mexicanus]	gi|597798821|ref|XP_007260951.1|	0	Q5DU56	30.52	2e-30	NLRC3_MOUSE	Protein NLRC3	Alternative splicing;ATP-binding;Complete proteome;Cytoplasm;Leucine-rich repeat;Nucleotide-binding;Reference proteome;Repeat.;
comp77916_c0_seq21	2966	6.1e-11	1	73.1138	8076.15	4.31e-09	PREDICTED: protein O-mannosyl-transferase 1-like [Astyanax mexicanus]	gi|597759935|ref|XP_007243984.1|	0	Q9Y6A1	66.17	0	POMT1_HUMAN	Protein O-mannosyl-transferase 1	Alternative splicing;Complete proteome;Congenital muscular dystrophy;Disease mutation;Dystroglycanopathy;Endoplasmic reticulum;Glycoprotein;Glycosyltransferase;Limb-girdle muscular dystrophy;Lissencephaly;Membrane;Metal-binding;Polymorphism;Reference proteome;Repeat;Transferase;Transmembrane;Transmembrane helix.;
comp73426_c2_seq4	3325	7.87e-07	0.999999	64.9139	7157.94	4.3e-05	PREDICTED: LOW QUALITY PROTEIN: protein phosphatase 1 regulatory subunit 12A-like [Takifugu rubripes]	gi|410918540|ref|XP_003972743.1|	0	Q6DRG7	92.11	0	MYPT1_DANRE	Protein phosphatase 1 regulatory subunit 12A	Alternative splicing;ANK repeat;Complete proteome;Cytoplasm;Reference proteome;Repeat.;
comp72278_c0_seq1	1695	0	1	415.193	46381.4	0	PREDICTED: protein phosphatase 1 regulatory subunit 3C-B-like [Astyanax mexicanus]	gi|597800826|ref|XP_007241793.1|	3.48e-67	Q6P950	34.09	1e-37	PR3CB_DANRE	Protein phosphatase 1 regulatory subunit 3C-B	Carbohydrate metabolism;Complete proteome;Glycogen metabolism;Reference proteome.;
comp79237_c1_seq5	6941	0	1	109.74	12177.5	0	PREDICTED: protein PRRC2B-like [Oreochromis niloticus]	gi|542245494|ref|XP_005459530.1|	0	Q5JSZ5	45.41	0	PRC2B_HUMAN	Protein PRRC2B	Alternative splicing;Coiled coil;Complete proteome;Isopeptide bond;Phosphoprotein;Polymorphism;Reference proteome;Ubl conjugation.;
comp69304_c0_seq1	686	4.99e-05	0.99995	4.87676	4.87683	0.00239236	PREDICTED: protein S100-A1-like [Danio rerio]	gi|68383989|ref|XP_698471.1|	3.17e-32	P02638	39.29	2e-11	S100B_BOVIN	Protein S100-B	3D-structure;Acetylation;Calcium;Complete proteome;Cytoplasm;Direct protein sequencing;Metal-binding;Nucleus;Reference proteome;Repeat;Zinc.;
comp72527_c4_seq2	5472	0	1	248.606	27727.4	0	PREDICTED: protein strawberry notch homolog 2-like isoform X2 [Astyanax mexicanus]	gi|597778121|ref|XP_007252704.1|	0	A0JND4	69.78	0	SBNO2_BOVIN	Protein strawberry notch homolog 2	Complete proteome;Reference proteome;Repressor;Transcription;Transcription regulation.;
comp72527_c4_seq4	5406	0.000664837	0.999335	8.40171	8.74345	0.0283923	PREDICTED: protein strawberry notch homolog 2-like isoform X1 [Astyanax mexicanus]	gi|597778118|ref|XP_007252703.1|	0	A0JND4	64.52	0	SBNO2_BOVIN	Protein strawberry notch homolog 2	Complete proteome;Reference proteome;Repressor;Transcription;Transcription regulation.;
comp81207_c0_seq2	4893	2.98e-14	1	0.0176411	0.000160344	2.48e-12	PREDICTED: protein SZT2-like [Danio rerio]	gi|528481405|ref|XP_700727.6|	0	A2A9C3	53.41	0	SZT2_MOUSE	Protein SZT2	Alternative splicing;Complete proteome;Peroxisome;Reference proteome.;
comp80394_c3_seq7	3588	2.99e-10	1	3.303	3.38427	2.05e-08	PREDICTED: protein transport protein Sec31A isoform X6 [Astyanax mexicanus]	gi|597758869|ref|XP_007241129.1|	5.99e-173	Q7SYD5	58.4	4e-147	SC31A_DANRE	Protein transport protein Sec31A	Complete proteome;Cytoplasm;Cytoplasmic vesicle;Endoplasmic reticulum;ER-Golgi transport;Membrane;Protein transport;Reference proteome;Repeat;Transport;WD repeat.;
comp73267_c0_seq2	2829	0	1	50.083	5497.21	0	Integral membrane protein GPR177 [Salmo salar] gi|209156036|gb|ACI34250.1| Integral membrane protein GPR177 precursor [Salmo salar]	gi|213511258|ref|NP_001133977.1|	0	Q5ZLR1	77.82	0	WLS_CHICK	Protein wntless homolog	Complete proteome;Cytoplasmic vesicle;Developmental protein;Golgi apparatus;Membrane;Reference proteome;Signal;Transmembrane;Transmembrane helix;Wnt signaling pathway.;
comp73267_c0_seq5	2759	0	1	102.447	11360.8	0	Integral membrane protein GPR177 [Salmo salar] gi|209156036|gb|ACI34250.1| Integral membrane protein GPR177 precursor [Salmo salar]	gi|213511258|ref|NP_001133977.1|	0	Q5ZLR1	79.11	0	WLS_CHICK	Protein wntless homolog	Complete proteome;Cytoplasmic vesicle;Developmental protein;Golgi apparatus;Membrane;Reference proteome;Signal;Transmembrane;Transmembrane helix;Wnt signaling pathway.;
comp78110_c0_seq11	1931	0	1	0.325971	0.324803	0	PREDICTED: protein-lysine 6-oxidase-like isoform X1 [Astyanax mexicanus]	gi|597733082|ref|XP_007228864.1|	0	P33072	65.52	4e-152	LYOX_BOVIN	Protein-lysine 6-oxidase	Complete proteome;Copper;Direct protein sequencing;Disulfide bond;Glycoprotein;LTQ;Metal-binding;Oxidoreductase;Reference proteome;Secreted;Signal;TPQ.;
comp81366_c2_seq39	6342	1.41e-05	0.999986	0.02255	0.000205982	0.000704572	PREDICTED: protein-methionine sulfoxide oxidase mical3b isoform X6 [Danio rerio]	gi|528476088|ref|XP_695229.5|	0	F1QWK4	72.83	0	MCA3B_DANRE	Protein-methionine sulfoxide oxidase mical3b	Actin-binding;Coiled coil;Complete proteome;Cytoplasm;Cytoskeleton;Exocytosis;FAD;Flavoprotein;LIM domain;Metal-binding;Monooxygenase;NADP;Nucleus;Oxidoreductase;Reference proteome;Zinc.;
comp81213_c0_seq2	2011	0	1	492.188	55003.2	0	Zgc:56698 [Danio rerio]	gi|29477162|gb|AAH50178.1|	1.78e-112	Q9JM99	47.55	9e-51	PRG4_MOUSE	Proteoglycan 4	Alternative splicing;Complete proteome;Disulfide bond;Glycoprotein;Proteoglycan;Reference proteome;Repeat;Secreted;Signal.;
comp77143_c0_seq1	15231	0	1	2.97033	3.00131	0	PREDICTED: protocadherin Fat 2-like isoform X1 [Astyanax mexicanus]	gi|597765194|ref|XP_007246502.1|	0	Q5F226	47.97	0	FAT2_MOUSE	Protocadherin Fat 2	Calcium;Cell adhesion;Cell junction;Cell membrane;Complete proteome;Disulfide bond;EGF-like domain;Glycoprotein;Membrane;Nucleus;Reference proteome;Repeat;Signal;Transmembrane;Transmembrane helix.;
comp71244_c2_seq1	4436	0	1	0.0108386	9.78e-05	0	PREDICTED: protocadherin-1-like isoform X2 [Astyanax mexicanus]	gi|597778672|ref|XP_007252965.1|	0	Q08174	67.76	0	PCDH1_HUMAN	Protocadherin-1	Alternative splicing;Calcium;Cell adhesion;Cell junction;Cell membrane;Complete proteome;Glycoprotein;Membrane;Phosphoprotein;Polymorphism;Reference proteome;Repeat;Signal;Transmembrane;Transmembrane helix.;
comp78572_c1_seq3	2730	6.59e-07	0.999999	65.0683	7175.23	3.62e-05	PREDICTED: protrudin isoform X2 [Astyanax mexicanus]	gi|597734578|ref|XP_007229583.1|	0	Q6P7B7	52.31	1e-118	ZFY27_RAT	Protrudin	Cell membrane;Cell projection;Complete proteome;Endoplasmic reticulum;Endosome;Glycoprotein;Membrane;Metal-binding;Phosphoprotein;Reference proteome;Transmembrane;Transmembrane helix;Zinc;Zinc-finger.;
comp77940_c3_seq2	4370	2.16e-05	0.999978	62.0391	6836.03	0.00106126	PREDICTED: putative all-trans-retinol 13,14-reductase-like isoform X1 [Astyanax mexicanus]	gi|597745009|ref|XP_007234548.1|	0	Q5BLE8	71.82	0	RETST_DANRE	Putative all-trans-retinol 13,14-reductase	Complete proteome;FAD;Flavoprotein;Membrane;NAD;NADP;Oxidoreductase;Reference proteome;Signal.;
comp80654_c1_seq10	6042	0	1	89.5006	9911.11	0	PREDICTED: putative ATP-dependent RNA helicase DHX57 isoform X2 [Oreochromis niloticus]	gi|542235128|ref|XP_005455629.1|	0	Q6P5D3	57.54	0	DHX57_MOUSE	Putative ATP-dependent RNA helicase DHX57	Alternative splicing;ATP-binding;Coiled coil;Complete proteome;Helicase;Hydrolase;Metal-binding;Nucleotide-binding;Phosphoprotein;Reference proteome;Zinc;Zinc-finger.;
comp77855_c0_seq3	773	1.25e-14	1	88.2841	7706.71	1.06e-12	PREDICTED: cyclic AMP-responsive element-binding protein 3-like protein 4, partial [Astyanax mexicanus]	gi|597787100|ref|XP_007257000.1|	1.65e-15	R4SBJ8	33.81	1e-07	R4SBJ8_ONCMY	Putative cAMP responsive element binding protein 3-like protein 4	No_keywords
comp82042_c0_seq1	440	0	1	99.5371	7994.77	0	No_sig_nr_hit	No_sig_nr_hit	No_sig_nr_hit	F8U048	35.42	6e-07	F8U048_EPIBR	Putative ferric-chelate reductase 1	No_keywords
comp79603_c0_seq2	3151	0	1	8.08358	8.67094	0	PREDICTED: putative GTP-binding protein 6-like [Astyanax mexicanus]	gi|597770712|ref|XP_007249149.1|	0	Q6DCC6	64.91	1e-173	GTPB6_XENLA	Putative GTP-binding protein 6	GTP-binding;Magnesium;Metal-binding;Nucleotide-binding.;
comp70865_c0_seq1	2610	0	1	2.40116	2.4063	0	PREDICTED: putative oxidoreductase GLYR1 isoform X1 [Astyanax mexicanus]	gi|597743434|ref|XP_007233793.1|	0	Q5RKN4	91.46	0	GLYR1_DANRE	Putative oxidoreductase GLYR1	Complete proteome;NAD;Nucleus;Oxidoreductase;Reference proteome.;
comp80986_c0_seq1	4282	7.87e-10	1	70.9014	7828.41	5.25e-08	PREDICTED: putative Polycomb group protein ASXL2 isoform X2 [Astyanax mexicanus]	gi|597777163|ref|XP_007252247.1|	0	Q5ZM88	59.55	1e-119	ASXL2_CHICK	Putative Polycomb group protein ASXL2	Complete proteome;Metal-binding;Nucleus;Reference proteome;Repressor;Transcription;Transcription regulation;Zinc;Zinc-finger.;
comp82211_c0_seq1	832	0	1	0.0048611	6.02e-05	0	hypothetical protein CC1G_10100 [Coprinopsis cinerea okayama7#130] gi|116509319|gb|EAU92214.1| hypothetical protein CC1G_10100 [Coprinopsis cinerea okayama7#130]	gi|169845702|ref|XP_001829570.1|	2.99e-14	A8N3X5	49.53	4e-14	A8N3X5_COPC7	Putative uncharacterized protein	Complete proteome;Reference proteome.;
comp69461_c1_seq1	1287	3.84e-09	1	4.71443	4.74436	2.46e-07	PREDICTED: uncharacterized protein LOC103023664 isoform X1 [Astyanax mexicanus] gi|597801282|ref|XP_007242004.1| PREDICTED: uncharacterized protein LOC103023664 isoform X2 [Astyanax mexicanus]	gi|597801280|ref|XP_007242003.1|	5.39e-11	Q2HYM4	41.94	1e-07	Q2HYM4_ICTPU	Putative uncharacterized protein	No_keywords
comp80116_c2_seq7	2420	0.00102801	0.998972	0.0876943	0.0835435	0.042856	PREDICTED: pyridoxal-dependent decarboxylase domain-containing protein 1-like isoform X2 [Astyanax mexicanus]	gi|597746780|ref|XP_007235397.1|	3.09e-159	Q66HY8	68.49	1e-144	PDXD1_DANRE	Pyridoxal-dependent decarboxylase domain-containing protein 1	Complete proteome;Decarboxylase;Lyase;Pyridoxal phosphate;Reference proteome.;
comp78527_c4_seq103	3274	0	1	0.005961	5.36e-05	0	PREDICTED: R3H domain-containing protein 4-like [Astyanax mexicanus]	gi|597742148|ref|XP_007233187.1|	2.82e-122	Q2KIL7	50.76	3e-74	R3HD4_BOVIN	R3H domain-containing protein 4	Complete proteome;Nucleus;Reference proteome.;
comp77175_c1_seq3	3139	0	1	96.5493	10700.4	0	rab GTPase-binding effector protein 2 [Danio rerio] gi|120538139|gb|AAI29229.1| Zgc:158419 [Danio rerio]	gi|123707033|ref|NP_001074094.1|	0	Q62835	38.07	1e-40	RABE2_RAT	Rab GTPase-binding effector protein 2	Coiled coil;Complete proteome;Cytoplasm;Endocytosis;Endosome;Protein transport;Reference proteome;Transport.;
comp78501_c0_seq1	1828	6.57e-11	1	68.5177	7561.49	4.63e-09	PREDICTED: rab11 family-interacting protein 1-like [Astyanax mexicanus]	gi|597797307|ref|XP_007260224.1|	0	G3XA57	61.26	2e-64	RFIP2_MOUSE	Rab11 family-interacting protein 2	Alternative splicing;Cell membrane;Complete proteome;Endosome;Membrane;Phosphoprotein;Protein transport;Reference proteome;Transport.;
comp79825_c0_seq5	2451	0	1	235.67	26278.9	0	PREDICTED: rab11 family-interacting protein 4B-like isoform X1 [Astyanax mexicanus]	gi|597744818|ref|XP_007234457.1|	0	Q3LGD4	69.13	0	RFP4A_DANRE	Rab11 family-interacting protein 4A	Alternative splicing;Calcium;Cell cycle;Cell division;Coiled coil;Complete proteome;Cytoplasmic vesicle;Endosome;Membrane;Metal-binding;Reference proteome;Repeat;Transport.;
comp79825_c0_seq7	2437	1e-07	1	5.351	5.97046	5.85e-06	PREDICTED: rab11 family-interacting protein 4B-like isoform X1 [Astyanax mexicanus]	gi|597744818|ref|XP_007234457.1|	0	Q3LGD4	68.92	0	RFP4A_DANRE	Rab11 family-interacting protein 4A	Alternative splicing;Calcium;Cell cycle;Cell division;Coiled coil;Complete proteome;Cytoplasmic vesicle;Endosome;Membrane;Metal-binding;Reference proteome;Repeat;Transport.;
comp80844_c0_seq15	4476	1.06e-08	1	68.6505	7576.36	6.54e-07	PREDICTED: rab3 GTPase-activating protein catalytic subunit isoform X3 [Astyanax mexicanus]	gi|597773875|ref|XP_007250666.1|	0	Q6NUV0	76.6	0	RB3GP_DANRE	Rab3 GTPase-activating protein catalytic subunit	Complete proteome;Cytoplasm;GTPase activation;Reference proteome.;
comp77978_c1_seq3	1578	0	1	0.0115733	0.000104552	0	PREDICTED: rab3 GTPase-activating protein non-catalytic subunit isoform X3 [Astyanax mexicanus]	gi|597788475|ref|XP_007257653.1|	0	Q9H2M9	58.96	4e-145	RBGPR_HUMAN	Rab3 GTPase-activating protein non-catalytic subunit	Alternative splicing;Cataract;Complete proteome;Cytoplasm;Disease mutation;GTPase activation;Mental retardation;Phosphoprotein;Polymorphism;Reference proteome.;
comp79500_c0_seq13	5655	0	1	49.7787	5463.14	0	PREDICTED: LOW QUALITY PROTEIN: ral guanine nucleotide dissociation stimulator [Orcinus orca]	gi|466006960|ref|XP_004269414.1|	0	Q03386	62.52	0	GNDS_RAT	Ral guanine nucleotide dissociation stimulator	3D-structure;Complete proteome;Guanine-nucleotide releasing factor;Reference proteome.;
comp71432_c0_seq2	2001	0	1	94.6585	10488.7	0	ran-binding protein 3 [Danio rerio] gi|37748187|gb|AAH59200.1| Zgc:66385 [Danio rerio]	gi|41053487|ref|NP_956984.1|	0	Q4R4T9	61.88	1e-152	RANB3_MACFA	Ran-binding protein 3	Acetylation;Cytoplasm;Nucleus;Phosphoprotein;Protein transport;Transport.;
comp71432_c0_seq3	1962	0	1	258.694	28857.1	0	PREDICTED: ran-binding protein 3 isoform X1 [Danio rerio]	gi|528472273|ref|XP_005168502.1|	0	Q4R4T9	63.6	2e-156	RANB3_MACFA	Ran-binding protein 3	Acetylation;Cytoplasm;Nucleus;Phosphoprotein;Protein transport;Transport.;
comp71432_c0_seq4	3024	0.000222669	0.999777	9.24165	10.7981	0.0101152	PREDICTED: ran-binding protein 3-like [Astyanax mexicanus]	gi|597747291|ref|XP_007235639.1|	0	Q4R4T9	63.47	1e-124	RANB3_MACFA	Ran-binding protein 3	Acetylation;Cytoplasm;Nucleus;Phosphoprotein;Protein transport;Transport.;
comp74688_c2_seq34	5431	2.35e-07	1	0.390268	0.387642	1.33e-05	PREDICTED: rap guanine nucleotide exchange factor 6-like [Takifugu rubripes]	gi|410915166|ref|XP_003971058.1|	0	Q8TEU7	70.75	0	RPGF6_HUMAN	Rap guanine nucleotide exchange factor 6	3D-structure;Acetylation;Alternative splicing;Cell membrane;Complete proteome;Cytoplasm;Guanine-nucleotide releasing factor;Membrane;Polymorphism;Reference proteome.;
comp79430_c0_seq10	5139	0	1	267.011	29788.4	0	PREDICTED: rap1 GTPase-activating protein 2-like isoform X3 [Maylandia zebra]	gi|499032709|ref|XP_004567052.1|	0	Q5ZMV8	68.64	0	RPGP2_CHICK	Rap1 GTPase-activating protein 2	Complete proteome;Cytoplasm;GTPase activation;Reference proteome.;
comp79430_c0_seq7	2054	0	1	132.937	14775.1	0	PREDICTED: rap1 GTPase-activating protein 2-like isoform X9 [Oreochromis niloticus]	gi|542258766|ref|XP_005464658.1|	0	Q5ZMV8	71.63	0	RPGP2_CHICK	Rap1 GTPase-activating protein 2	Complete proteome;Cytoplasm;GTPase activation;Reference proteome.;
comp79430_c0_seq8	5122	0	1	62.3022	6865.49	0	PREDICTED: rap1 GTPase-activating protein 2-like isoform X3 [Maylandia zebra]	gi|499032709|ref|XP_004567052.1|	0	Q5ZMV8	68.66	0	RPGP2_CHICK	Rap1 GTPase-activating protein 2	Complete proteome;Cytoplasm;GTPase activation;Reference proteome.;
comp79430_c0_seq2	5013	2.45e-11	1	0.0788981	0.0718415	1.78e-09	PREDICTED: rap1 GTPase-activating protein 2-like isoform X3 [Maylandia zebra]	gi|499032709|ref|XP_004567052.1|	0	Q5ZMV8	67.03	0	RPGP2_CHICK	Rap1 GTPase-activating protein 2	Complete proteome;Cytoplasm;GTPase activation;Reference proteome.;
comp80922_c0_seq1	5013	0.000300811	0.999699	0.317129	0.312806	0.0134014	PREDICTED: RAS guanyl-releasing protein 2-like [Astyanax mexicanus]	gi|597798504|ref|XP_007260798.1|	0	Q9QUG9	59.21	0	GRP2_MOUSE	RAS guanyl-releasing protein 2	Alternative splicing;Calcium;Cell junction;Cell membrane;Cell projection;Complete proteome;Cytoplasm;Guanine-nucleotide releasing factor;Membrane;Metal-binding;Phosphoprotein;Reference proteome;Repeat;Synapse;Synaptosome;Zinc;Zinc-finger.;
comp81364_c1_seq11	6362	0	1	0.0690066	0.0593078	0	PREDICTED: ras-responsive element-binding protein 1 isoform X3 [Astyanax mexicanus]	gi|597753754|ref|XP_007238700.1|	0	Q3UH06	42.44	0	RREB1_MOUSE	Ras-responsive element-binding protein 1	Activator;Alternative splicing;Complete proteome;DNA-binding;Metal-binding;Nucleus;Phosphoprotein;Reference proteome;Repeat;Repressor;Transcription;Transcription regulation;Zinc;Zinc-finger.;
comp81364_c1_seq16	6490	3.01e-13	1	0.149229	0.134507	2.41e-11	PREDICTED: ras-responsive element-binding protein 1 isoform X3 [Astyanax mexicanus]	gi|597753754|ref|XP_007238700.1|	0	Q3UH06	45.41	0	RREB1_MOUSE	Ras-responsive element-binding protein 1	Activator;Alternative splicing;Complete proteome;DNA-binding;Metal-binding;Nucleus;Phosphoprotein;Reference proteome;Repeat;Repressor;Transcription;Transcription regulation;Zinc;Zinc-finger.;
comp80703_c1_seq1	3087	0	1	58.319	6419.46	0	PREDICTED: RE1-silencing transcription factor [Danio rerio]	gi|189528266|ref|XP_001922907.1|	2.64e-73	Q2EI20	65.87	6e-75	REST_DANRE	RE1-silencing transcription factor	Complete proteome;Metal-binding;Nucleus;Reference proteome;Repeat;Repressor;Transcription;Transcription regulation;Zinc;Zinc-finger.;
comp80419_c2_seq16	3496	0	1	36.9646	44.9989	0	PREDICTED: receptor-interacting serine/threonine-protein kinase 1-like isoform X1 [Astyanax mexicanus] gi|597758483|ref|XP_007240946.1| PREDICTED: receptor-interacting serine/threonine-protein kinase 1-like isoform X2 [Astyanax mexicanus]	gi|597758481|ref|XP_007240945.1|	0	Q13546	38.59	6e-112	RIPK1_HUMAN	Receptor-interacting serine/threonine-protein kinase 1	3D-structure;Alternative splicing;ATP-binding;Cell membrane;Complete proteome;Cytoplasm;Isopeptide bond;Kinase;Membrane;Necrosis;Nucleotide-binding;Phosphoprotein;Polymorphism;Reference proteome;Serine/threonine-protein kinase;Transferase;Ubl conjugation.;
comp80419_c2_seq14	4169	1.26e-08	1	0.0184588	0.000167915	7.78e-07	PREDICTED: receptor-interacting serine/threonine-protein kinase 1-like isoform X1 [Astyanax mexicanus] gi|597758483|ref|XP_007240946.1| PREDICTED: receptor-interacting serine/threonine-protein kinase 1-like isoform X2 [Astyanax mexicanus]	gi|597758481|ref|XP_007240945.1|	2.11e-126	Q13546	55.34	4e-84	RIPK1_HUMAN	Receptor-interacting serine/threonine-protein kinase 1	3D-structure;Alternative splicing;ATP-binding;Cell membrane;Complete proteome;Cytoplasm;Isopeptide bond;Kinase;Membrane;Necrosis;Nucleotide-binding;Phosphoprotein;Polymorphism;Reference proteome;Serine/threonine-protein kinase;Transferase;Ubl conjugation.;
comp80419_c2_seq18	4102	0.000653466	0.999347	39.6739	67.1227	0.0279273	PREDICTED: receptor-interacting serine/threonine-protein kinase 1-like isoform X1 [Astyanax mexicanus] gi|597758483|ref|XP_007240946.1| PREDICTED: receptor-interacting serine/threonine-protein kinase 1-like isoform X2 [Astyanax mexicanus]	gi|597758481|ref|XP_007240945.1|	8.26e-157	Q13546	54.36	6e-97	RIPK1_HUMAN	Receptor-interacting serine/threonine-protein kinase 1	3D-structure;Alternative splicing;ATP-binding;Cell membrane;Complete proteome;Cytoplasm;Isopeptide bond;Kinase;Membrane;Necrosis;Nucleotide-binding;Phosphoprotein;Polymorphism;Reference proteome;Serine/threonine-protein kinase;Transferase;Ubl conjugation.;
comp81041_c0_seq1	3568	0	1	241.098	26886.7	0	CD45 precursor [Ictalurus punctatus]	gi|55793857|gb|AAV65851.1|	0	Q9IBD8	50.77	0	PTPRC_CYPCA	Receptor-type tyrosine-protein phosphatase C	Glycoprotein;Hydrolase;Membrane;Phosphoprotein;Protein phosphatase;Repeat;Signal;Transmembrane;Transmembrane helix.;
comp81041_c0_seq19	3595	0	1	356.978	39862.6	0	CD45 precursor [Ictalurus punctatus]	gi|55793857|gb|AAV65851.1|	0	Q9IBD8	51.24	0	PTPRC_CYPCA	Receptor-type tyrosine-protein phosphatase C	Glycoprotein;Hydrolase;Membrane;Phosphoprotein;Protein phosphatase;Repeat;Signal;Transmembrane;Transmembrane helix.;
comp81041_c0_seq25	2959	0	1	257.91	28769.2	0	CD45 precursor [Ictalurus punctatus]	gi|55793857|gb|AAV65851.1|	0	Q9IBD8	59.43	0	PTPRC_CYPCA	Receptor-type tyrosine-protein phosphatase C	Glycoprotein;Hydrolase;Membrane;Phosphoprotein;Protein phosphatase;Repeat;Signal;Transmembrane;Transmembrane helix.;
comp81029_c0_seq1	6612	2.65e-09	1	0.0173829	0.000157957	1.7e-07	PREDICTED: remodeling and spacing factor 1-like isoform X1 [Astyanax mexicanus]	gi|597761729|ref|XP_007244846.1|	2.06e-150	Q96T23	76.26	4e-97	RSF1_HUMAN	Remodeling and spacing factor 1	Acetylation;Alternative splicing;Chromatin regulator;Coiled coil;Complete proteome;Metal-binding;Nucleus;Phosphoprotein;Polymorphism;Reference proteome;Transcription;Transcription regulation;Zinc;Zinc-finger.;
comp80544_c0_seq4	4486	0	1	0.0309171	0.0250606	0	replication factor C subunit 1 [Danio rerio] gi|528467917|ref|XP_005170951.1| PREDICTED: replication factor C subunit 1 isoform X1 [Danio rerio]	gi|302564339|ref|NP_001082960.2|	0	P35251	77.23	0	RFC1_HUMAN	Replication factor C subunit 1	3D-structure;Activator;Alternative splicing;ATP-binding;Complete proteome;Direct protein sequencing;DNA replication;DNA-binding;Nucleotide-binding;Nucleus;Phosphoprotein;Polymorphism;Reference proteome;Transcription;Transcription regulation.;
comp80544_c0_seq1	4201	2.44e-15	1	0.0148351	0.000134459	2.12e-13	PREDICTED: replication factor C subunit 1 [Astyanax mexicanus]	gi|597736032|ref|XP_007230281.1|	0	P35601	56.89	0	RFC1_MOUSE	Replication factor C subunit 1	Activator;Alternative splicing;ATP-binding;Complete proteome;DNA replication;DNA-binding;Nucleotide-binding;Nucleus;Phosphoprotein;Reference proteome;Transcription;Transcription regulation.;
comp80544_c0_seq12	4499	3.2e-05	0.999968	34.5601	3758.98	0.00155718	replication factor C subunit 1 [Danio rerio] gi|528467917|ref|XP_005170951.1| PREDICTED: replication factor C subunit 1 isoform X1 [Danio rerio]	gi|302564339|ref|NP_001082960.2|	0	P35251	77.49	0	RFC1_HUMAN	Replication factor C subunit 1	3D-structure;Activator;Alternative splicing;ATP-binding;Complete proteome;Direct protein sequencing;DNA replication;DNA-binding;Nucleotide-binding;Nucleus;Phosphoprotein;Polymorphism;Reference proteome;Transcription;Transcription regulation.;
comp79989_c0_seq1	6602	1.75e-05	0.999983	3.8032	4.03824	0.000873784	PREDICTED: uncharacterized protein LOC101883665 isoform X1 [Danio rerio] gi|528510011|ref|XP_005170162.1| PREDICTED: uncharacterized protein LOC101883665 isoform X2 [Danio rerio] gi|528510013|ref|XP_005170163.1| PREDICTED: uncharacterized protein LOC101883665 isoform X3 [Danio rerio] gi|528510015|ref|XP_005170164.1| PREDICTED: uncharacterized protein LOC101883665 isoform X4 [Danio rerio]	gi|528510009|ref|XP_005170161.1|	0	P20825	30.48	6e-69	POL2_DROME	Retrovirus-related Pol polyprotein from transposon 297	Aspartyl protease;Endonuclease;Hydrolase;Nuclease;Nucleotidyltransferase;Protease;RNA-directed DNA polymerase;Transferase;Transposable element.;
comp80728_c0_seq3	6370	0	1	51.5916	5666.14	0	PREDICTED: uncharacterized protein LOC101883665 isoform X1 [Danio rerio] gi|528510011|ref|XP_005170162.1| PREDICTED: uncharacterized protein LOC101883665 isoform X2 [Danio rerio] gi|528510013|ref|XP_005170163.1| PREDICTED: uncharacterized protein LOC101883665 isoform X3 [Danio rerio] gi|528510015|ref|XP_005170164.1| PREDICTED: uncharacterized protein LOC101883665 isoform X4 [Danio rerio]	gi|528510009|ref|XP_005170161.1|	0	Q8I7P9	40.3	7e-61	POL5_DROME	Retrovirus-related Pol polyprotein from transposon opus	Endonuclease;Hydrolase;Nuclease;Nucleotidyltransferase;Protease;RNA-directed DNA polymerase;Transferase;Transposable element.;
comp76347_c0_seq2	3107	2.54e-08	1	0.107248	0.0798403	1.53e-06	polyprotein [Tetraodon nigroviridis]	gi|32479133|gb|AAN12398.1|	1.4e-128	U5Y4M1	44	3e-138	U5Y4M1_9CAEN	Reverse transcriptase	Nucleotidyltransferase;RNA-directed DNA polymerase;Transferase.;
comp78923_c0_seq3	5527	8.88e-16	1	0.0156545	0.000142003	7.84e-14	PREDICTED: rho GTPase-activating protein 12-like isoform X7 [Astyanax mexicanus]	gi|597758597|ref|XP_007241001.1|	0	Q8IWW6	58.28	2e-167	RHG12_HUMAN	Rho GTPase-activating protein 12	Alternative splicing;Complete proteome;GTPase activation;Phosphoprotein;Polymorphism;Reference proteome;Repeat;SH3 domain.;
comp78923_c0_seq22	5304	7.35e-11	1	72.953	8058.14	5.18e-09	PREDICTED: rho GTPase-activating protein 12-like isoform X7 [Astyanax mexicanus]	gi|597758597|ref|XP_007241001.1|	0	Q8IWW6	57.8	2e-166	RHG12_HUMAN	Rho GTPase-activating protein 12	Alternative splicing;Complete proteome;GTPase activation;Phosphoprotein;Polymorphism;Reference proteome;Repeat;SH3 domain.;
comp78923_c0_seq16	5353	1.1e-08	1	38.4616	4195.87	6.77e-07	PREDICTED: rho GTPase-activating protein 12-like isoform X8 [Oreochromis niloticus]	gi|542193174|ref|XP_005471685.1|	0	Q8IWW6	56.6	6e-163	RHG12_HUMAN	Rho GTPase-activating protein 12	Alternative splicing;Complete proteome;GTPase activation;Phosphoprotein;Polymorphism;Reference proteome;Repeat;SH3 domain.;
comp78923_c0_seq26	5259	9.76e-07	0.999999	64.7274	7137.06	5.27e-05	PREDICTED: rho GTPase-activating protein 12-like isoform X8 [Oreochromis niloticus]	gi|542193174|ref|XP_005471685.1|	0	Q8IWW6	56.6	3e-163	RHG12_HUMAN	Rho GTPase-activating protein 12	Alternative splicing;Complete proteome;GTPase activation;Phosphoprotein;Polymorphism;Reference proteome;Repeat;SH3 domain.;
comp78923_c0_seq13	5328	6.58e-06	0.999993	5.09303	5.35926	0.000336882	PREDICTED: rho GTPase-activating protein 12-like isoform X7 [Astyanax mexicanus]	gi|597758597|ref|XP_007241001.1|	0	Q8IWW6	58.28	3e-167	RHG12_HUMAN	Rho GTPase-activating protein 12	Alternative splicing;Complete proteome;GTPase activation;Phosphoprotein;Polymorphism;Reference proteome;Repeat;SH3 domain.;
comp77915_c0_seq2	5871	0	1	123.445	13712.1	0	PREDICTED: rho GTPase-activating protein 21-like isoform X2 [Astyanax mexicanus]	gi|597773901|ref|XP_007250679.1|	0	Q5T5U3	52.37	0	RHG21_HUMAN	Rho GTPase-activating protein 21	3D-structure;Alternative splicing;Cell junction;Complete proteome;Cytoplasm;Cytoplasmic vesicle;Cytoskeleton;Golgi apparatus;GTPase activation;Isopeptide bond;Membrane;Phosphoprotein;Polymorphism;Reference proteome;Ubl conjugation.;
comp77915_c0_seq5	5474	0	1	103.72	11503.4	0	PREDICTED: rho GTPase-activating protein 21-like isoform X2 [Astyanax mexicanus]	gi|597773901|ref|XP_007250679.1|	0	Q5T5U3	52.42	0	RHG21_HUMAN	Rho GTPase-activating protein 21	3D-structure;Alternative splicing;Cell junction;Complete proteome;Cytoplasm;Cytoplasmic vesicle;Cytoskeleton;Golgi apparatus;GTPase activation;Isopeptide bond;Membrane;Phosphoprotein;Polymorphism;Reference proteome;Ubl conjugation.;
comp79557_c0_seq12	8134	0	1	0.0115412	0.000104259	0	PREDICTED: rho GTPase-activating protein 32-like isoform X3 [Astyanax mexicanus]	gi|597747416|ref|XP_007235698.1|	0	Q6GPD0	76.42	0	RHG32_XENLA	Rho GTPase-activating protein 32	Cell membrane;Cytoplasm;GTPase activation;Membrane;SH3 domain.;
comp79557_c0_seq10	8309	4.63e-13	1	77.3327	8548.57	3.63e-11	PREDICTED: rho GTPase-activating protein 32-like isoform X1 [Astyanax mexicanus]	gi|597747412|ref|XP_007235696.1|	0	Q6GPD0	73.09	0	RHG32_XENLA	Rho GTPase-activating protein 32	Cell membrane;Cytoplasm;GTPase activation;Membrane;SH3 domain.;
comp80251_c0_seq1	3958	0.000466198	0.999534	2.73092	2.83275	0.0202691	PREDICTED: rho GTPase-activating protein 7-like isoform X2 [Danio rerio]	gi|528467696|ref|XP_005159917.1|	0	Q63744	55.61	0	RHG07_RAT	Rho GTPase-activating protein 7	Cell junction;Complete proteome;Cytoplasm;GTPase activation;Membrane;Phosphoprotein;Reference proteome;Tumor suppressor.;
comp81545_c0_seq4	5373	4.61e-06	0.999995	0.199211	0.195815	0.000239329	PREDICTED: rho guanine nucleotide exchange factor 11-like isoform X5 [Astyanax mexicanus]	gi|597782208|ref|XP_007254652.1|	0	O15085	46.57	0	ARHGB_HUMAN	Rho guanine nucleotide exchange factor 11	3D-structure;Alternative splicing;Coiled coil;Complete proteome;Cytoplasm;GTPase activation;Guanine-nucleotide releasing factor;Membrane;Phosphoprotein;Polymorphism;Reference proteome.;
comp81545_c0_seq7	5448	8.98e-05	0.99991	3.74588	3.78154	0.00422384	PREDICTED: rho guanine nucleotide exchange factor 11-like isoform X3 [Astyanax mexicanus]	gi|597782204|ref|XP_007254650.1|	0	O15085	43.12	0	ARHGB_HUMAN	Rho guanine nucleotide exchange factor 11	3D-structure;Alternative splicing;Coiled coil;Complete proteome;Cytoplasm;GTPase activation;Guanine-nucleotide releasing factor;Membrane;Phosphoprotein;Polymorphism;Reference proteome.;
comp80614_c2_seq1	6194	0	1	0.0121012	0.00010938	0	PREDICTED: rho guanine nucleotide exchange factor 12-like [Danio rerio]	gi|528501714|ref|XP_003200092.2|	0	Q9NZN5	54.3	0	ARHGC_HUMAN	Rho guanine nucleotide exchange factor 12	3D-structure;Acetylation;Alternative splicing;Chromosomal rearrangement;Coiled coil;Complete proteome;Cytoplasm;GTPase activation;Guanine-nucleotide releasing factor;Membrane;Phosphoprotein;Polymorphism;Proto-oncogene;Reference proteome.;
comp80650_c0_seq9	6149	8.78e-06	0.999991	0.0201597	0.000183703	0.000446349	PREDICTED: rho guanine nucleotide exchange factor 28 isoform X2 [Astyanax mexicanus]	gi|597793953|ref|XP_007259693.1|	0	P0C6P5	54.96	0	ARG28_RAT	Rho guanine nucleotide exchange factor 28	Cell membrane;Coiled coil;Complete proteome;Cytoplasm;Differentiation;Guanine-nucleotide releasing factor;Membrane;Metal-binding;Phosphoprotein;Reference proteome;RNA-binding;Zinc;Zinc-finger.;
comp71379_c0_seq1	2883	0.000433022	0.999567	0.0712597	0.0656896	0.0188978	PREDICTED: rho guanine nucleotide exchange factor 33 [Astyanax mexicanus]	gi|597761536|ref|XP_007244753.1|	0	A8MVX0	32.52	2e-46	ARG33_HUMAN	Rho guanine nucleotide exchange factor 33	Alternative splicing;Coiled coil;Complete proteome;Guanine-nucleotide releasing factor;Reference proteome.;
comp76500_c0_seq14	3600	0	1	438.783	49023	0	PREDICTED: rho-associated protein kinase 1-like isoform X1 [Pundamilia nyererei]	gi|548422534|ref|XP_005742640.1|	0	P61584	72.46	0	ROCK1_PANTR	Rho-associated protein kinase 1	Acetylation;Apoptosis;ATP-binding;Cell membrane;Cell projection;Coiled coil;Complete proteome;Cytoplasm;Cytoskeleton;Golgi apparatus;Kinase;Magnesium;Membrane;Metal-binding;Nucleotide-binding;Phosphoprotein;Reference proteome;Serine/threonine-protein kinase;Transferase;Zinc;Zinc-finger.;
comp68718_c0_seq1	2100	0.000230076	0.99977	4.11041	4.35129	0.0103782	ribonuclease h2 subunit c [Ictalurus punctatus] gi|308324565|gb|ADO29417.1| ribonuclease h2 subunit c [Ictalurus punctatus]	gi|318891441|ref|NP_001188002.1|	1.93e-80	Q9CQ18	35.86	2e-20	RNH2C_MOUSE	Ribonuclease H2 subunit C	3D-structure;Acetylation;Complete proteome;Nucleus;Reference proteome.;
comp75241_c0_seq3	1545	0.000765941	0.999234	58.9328	6488.2	0.0325415	ribonuclease p protein subunit p40 [Ictalurus furcatus]	gi|308321452|gb|ADO27877.1|	0	O75818	47.62	2e-115	RPP40_HUMAN	Ribonuclease P protein subunit p40	Alternative splicing;Complete proteome;Direct protein sequencing;Hydrolase;Nucleus;Polymorphism;Reference proteome;tRNA processing.;
comp77428_c0_seq6	2799	0.000479059	0.999521	2.6732	2.71104	0.0207501	PREDICTED: ribosomal protein S6 kinase beta-1 isoform X1 [Astyanax mexicanus]	gi|597737727|ref|XP_007231096.1|	0	P23443	84.43	0	KS6B1_HUMAN	Ribosomal protein S6 kinase beta-1	3D-structure;Acetylation;Alternative initiation;Alternative splicing;Apoptosis;ATP-binding;Cell cycle;Cell junction;Complete proteome;Cytoplasm;Kinase;Membrane;Mitochondrion;Mitochondrion outer membrane;Nucleotide-binding;Nucleus;Phosphoprotein;Polymorphism;Reference proteome;Serine/threonine-protein kinase;Synapse;Synaptosome;Transferase;Translation regulation.;
comp74001_c1_seq3	1787	0	1	303.31	33853.1	0	RNA polymerase-associated protein LEO1 [Danio rerio] gi|82185999|sp|Q6NYV9.1|LEO1_DANRE RecName: Full=RNA polymerase-associated protein LEO1 gi|42542974|gb|AAH66443.1| Leo1, Paf1/RNA polymerase II complex component, homolog (S. cerevisiae) [Danio rerio]	gi|46309501|ref|NP_996950.1|	0	Q6NYV9	92.33	0	LEO1_DANRE	RNA polymerase-associated protein LEO1	Activator;Coiled coil;Complete proteome;Nucleus;Reference proteome;Transcription;Transcription regulation.;
comp74001_c2_seq2	418	3.25e-08	1	0.164737	0.149919	1.95e-06	RNA polymerase-associated protein LEO1 [Danio rerio] gi|82185999|sp|Q6NYV9.1|LEO1_DANRE RecName: Full=RNA polymerase-associated protein LEO1 gi|42542974|gb|AAH66443.1| Leo1, Paf1/RNA polymerase II complex component, homolog (S. cerevisiae) [Danio rerio]	gi|46309501|ref|NP_996950.1|	3.01e-09	Q6NYV9	64.86	4e-11	LEO1_DANRE	RNA polymerase-associated protein LEO1	Activator;Coiled coil;Complete proteome;Nucleus;Reference proteome;Transcription;Transcription regulation.;
comp79647_c4_seq1	3879	9.3e-08	1	0.177885	0.170181	5.42e-06	PREDICTED: RNA pseudouridylate synthase domain-containing protein 2 [Astyanax mexicanus]	gi|597750691|ref|XP_007237256.1|	0	Q149F1	58.97	0	RUSD2_MOUSE	RNA pseudouridylate synthase domain-containing protein 2	Complete proteome;Reference proteome.;
comp73921_c0_seq7	2773	2.13e-12	1	76.0143	8400.94	1.63e-10	PREDICTED: RNA-binding motif protein, X chromosome isoform X2 [Astyanax mexicanus]	gi|597754352|ref|XP_007238986.1|	4.25e-50	Q7ZWA3	93.41	8e-47	RBMX_DANRE	RNA-binding motif protein, X chromosome	Alternative splicing;Complete proteome;Developmental protein;mRNA processing;mRNA splicing;Nucleus;Reference proteome;Ribonucleoprotein;RNA-binding;Spliceosome;Transcription.;
comp71384_c0_seq5	2686	0	1	306.209	34177.6	0	PREDICTED: RNA-binding protein 39-like isoform X3 [Astyanax mexicanus] gi|597745540|ref|XP_007234800.1| PREDICTED: RNA-binding protein 39-like isoform X4 [Astyanax mexicanus]	gi|597745538|ref|XP_007234799.1|	0	Q14498	80.14	0	RBM39_HUMAN	RNA-binding protein 39	3D-structure;Acetylation;Activator;Alternative splicing;Complete proteome;Direct protein sequencing;mRNA processing;mRNA splicing;Nucleus;Phosphoprotein;Polymorphism;Reference proteome;Repeat;RNA-binding;Transcription;Transcription regulation.;
comp74055_c1_seq21	4512	0	1	0.00806867	7.26e-05	0	PREDICTED: RNA-binding protein 6 isoform X1 [Danio rerio]	gi|528483145|ref|XP_005166176.1|	0	P52756	32.97	5e-57	RBM5_HUMAN	RNA-binding protein 5	3D-structure;Alternative splicing;Apoptosis;Complete proteome;Metal-binding;mRNA processing;mRNA splicing;Nucleus;Phosphoprotein;Polymorphism;Reference proteome;Repeat;RNA-binding;Spliceosome;Zinc;Zinc-finger.;
comp74055_c1_seq9	4613	0	1	112.001	12430.7	0	PREDICTED: RNA-binding protein 6 isoform X1 [Danio rerio]	gi|528483145|ref|XP_005166176.1|	0	P52756	33.13	8e-58	RBM5_HUMAN	RNA-binding protein 5	3D-structure;Alternative splicing;Apoptosis;Complete proteome;Metal-binding;mRNA processing;mRNA splicing;Nucleus;Phosphoprotein;Polymorphism;Reference proteome;Repeat;RNA-binding;Spliceosome;Zinc;Zinc-finger.;
comp74055_c1_seq19	2489	5.94e-05	0.999941	0.0211431	0.000192856	0.00283217	PREDICTED: RNA-binding protein 6 isoform X2 [Danio rerio]	gi|528483147|ref|XP_005166177.1|	0	P52756	33.07	3e-58	RBM5_HUMAN	RNA-binding protein 5	3D-structure;Alternative splicing;Apoptosis;Complete proteome;Metal-binding;mRNA processing;mRNA splicing;Nucleus;Phosphoprotein;Polymorphism;Reference proteome;Repeat;RNA-binding;Spliceosome;Zinc;Zinc-finger.;
comp75975_c1_seq4	2675	0	1	0.0128158	0.000115921	0	PREDICTED: RNA-binding protein EWS-like isoform X1 [Astyanax mexicanus]	gi|597733107|ref|XP_007228876.1|	1.11e-53	Q61545	65.49	2e-38	EWS_MOUSE	RNA-binding protein EWS	Acetylation;Calmodulin-binding;Cell membrane;Complete proteome;Cytoplasm;Membrane;Metal-binding;Methylation;Nucleus;Phosphoprotein;Reference proteome;Repeat;Repressor;RNA-binding;Transcription;Transcription regulation;Zinc;Zinc-finger.;
comp76980_c1_seq3	2619	0	1	504.259	56354.9	0	Ewing sarcoma breakpoint region 1b [Danio rerio]	gi|67678073|gb|AAH97019.1|	3.97e-71	Q01844	53.45	2e-31	EWS_HUMAN	RNA-binding protein EWS	3D-structure;Acetylation;Alternative splicing;Calmodulin-binding;Cell membrane;Chromosomal rearrangement;Complete proteome;Cytoplasm;Direct protein sequencing;Membrane;Metal-binding;Methylation;Nucleus;Phosphoprotein;Proto-oncogene;Reference proteome;Repeat;Repressor;RNA-binding;Transcription;Transcription regulation;Zinc;Zinc-finger.;
comp76980_c1_seq4	2995	0	1	235.703	26282.5	0	Ewing sarcoma breakpoint region 1b [Danio rerio] gi|27881957|gb|AAH44518.1| Ewing sarcoma breakpoint region 1b [Danio rerio]	gi|47086775|ref|NP_997795.1|	5.14e-65	Q01844	56	9e-28	EWS_HUMAN	RNA-binding protein EWS	3D-structure;Acetylation;Alternative splicing;Calmodulin-binding;Cell membrane;Chromosomal rearrangement;Complete proteome;Cytoplasm;Direct protein sequencing;Membrane;Metal-binding;Methylation;Nucleus;Phosphoprotein;Proto-oncogene;Reference proteome;Repeat;Repressor;RNA-binding;Transcription;Transcription regulation;Zinc;Zinc-finger.;
comp75975_c1_seq1	2693	2.9e-05	0.999971	61.7819	6807.23	0.00141679	PREDICTED: RNA-binding protein EWS-like isoform X1 [Astyanax mexicanus]	gi|597733107|ref|XP_007228876.1|	1.21e-53	Q61545	65.49	3e-38	EWS_MOUSE	RNA-binding protein EWS	Acetylation;Calmodulin-binding;Cell membrane;Complete proteome;Cytoplasm;Membrane;Metal-binding;Methylation;Nucleus;Phosphoprotein;Reference proteome;Repeat;Repressor;RNA-binding;Transcription;Transcription regulation;Zinc;Zinc-finger.;
comp80583_c0_seq9	1172	0	1	0.00921082	8.3e-05	0	RNA-dependent RNA polymerase [Fusarium graminearum dsRNA mycovirus-1] gi|239950217|gb|AAT07067.2| RNA-dependent RNA polymerase [Fusarium graminearum dsRNA mycovirus-1]	gi|255612556|ref|YP_223920.2|	1.33e-08	Q5GHF6	24.45	2e-08	Q5GHF6_9VIRU	RNA-dependent RNA polymerase	Nucleotidyltransferase;RNA-directed RNA polymerase;Transferase.;
comp76125_c1_seq1	1952	0.000154179	0.999846	60.3284	6644.47	0.00711023	s-acyl fatty acid synthase thioesterase medium chain [Ictalurus punctatus] gi|308324725|gb|ADO29497.1| s-acyl fatty acid synthase thioesterase medium chain [Ictalurus punctatus]	gi|318054662|ref|NP_001188063.1|	9.88e-167	Q8R197	43.08	4e-74	SAST_MOUSE	S-acyl fatty acid synthase thioesterase, medium chain	Acetylation;Complete proteome;Fatty acid biosynthesis;Fatty acid metabolism;Hydrolase;Lipid biosynthesis;Lipid metabolism;Reference proteome.;
comp78140_c0_seq5	5022	6.55e-05	0.999935	0.493846	0.489393	0.00311389	PREDICTED: scavenger receptor class F member 2-like, partial [Astyanax mexicanus]	gi|597791889|ref|XP_007259021.1|	0	Q96GP6	50.74	0	SREC2_HUMAN	Scavenger receptor class F member 2	Alternative splicing;Cell adhesion;Complete proteome;Disease mutation;Disulfide bond;EGF-like domain;Glycoprotein;Membrane;Phosphoprotein;Polymorphism;Receptor;Reference proteome;Repeat;Signal;Transmembrane;Transmembrane helix.;
comp76646_c0_seq1	4914	2.76e-10	1	2.87368	2.93839	1.9e-08	PREDICTED: segment polarity protein dishevelled homolog DVL-1 [Astyanax mexicanus]	gi|597766001|ref|XP_007246893.1|	0	Q5IS48	82.44	4e-139	DVL1_PANTR	Segment polarity protein dishevelled homolog DVL-1	Cell membrane;Complete proteome;Cytoplasm;Cytoplasmic vesicle;Developmental protein;Membrane;Reference proteome;Ubl conjugation;Wnt signaling pathway.;
comp73229_c0_seq4	4921	0	1	56.285	6191.69	0	PREDICTED: semaphorin-4G-like [Astyanax mexicanus]	gi|597749032|ref|XP_007236463.1|	0	Q9NTN9	52.86	1e-143	SEM4G_HUMAN	Semaphorin-4G	Alternative splicing;Cell membrane;Complete proteome;Developmental protein;Differentiation;Disulfide bond;Glycoprotein;Immunoglobulin domain;Membrane;Neurogenesis;Phosphoprotein;Reference proteome;Signal;Transmembrane;Transmembrane helix.;
comp77052_c0_seq12	3322	0	1	167.139	18604.9	0	PREDICTED: serine/threonine-protein kinase 32B [Pseudopodoces humilis]	gi|543343439|ref|XP_005517904.1|	0	Q9JJX8	75.2	0	ST32B_MOUSE	Serine/threonine-protein kinase 32B	ATP-binding;Complete proteome;Kinase;Magnesium;Metal-binding;Nucleotide-binding;Reference proteome;Serine/threonine-protein kinase;Transferase.;
comp80403_c1_seq1	5314	2.98e-07	1	2.76086	2.79259	1.67e-05	PREDICTED: serine/threonine-protein kinase LMTK2-like [Astyanax mexicanus]	gi|597754415|ref|XP_007239017.1|	0	Q3TYD6	42.07	0	LMTK2_MOUSE	Serine/threonine-protein kinase LMTK2	ATP-binding;Complete proteome;Kinase;Membrane;Nucleotide-binding;Phosphoprotein;Reference proteome;Serine/threonine-protein kinase;Transferase;Transmembrane;Transmembrane helix.;
comp79334_c0_seq6	4831	0	1	85.8027	9497.02	0	PREDICTED: serine/threonine-protein kinase PRP4 homolog [Lepisosteus oculatus]	gi|573893465|ref|XP_006634485.1|	0	Q13523	85.12	0	PRP4B_HUMAN	Serine/threonine-protein kinase PRP4 homolog	3D-structure;Acetylation;ATP-binding;Complete proteome;Kinase;mRNA processing;mRNA splicing;Nucleotide-binding;Nucleus;Phosphoprotein;Polymorphism;Reference proteome;Serine/threonine-protein kinase;Spliceosome;Transferase.;
comp77097_c0_seq1	7711	0	1	162.593	18095.9	0	PREDICTED: serine/threonine-protein kinase WNK1-like isoform X3 [Astyanax mexicanus]	gi|597778615|ref|XP_007252937.1|	0	Q9H4A3	60.96	3e-124	WNK1_HUMAN	Serine/threonine-protein kinase WNK1	Alternative promoter usage;Alternative splicing;ATP-binding;Complete proteome;Cytoplasm;Direct protein sequencing;Glycoprotein;Kinase;Neuropathy;Nucleotide-binding;Phosphoprotein;Polymorphism;Protein kinase inhibitor;Reference proteome;Serine/threonine-protein kinase;Transferase;Ubl conjugation.;
comp75102_c2_seq10	1729	0	1	121.985	13548.6	0	PREDICTED: serine/threonine-protein phosphatase 2A 55 kDa regulatory subunit B alpha isoform-like [Astyanax mexicanus]	gi|597748686|ref|XP_007236302.1|	0	P63150	90.23	0	2ABA_RABIT	Serine/threonine-protein phosphatase 2A 55 kDa regulatory subunit B alpha isoform	Acetylation;Complete proteome;Reference proteome;Repeat;WD repeat.;
comp80159_c0_seq17	4363	0	1	0.115472	0.107446	0	PREDICTED: serine/threonine-protein phosphatase 6 regulatory ankyrin repeat subunit A [Danio rerio]	gi|125839437|ref|XP_689244.2|	0	O15084	82.8	0	ANR28_HUMAN	Serine/threonine-protein phosphatase 6 regulatory ankyrin repeat subunit A	Alternative promoter usage;Alternative splicing;ANK repeat;Complete proteome;Nucleus;Phosphoprotein;Reference proteome;Repeat.;
comp78233_c0_seq39	6832	0	1	0.00871386	7.85e-05	0	PREDICTED: SET domain-containing protein 5 [Astyanax mexicanus]	gi|597779559|ref|XP_007253385.1|	0	Q9C0A6	55.91	0	SETD5_HUMAN	SET domain-containing protein 5	Alternative splicing;Complete proteome;Phosphoprotein;Polymorphism;Reference proteome.;
comp78233_c0_seq41	7020	0	1	0.0102033	9.2e-05	0	PREDICTED: SET domain-containing protein 5 [Astyanax mexicanus]	gi|597779559|ref|XP_007253385.1|	0	Q9C0A6	45.78	0	SETD5_HUMAN	SET domain-containing protein 5	Alternative splicing;Complete proteome;Phosphoprotein;Polymorphism;Reference proteome.;
comp78907_c4_seq2	5184	4.41e-07	1	0.13826	0.111914	2.45e-05	PREDICTED: SH3 and PX domain-containing protein 2A isoform X1 [Astyanax mexicanus]	gi|597775443|ref|XP_007251421.1|	0	Q1LYG0	79.41	0	SPD2A_DANRE	SH3 and PX domain-containing protein 2A	Cell junction;Cell projection;Complete proteome;Cytoplasm;Phosphoprotein;Reference proteome;Repeat;SH3 domain.;
comp75951_c2_seq8	1683	0	1	114.724	12735.6	0	PREDICTED: serine/arginine repetitive matrix protein 1-like isoform X1 [Astyanax mexicanus]	gi|597802442|ref|XP_007242540.1|	2.88e-94	Q08CQ8	61.29	5e-40	Q08CQ8_DANRE	Si:ch211-114c12.2	No_keywords
comp69332_c0_seq1	1650	0.000294317	0.999706	2.24204	2.28043	0.0131425	signal recognition particle 19 kDa protein [Ictalurus punctatus] gi|308321670|gb|ADO27986.1| signal recognition particle 19 kda protein [Ictalurus furcatus] gi|308323995|gb|ADO29133.1| signal recognition particle 19 kda protein [Ictalurus punctatus]	gi|318102156|ref|NP_001187797.1|	4.65e-68	Q5RBR1	70	2e-52	SRP19_PONAB	Signal recognition particle 19 kDa protein	3D-structure;Complete proteome;Cytoplasm;Reference proteome;Ribonucleoprotein;RNA-binding;Signal recognition particle.;
comp75724_c0_seq13	3247	4.91e-13	1	77.2812	8542.81	3.85e-11	PREDICTED: signal transducer and activator of transcription 6, interleukin-4 induced isoform X1 [Danio rerio]	gi|528518104|ref|XP_005162290.1|	0	P42232	36.26	2e-126	STA5B_MOUSE	Signal transducer and activator of transcription 5B	Activator;Complete proteome;Cytoplasm;DNA-binding;Nucleus;Phosphoprotein;Polymorphism;Reference proteome;SH2 domain;Transcription;Transcription regulation.;
comp72291_c0_seq2	5292	0.000440708	0.999559	6.51074	8.43358	0.0192042	PREDICTED: signal-induced proliferation-associated 1-like protein 2-like isoform X4 [Neolamprologus brichardi]	gi|584026313|ref|XP_006807734.1|	0	Q9P2F8	64.77	0	SI1L2_HUMAN	Signal-induced proliferation-associated 1-like protein 2	Alternative splicing;Coiled coil;Complete proteome;GTPase activation;Phosphoprotein;Polymorphism;Reference proteome.;
comp79032_c0_seq5	3550	0.000884216	0.999116	0.346628	0.336522	0.0371564	proteinase-activated receptor 1 precursor [Danio rerio] gi|254972454|gb|ACT98412.1| protease-activated receptor 1 [Danio rerio]	gi|168693601|ref|NP_001108318.1|	7.52e-166	Q9CYZ8	69.61	1e-106	SSBP2_MOUSE	Single-stranded DNA-binding protein 2	Acetylation;Alternative splicing;Complete proteome;DNA-binding;Nucleus;Phosphoprotein;Reference proteome;Transcription;Transcription regulation.;
comp74444_c4_seq12	1539	1.09e-05	0.999989	61.2666	6749.52	0.00054784	PREDICTED: SLAM family member 9-like isoform X2 [Astyanax mexicanus]	gi|597782198|ref|XP_007254647.1|	1.88e-35	B5XGJ4	33.83	4e-29	B5XGJ4_SALSA	SLAM family member 8	No_keywords
comp80559_c2_seq1	4218	5.94e-05	0.999941	61.1581	6737.37	0.00283217	PREDICTED: SLIT-ROBO Rho GTPase-activating protein 2 isoform X2 [Astyanax mexicanus]	gi|597767942|ref|XP_007247811.1|	0	B0S6J3	85.02	0	SRGP2_DANRE	SLIT-ROBO Rho GTPase-activating protein 2	Cell junction;Cell membrane;Cell projection;Coiled coil;Complete proteome;Cytoplasm;Cytoplasmic vesicle;GTPase activation;Membrane;Neurogenesis;Nucleus;Postsynaptic cell membrane;Reference proteome;SH3 domain;Synapse.;
comp72274_c0_seq5	1745	8.12e-07	0.999999	0.2051	0.188034	4.43e-05	PREDICTED: small RNA 2'-O-methyltransferase [Astyanax mexicanus]	gi|597763098|ref|XP_007245500.1|	6.21e-147	Q568P9	50.48	3e-126	HENMT_DANRE	Small RNA 2'-O-methyltransferase	Complete proteome;Cytoplasm;Differentiation;Metal-binding;Methyltransferase;Oogenesis;Reference proteome;RNA-binding;RNA-mediated gene silencing;S-adenosyl-L-methionine;Transferase.;
comp79819_c0_seq19	3829	0	1	0.141817	0.133798	0	PREDICTED: snRNA-activating protein complex subunit 4 isoform X1 [Astyanax mexicanus] gi|597759948|ref|XP_007243990.1| PREDICTED: snRNA-activating protein complex subunit 4 isoform X2 [Astyanax mexicanus] gi|597759950|ref|XP_007243991.1| PREDICTED: snRNA-activating protein complex subunit 4 isoform X3 [Astyanax mexicanus]	gi|597759946|ref|XP_007243989.1|	0	Q5SXM2	52.16	1e-72	SNPC4_HUMAN	snRNA-activating protein complex subunit 4	Complete proteome;DNA-binding;Nucleus;Phosphoprotein;Polymorphism;Reference proteome;Repeat;Transcription;Transcription regulation.;
comp79819_c0_seq11	4874	0.000390718	0.999609	5.70097	6.37652	0.0172077	PREDICTED: snRNA-activating protein complex subunit 4 isoform X1 [Astyanax mexicanus] gi|597759948|ref|XP_007243990.1| PREDICTED: snRNA-activating protein complex subunit 4 isoform X2 [Astyanax mexicanus] gi|597759950|ref|XP_007243991.1| PREDICTED: snRNA-activating protein complex subunit 4 isoform X3 [Astyanax mexicanus]	gi|597759946|ref|XP_007243989.1|	0	Q5SXM2	41.28	3e-92	SNPC4_HUMAN	snRNA-activating protein complex subunit 4	Complete proteome;DNA-binding;Nucleus;Phosphoprotein;Polymorphism;Reference proteome;Repeat;Transcription;Transcription regulation.;
comp68497_c0_seq1	1394	4.34e-12	1	0.349159	0.345095	3.28e-10	PREDICTED: sodium/bile acid cotransporter [Astyanax mexicanus]	gi|597741720|ref|XP_007232983.1|	1.12e-103	Q14973	52.72	2e-85	NTCP_HUMAN	Sodium/bile acid cotransporter	Complete proteome;Glycoprotein;Ion transport;Membrane;Polymorphism;Reference proteome;Sodium;Sodium transport;Symport;Transmembrane;Transmembrane helix;Transport.;
comp78344_c0_seq28	6028	0	1	60.2083	6631.02	0	PREDICTED: sodium/hydrogen exchanger 2 [Astyanax mexicanus]	gi|597784331|ref|XP_007255674.1|	0	P48763	60.95	4e-161	SL9A2_RAT	Sodium/hydrogen exchanger 2	Alternative splicing;Antiport;Complete proteome;Glycoprotein;Ion transport;Membrane;Phosphoprotein;Reference proteome;Sodium;Sodium transport;Transmembrane;Transmembrane helix;Transport.;
comp75929_c0_seq27	4043	0	1	0.0115639	0.000104467	0	PREDICTED: sodium/potassium/calcium exchanger 6, mitochondrial-like [Astyanax mexicanus]	gi|597762065|ref|XP_007245008.1|	9.87e-74	Q6J4K2	45.79	4e-50	NCKX6_HUMAN	Sodium/potassium/calcium exchanger 6, mitochondrial	Alternative splicing;Antiport;Calcium;Calcium transport;Cell membrane;Complete proteome;Glycoprotein;Ion transport;Lithium;Membrane;Mitochondrion;Mitochondrion inner membrane;Polymorphism;Reference proteome;Sensory transduction;Sodium;Sodium transport;Transit peptide;Transmembrane;Transmembrane helix;Transport.;
comp80642_c0_seq14	6054	0	1	0.0795446	0.0724849	0	PREDICTED: solute carrier family 12 member 2 isoform X1 [Astyanax mexicanus]	gi|597777700|ref|XP_007252502.1|	0	P55011	70.42	0	S12A2_HUMAN	Solute carrier family 12 member 2	Acetylation;Alternative splicing;Complete proteome;Ion transport;Membrane;Phosphoprotein;Potassium;Potassium transport;Reference proteome;Sodium;Sodium transport;Symport;Transmembrane;Transmembrane helix;Transport.;
comp80642_c0_seq8	6006	2.22e-16	1	19.9789	26.1588	2.01e-14	PREDICTED: solute carrier family 12 member 2 isoform X2 [Astyanax mexicanus]	gi|597777702|ref|XP_007252503.1|	0	P55011	70.61	0	S12A2_HUMAN	Solute carrier family 12 member 2	Acetylation;Alternative splicing;Complete proteome;Ion transport;Membrane;Phosphoprotein;Potassium;Potassium transport;Reference proteome;Sodium;Sodium transport;Symport;Transmembrane;Transmembrane helix;Transport.;
comp76743_c0_seq1	4105	5.16e-13	1	2.86272	2.88508	4.04e-11	PREDICTED: solute carrier family 17 member 9 [Astyanax mexicanus]	gi|597772576|ref|XP_007250045.1|	0	Q8VCL5	57.51	2e-162	S17A9_MOUSE	Solute carrier family 17 member 9	Complete proteome;Exocytosis;Membrane;Reference proteome;Transmembrane;Transmembrane helix;Transport.;
comp79475_c0_seq2	8148	0	1	0.0122992	0.000111192	0	Slc23a1 protein [Danio rerio]	gi|92096501|gb|AAI15285.1|	0	Q9WTW7	76.72	0	S23A1_RAT	Solute carrier family 23 member 1	Cell membrane;Complete proteome;Glycoprotein;Ion transport;Membrane;Phosphoprotein;Reference proteome;Sodium;Sodium transport;Symport;Transmembrane;Transmembrane helix;Transport.;
comp79475_c0_seq1	7743	1.14e-06	0.999999	0.0598899	0.0535698	6.11e-05	Slc23a1 protein [Danio rerio]	gi|92096501|gb|AAI15285.1|	0	Q9WTW7	76.72	0	S23A1_RAT	Solute carrier family 23 member 1	Cell membrane;Complete proteome;Glycoprotein;Ion transport;Membrane;Phosphoprotein;Reference proteome;Sodium;Sodium transport;Symport;Transmembrane;Transmembrane helix;Transport.;
comp76427_c5_seq2	2234	0	1	210.228	23429.9	0	PREDICTED: sorting and assembly machinery component 50 homolog A-like [Astyanax mexicanus]	gi|597778648|ref|XP_007252953.1|	0	Q803G5	90.41	0	SAM5A_DANRE	Sorting and assembly machinery component 50 homolog A	Complete proteome;Membrane;Mitochondrion;Mitochondrion outer membrane;Reference proteome;Transmembrane;Transmembrane beta strand.;
comp80639_c1_seq3	3830	0	1	142.726	15871.2	0	PREDICTED: sorting nexin-14-like isoform X2 [Astyanax mexicanus]	gi|597783508|ref|XP_007255276.1|	0	Q8BHY8	71.68	0	SNX14_MOUSE	Sorting nexin-14	Complete proteome;Isopeptide bond;Membrane;Protein transport;Reference proteome;Transmembrane;Transmembrane helix;Transport;Ubl conjugation.;
comp80331_c1_seq12	4338	2.05e-09	1	0.0191802	0.000174605	1.34e-07	sorting nexin-25 [Danio rerio] gi|240129606|gb|ACS44816.1| cellular trafficking protein [Danio rerio]	gi|254028221|ref|NP_001156765.1|	0	Q9H3E2	68.59	0	SNX25_HUMAN	Sorting nexin-25	Coiled coil;Complete proteome;Endosome;Membrane;Phosphoprotein;Polymorphism;Protein transport;Reference proteome;Transport.;
comp75557_c0_seq3	1582	0.000152647	0.999847	4.32357	4.41144	0.00705081	sperm flagellar protein 2 [Danio rerio]	gi|190194323|ref|NP_001121704.1|	1.4e-47	Q2IA00	40.23	1e-21	SPEF2_PIG	Sperm flagellar protein 2	Coiled coil;Complete proteome;Isopeptide bond;Reference proteome;Ubl conjugation.;
comp81074_c0_seq14	5139	1.02e-10	1	0.151981	0.14055	7.11e-09	PREDICTED: sperm-associated antigen 5 [Danio rerio]	gi|528468213|ref|XP_696012.4|	0	Q96R06	29.44	9e-24	SPAG5_HUMAN	Sperm-associated antigen 5	Cell cycle;Cell division;Centromere;Chromosome;Coiled coil;Complete proteome;Cytoplasm;Cytoskeleton;Kinetochore;Microtubule;Mitosis;Phosphoprotein;Reference proteome.;
comp79769_c0_seq2	3433	0.000482625	0.999517	0.0586878	0.0456701	0.0208889	PREDICTED: GA-binding protein subunit beta-2 isoform X1 [Astyanax mexicanus] gi|597737238|ref|XP_007230859.1| PREDICTED: GA-binding protein subunit beta-2 isoform X2 [Astyanax mexicanus]	gi|597737236|ref|XP_007230858.1|	2.4e-157	Q6AYL5	100	5e-141	SF3B4_RAT	Splicing factor 3B subunit 4	Acetylation;Complete proteome;mRNA processing;mRNA splicing;Nucleus;Phosphoprotein;Reference proteome;Repeat;RNA-binding;Spliceosome.;
comp78760_c2_seq1	2409	0	1	281.937	31459.7	0	PREDICTED: splicing factor, proline- and glutamine-rich-like isoform X2 [Astyanax mexicanus]	gi|597771314|ref|XP_007249439.1|	0	P23246	79.15	1e-134	SFPQ_HUMAN	Splicing factor, proline- and glutamine-rich	Acetylation;Activator;Alternative splicing;Chromosomal rearrangement;Complete proteome;Cytoplasm;Direct protein sequencing;DNA damage;DNA recombination;DNA repair;DNA-binding;Methylation;mRNA processing;mRNA splicing;Nucleus;Phosphoprotein;Reference proteome;Repeat;Repressor;RNA-binding;Transcription;Transcription regulation.;
comp78760_c2_seq3	3363	0	1	167.132	18604.2	0	PREDICTED: splicing factor, proline- and glutamine-rich-like isoform X1 [Astyanax mexicanus]	gi|597771311|ref|XP_007249438.1|	0	P23246	71.2	2e-142	SFPQ_HUMAN	Splicing factor, proline- and glutamine-rich	Acetylation;Activator;Alternative splicing;Chromosomal rearrangement;Complete proteome;Cytoplasm;Direct protein sequencing;DNA damage;DNA recombination;DNA repair;DNA-binding;Methylation;mRNA processing;mRNA splicing;Nucleus;Phosphoprotein;Reference proteome;Repeat;Repressor;RNA-binding;Transcription;Transcription regulation.;
comp78760_c2_seq4	2412	0	1	104.428	11582.6	0	PREDICTED: splicing factor, proline- and glutamine-rich-like isoform X2 [Astyanax mexicanus]	gi|597771314|ref|XP_007249439.1|	0	P23246	78.55	5e-141	SFPQ_HUMAN	Splicing factor, proline- and glutamine-rich	Acetylation;Activator;Alternative splicing;Chromosomal rearrangement;Complete proteome;Cytoplasm;Direct protein sequencing;DNA damage;DNA recombination;DNA repair;DNA-binding;Methylation;mRNA processing;mRNA splicing;Nucleus;Phosphoprotein;Reference proteome;Repeat;Repressor;RNA-binding;Transcription;Transcription regulation.;
comp64694_c0_seq3	3940	2.88e-09	1	0.133112	0.10475	1.85e-07	PREDICTED: SRC kinase signaling inhibitor 1-like [Lepisosteus oculatus]	gi|573901052|ref|XP_006638253.1|	0	Q9C0H9	48.43	2e-73	SRCN1_HUMAN	SRC kinase signaling inhibitor 1	Alternative splicing;Cell junction;Cell membrane;Cell projection;Coiled coil;Complete proteome;Cytoplasm;Cytoskeleton;Direct protein sequencing;Exocytosis;Membrane;Phosphoprotein;Postsynaptic cell membrane;Reference proteome;Synapse.;
comp76639_c2_seq35	2508	0	1	0.0117732	0.00010638	0	PREDICTED: serine/arginine-rich protein specific kinase 1b isoform X1 [Danio rerio]	gi|528493382|ref|XP_005155715.1|	0	Q96SB4	62.2	0	SRPK1_HUMAN	SRSF protein kinase 1	3D-structure;Alternative splicing;ATP-binding;Chromosome partition;Complete proteome;Cytoplasm;Differentiation;Direct protein sequencing;Endoplasmic reticulum;Host-virus interaction;Kinase;Microsome;mRNA processing;mRNA splicing;Nucleotide-binding;Nucleus;Phosphoprotein;Polymorphism;Reference proteome;Serine/threonine-protein kinase;Transferase.;
comp76639_c2_seq17	2341	1.1e-14	1	0.0173264	0.000157434	9.33e-13	PREDICTED: SRSF protein kinase 2-like [Astyanax mexicanus]	gi|597760948|ref|XP_007244468.1|	5.81e-163	P78362	63.5	4e-122	SRPK2_HUMAN	SRSF protein kinase 2	3D-structure;Alternative splicing;ATP-binding;Complete proteome;Cytoplasm;Differentiation;Kinase;mRNA processing;mRNA splicing;Nucleotide-binding;Nucleus;Phosphoprotein;Polymorphism;Reference proteome;Serine/threonine-protein kinase;Transferase.;
comp70815_c0_seq2	1722	0	1	103.487	11477.3	0	PREDICTED: store-operated calcium entry-associated regulatory factor-like [Astyanax mexicanus]	gi|597759032|ref|XP_007241205.1|	4.27e-70	F1QPC3	81.51	9e-63	SARAF_DANRE	Store-operated calcium entry-associated regulatory factor	Calcium;Calcium transport;Complete proteome;Endoplasmic reticulum;Ion transport;Membrane;Reference proteome;Signal;Transmembrane;Transmembrane helix;Transport.;
comp70815_c0_seq5	1915	0	1	150.418	16732.5	0	PREDICTED: store-operated calcium entry-associated regulatory factor-like [Astyanax mexicanus]	gi|597759032|ref|XP_007241205.1|	4.42e-71	F1QPC3	81.51	6e-62	SARAF_DANRE	Store-operated calcium entry-associated regulatory factor	Calcium;Calcium transport;Complete proteome;Endoplasmic reticulum;Ion transport;Membrane;Reference proteome;Signal;Transmembrane;Transmembrane helix;Transport.;
comp77086_c1_seq5	3051	0	1	107	11870.7	0	PREDICTED: striatin-interacting protein 1 homolog isoform X1 [Oreochromis niloticus]	gi|348507547|ref|XP_003441317.1|	0	Q803T2	86.44	0	STRP1_DANRE	Striatin-interacting protein 1 homolog	Complete proteome;Cytoplasm;Phosphoprotein;Reference proteome.;
comp81018_c0_seq1	5643	1.05e-07	1	2.35946	2.37055	6.11e-06	PREDICTED: structural maintenance of chromosomes protein 6 isoform X1 [Astyanax mexicanus]	gi|597776742|ref|XP_007252049.1|	0	Q96SB8	45.01	0	SMC6_HUMAN	Structural maintenance of chromosomes protein 6	Alternative splicing;ATP-binding;Chromosome;Coiled coil;Complete proteome;DNA damage;DNA recombination;DNA repair;Nucleotide-binding;Nucleus;Phosphoprotein;Polymorphism;Reference proteome;Telomere;Ubl conjugation.;
comp81380_c2_seq3	3873	2.94e-07	1	47.3688	5193.28	1.65e-05	PREDICTED: SUN domain-containing ossification factor isoform X3 [Danio rerio]	gi|528511107|ref|XP_686501.6|	0	Q8C341	74.2	3e-124	SUCO_MOUSE	SUN domain-containing ossification factor	Alternative splicing;Coiled coil;Complete proteome;Developmental protein;Endoplasmic reticulum;Glycoprotein;Membrane;Osteogenesis;Reference proteome;Signal;Transmembrane;Transmembrane helix.;
comp69952_c0_seq2	2559	0	1	0.156859	0.152068	0	PREDICTED: suppressor APC domain-containing protein 2-like isoform X1 [Astyanax mexicanus]	gi|597780997|ref|XP_007254079.1|	1.88e-67	Q9D818	55.15	1e-39	SAPC2_MOUSE	Suppressor APC domain-containing protein 2	Alternative splicing;Coiled coil;Complete proteome;Cytoplasm;Nucleus;Reference proteome.;
comp76052_c0_seq1	1909	0	1	127.927	14214.1	0	surfeit locus protein 1 [Ictalurus punctatus] gi|308322585|gb|ADO28430.1| surfeit locus protein 1 [Ictalurus punctatus]	gi|318043071|ref|NP_001187274.1|	0	O57593	78.75	4e-137	SURF1_TAKRU	Surfeit locus protein 1	Complete proteome;Membrane;Mitochondrion;Mitochondrion inner membrane;Reference proteome;Transmembrane;Transmembrane helix.;
comp71543_c0_seq1	2236	0	1	132.918	14772.9	0	PREDICTED: surfeit locus protein 4-like [Astyanax mexicanus]	gi|597759808|ref|XP_007243926.1|	6.74e-172	Q800K9	87.36	9e-158	SURF4_CHICK	Surfeit locus protein 4	Complete proteome;Endoplasmic reticulum;Golgi apparatus;Membrane;Reference proteome;Transmembrane;Transmembrane helix.;
comp73271_c1_seq10	3372	0	1	170.863	19021.8	0	SWI/SNF-related matrix-associated actin-dependent regulator of chromatin subfamily A member 5 [Danio rerio] gi|124481629|gb|AAI33098.1| SWI/SNF related, matrix associated, actin dependent regulator of chromatin, subfamily a, member 5 [Danio rerio]	gi|125995400|ref|NP_001075098.1|	0	O60264	86.65	0	SMCA5_HUMAN	SWI/SNF-related matrix-associated actin-dependent regulator of chromatin subfamily A member 5	Acetylation;ATP-binding;Chromatin regulator;Complete proteome;Helicase;Hydrolase;Nucleotide-binding;Nucleus;Phosphoprotein;Reference proteome;Repeat.;
comp73271_c1_seq14	3434	0	1	89.1148	9867.9	0	SWI/SNF-related matrix-associated actin-dependent regulator of chromatin subfamily A member 5 [Danio rerio] gi|124481629|gb|AAI33098.1| SWI/SNF related, matrix associated, actin dependent regulator of chromatin, subfamily a, member 5 [Danio rerio]	gi|125995400|ref|NP_001075098.1|	0	O60264	87.36	0	SMCA5_HUMAN	SWI/SNF-related matrix-associated actin-dependent regulator of chromatin subfamily A member 5	Acetylation;ATP-binding;Chromatin regulator;Complete proteome;Helicase;Hydrolase;Nucleotide-binding;Nucleus;Phosphoprotein;Reference proteome;Repeat.;
comp73271_c1_seq5	3529	8.35e-09	1	68.8563	7599.4	5.19e-07	PREDICTED: SWI/SNF-related matrix-associated actin-dependent regulator of chromatin subfamily A member 5-like [Astyanax mexicanus]	gi|597785977|ref|XP_007256459.1|	0	O60264	86.76	0	SMCA5_HUMAN	SWI/SNF-related matrix-associated actin-dependent regulator of chromatin subfamily A member 5	Acetylation;ATP-binding;Chromatin regulator;Complete proteome;Helicase;Hydrolase;Nucleotide-binding;Nucleus;Phosphoprotein;Reference proteome;Repeat.;
comp71997_c1_seq5	1512	2.22e-16	1	84.5679	9358.75	2.01e-14	SWI/SNF-related matrix-associated actin-dependent regulator of chromatin subfamily E member 1-related isoform 1 [Danio rerio] gi|63102360|gb|AAH95120.1| High-mobility group 20B [Danio rerio] gi|94733001|emb|CAK10914.1| novel HMG (high mobility group) box domain containing protein [Danio rerio] gi|134025299|gb|AAI34980.1| High-mobility group 20B [Danio rerio] gi|182891194|gb|AAI64068.1| Hmg20b pro…	gi|66472650|ref|NP_001018387.1|	1.82e-139	Q9Z104	59.74	3e-86	HM20B_MOUSE	SWI/SNF-related matrix-associated actin-dependent regulator of chromatin subfamily E member 1-related	3D-structure;Cell cycle;Chromatin regulator;Chromosome;Coiled coil;Complete proteome;DNA-binding;Nucleus;Reference proteome;Transcription;Transcription regulation.;
comp56247_c0_seq1	735	0.000158799	0.999841	0.185302	0.177604	0.00729997	PREDICTED: synaptogyrin-1 isoform X1 [Danio rerio]	gi|528473811|ref|XP_005171635.1|	3.38e-100	O55100	70.44	4e-68	SNG1_MOUSE	Synaptogyrin-1	Acetylation;Alternative splicing;Cell junction;Complete proteome;Direct protein sequencing;Membrane;Reference proteome;Synapse;Transmembrane;Transmembrane helix.;
comp80908_c3_seq10	9419	3.1e-13	1	43.5659	4767.44	2.48e-11	PREDICTED: tankyrase-1 isoform X2 [Danio rerio]	gi|528513677|ref|XP_687410.3|	0	O95271	90.36	0	TNKS1_HUMAN	Tankyrase-1	3D-structure;ADP-ribosylation;Alternative splicing;ANK repeat;Cell cycle;Cell division;Centromere;Chromosome;Complete proteome;Cytoplasm;Cytoskeleton;Glycosyltransferase;Golgi apparatus;Membrane;Metal-binding;Mitosis;mRNA transport;NAD;Nuclear pore complex;Nucleus;Phosphoprotein;Protein transport;Reference proteome;Repeat;Telomere;Transferase;Translocation;Transport;Ubl conjugation;Wnt signaling …
comp78406_c3_seq15	2624	9.98e-07	0.999999	64.7081	7134.9	5.38e-05	PREDICTED: TBC1 domain family member 12-like isoform X3 [Danio rerio]	gi|528495432|ref|XP_005169506.1|	0	Q0IHY4	69.98	0	TBC12_XENTR	TBC1 domain family member 12	Coiled coil;Complete proteome;GTPase activation;Reference proteome.;
comp80705_c0_seq8	2465	9.86e-05	0.999901	5.27163	5.82631	0.004622	PREDICTED: TBC1 domain family member 25-like isoform X1 [Astyanax mexicanus]	gi|597739563|ref|XP_007231967.1|	0	Q3MII6	72.85	0	TBC25_HUMAN	TBC1 domain family member 25	Alternative splicing;Autophagy;Complete proteome;Cytoplasm;Cytoplasmic vesicle;GTPase activation;Phosphoprotein;Polymorphism;Reference proteome.;
comp81441_c0_seq7	6047	2.61e-13	1	77.8279	8604.02	2.09e-11	PREDICTED: TBC1 domain family member 2A-like [Astyanax mexicanus]	gi|597731463|ref|XP_007228097.1|	0	B1AVH7	48.37	0	TBD2A_MOUSE	TBC1 domain family member 2A	Alternative splicing;Cell junction;Coiled coil;Complete proteome;Cytoplasm;Cytoplasmic vesicle;GTPase activation;Phosphoprotein;Reference proteome.;
comp81400_c2_seq2	3800	4.22e-15	1	0.0157092	0.000142507	3.62e-13	PREDICTED: TBC1 domain family member 2B [Astyanax mexicanus]	gi|597731935|ref|XP_007228323.1|	0	Q3U0J8	64.46	0	TBD2B_MOUSE	TBC1 domain family member 2B	Coiled coil;Complete proteome;GTPase activation;Phosphoprotein;Reference proteome.;
comp81400_c2_seq4	3619	5.1e-07	0.999999	12.9179	15.4603	2.83e-05	PREDICTED: TBC1 domain family member 2B [Astyanax mexicanus]	gi|597731935|ref|XP_007228323.1|	0	Q3U0J8	66.27	0	TBD2B_MOUSE	TBC1 domain family member 2B	Coiled coil;Complete proteome;GTPase activation;Phosphoprotein;Reference proteome.;
comp81400_c2_seq5	4680	0.000104006	0.999896	0.262484	0.25629	0.00485456	PREDICTED: TBC1 domain family member 2B [Astyanax mexicanus]	gi|597731935|ref|XP_007228323.1|	0	Q3U0J8	59.85	0	TBD2B_MOUSE	TBC1 domain family member 2B	Coiled coil;Complete proteome;GTPase activation;Phosphoprotein;Reference proteome.;
comp78294_c0_seq15	6222	0	1	95.0037	10527.3	0	PREDICTED: TBC1 domain family member 4 isoform X4 [Danio rerio]	gi|528490292|ref|XP_005167834.1|	0	Q8BYJ6	60.93	0	TBCD4_MOUSE	TBC1 domain family member 4	Acetylation;Alternative splicing;Complete proteome;Cytoplasm;GTPase activation;Phosphoprotein;Reference proteome;Repeat.;
comp74432_c0_seq19	4320	4.69e-09	1	3.12381	3.16398	2.97e-07	PREDICTED: tectonin beta-propeller repeat-containing protein 1-like isoform X2 [Astyanax mexicanus]	gi|597775087|ref|XP_007251247.1|	0	Q3ZBA0	63.91	0	TCPR1_RAT	Tectonin beta-propeller repeat-containing protein 1	Autophagy;Complete proteome;Cytoplasmic vesicle;Lipid-binding;Lysosome;Membrane;Phosphoprotein;Reference proteome;Repeat.;
comp79099_c0_seq2	5899	2.89e-11	1	5.1428	5.19842	2.08e-09	PREDICTED: telomerase protein component 1-like isoform X1 [Maylandia zebra] gi|499002565|ref|XP_004555261.1| PREDICTED: telomerase protein component 1-like isoform X2 [Maylandia zebra]	gi|499002561|ref|XP_004555260.1|	0	Q99973	35.23	0	TEP1_HUMAN	Telomerase protein component 1	Alternative splicing;ATP-binding;Chromosome;Complete proteome;Nucleotide-binding;Nucleus;Polymorphism;Reference proteome;Repeat;Ribonucleoprotein;RNA-binding;Telomere;WD repeat.;
comp70301_c1_seq1	626	9.12e-07	0.999999	68.4535	5956	4.96e-05	tetraspanin-5 [Ictalurus punctatus] gi|308324659|gb|ADO29464.1| tetraspanin-5 [Ictalurus punctatus]	gi|318314358|ref|NP_001188037.1|	1.49e-92	Q17QJ5	88.81	6e-84	TSN5_BOVIN	Tetraspanin-5	Complete proteome;Glycoprotein;Membrane;Reference proteome;Transmembrane;Transmembrane helix.;
comp81503_c1_seq1	4447	0	1	83.4084	9228.92	0	PREDICTED: tetratricopeptide repeat protein 13 isoform X2 [Astyanax mexicanus]	gi|597735496|ref|XP_007230024.1|	0	Q8NBP0	76.87	0	TTC13_HUMAN	Tetratricopeptide repeat protein 13	Alternative splicing;Complete proteome;Reference proteome;Repeat;TPR repeat.;
comp81503_c1_seq3	4464	0	1	0.0121507	0.000109832	0	PREDICTED: tetratricopeptide repeat protein 13 isoform X2 [Astyanax mexicanus]	gi|597735496|ref|XP_007230024.1|	0	Q8NBP0	76.87	0	TTC13_HUMAN	Tetratricopeptide repeat protein 13	Alternative splicing;Complete proteome;Reference proteome;Repeat;TPR repeat.;
comp75268_c1_seq2	4909	0	1	139.993	15565.1	0	tetratricopeptide repeat protein 39A [Danio rerio] gi|150438860|sp|A1A5Y5.1|TT39A_DANRE RecName: Full=Tetratricopeptide repeat protein 39A; Short=TPR repeat protein 39A gi|118764124|gb|AAI28860.1| Zgc:158403 [Danio rerio]	gi|121583701|ref|NP_001073553.1|	0	A1A5Y5	82.76	0	TT39A_DANRE	Tetratricopeptide repeat protein 39A	Complete proteome;Reference proteome;Repeat;TPR repeat.;
comp79816_c0_seq4	5650	0	1	0.10692	0.102196	0	PREDICTED: thrombospondin-2-like [Astyanax mexicanus]	gi|597792655|ref|XP_007259266.1|	0	P35440	69.55	0	TSP2_CHICK	Thrombospondin-2	Calcium;Cell adhesion;Complete proteome;Disulfide bond;EGF-like domain;Glycoprotein;Heparin-binding;Reference proteome;Repeat;Signal.;
comp77449_c0_seq10	2820	0	1	118.3	13136	0	PREDICTED: thrombospondin-4-B-like [Astyanax mexicanus]	gi|597786372|ref|XP_007256649.1|	4.33e-159	Q8JGW0	98.34	2e-160	TSP4B_DANRE	Thrombospondin-4-B	Calcium;Cell adhesion;Complete proteome;Disulfide bond;EGF-like domain;Endoplasmic reticulum;Extracellular matrix;Glycoprotein;Growth factor;Mitogen;Reference proteome;Repeat;Sarcoplasmic reticulum;Secreted;Signal;Unfolded protein response.;
comp61323_c1_seq1	2984	0.000214084	0.999786	2.26609	2.26753	0.00974058	PREDICTED: thrombospondin-4-B-like [Astyanax mexicanus]	gi|597786372|ref|XP_007256649.1|	0	Q8JGW0	87.73	0	TSP4B_DANRE	Thrombospondin-4-B	Calcium;Cell adhesion;Complete proteome;Disulfide bond;EGF-like domain;Endoplasmic reticulum;Extracellular matrix;Glycoprotein;Growth factor;Mitogen;Reference proteome;Repeat;Sarcoplasmic reticulum;Secreted;Signal;Unfolded protein response.;
comp80592_c0_seq3	6848	0	1	0.00728129	6.55e-05	0	PREDICTED: thyroid receptor-interacting protein 11 isoform X1 [Danio rerio]	gi|528497808|ref|XP_005156787.1|	0	Q15643	55.2	0	TRIPB_HUMAN	Thyroid receptor-interacting protein 11	Chromosomal rearrangement;Coiled coil;Complete proteome;Cytoplasm;Cytoskeleton;Dwarfism;Golgi apparatus;Membrane;Phosphoprotein;Polymorphism;Reference proteome.;
comp81525_c0_seq1	5244	5.31e-06	0.999995	41.766	4565.89	0.000274733	PREDICTED: T-lymphoma invasion and metastasis-inducing protein 2 [Danio rerio]	gi|528507019|ref|XP_002665298.2|	0	Q8IVF5	56.39	0	TIAM2_HUMAN	T-lymphoma invasion and metastasis-inducing protein 2	Alternative splicing;Cell projection;Coiled coil;Complete proteome;Cytoplasm;Guanine-nucleotide releasing factor;Lipoprotein;Myristate;Phosphoprotein;Polymorphism;Reference proteome;Repeat.;
comp79633_c0_seq18	2114	0	1	107.103	11882.2	0	PREDICTED: TOM1-like protein 2-like isoform X4 [Danio rerio]	gi|528475550|ref|XP_005171721.1|	0	Q5SRX1	69.02	0	TM1L2_MOUSE	TOM1-like protein 2	Alternative splicing;Complete proteome;Phosphoprotein;Protein transport;Reference proteome;Transport.;
comp79633_c0_seq1	2359	3.44e-07	1	0.19087	0.180547	1.92e-05	PREDICTED: TOM1-like protein 2-like isoform X4 [Danio rerio]	gi|528475550|ref|XP_005171721.1|	0	Q5SRX1	68.83	0	TM1L2_MOUSE	TOM1-like protein 2	Alternative splicing;Complete proteome;Phosphoprotein;Protein transport;Reference proteome;Transport.;
comp78304_c0_seq16	4713	1.11e-16	1	84.1627	9313.38	1.02e-14	PREDICTED: traf2 and NCK-interacting protein kinase-like [Oreochromis niloticus]	gi|542259966|ref|XP_005465106.1|	0	P83510	71.36	0	TNIK_MOUSE	Traf2 and NCK-interacting protein kinase	Alternative splicing;ATP-binding;Complete proteome;Cytoplasm;Cytoskeleton;Endosome;Kinase;Neurogenesis;Nucleotide-binding;Nucleus;Phosphoprotein;Reference proteome;Serine/threonine-protein kinase;Transferase;Wnt signaling pathway.;
comp76401_c4_seq1	7174	0	1	143.221	15926.6	0	Suppressor of Ty 6 homolog (S. cerevisiae) [Danio rerio]	gi|38648673|gb|AAH63248.1|	0	Q8UVK2	91.52	0	SPT6H_DANRE	Transcription elongation factor SPT6	Chaperone;Coiled coil;Complete proteome;Nucleus;Phosphoprotein;Reference proteome;Transcription;Transcription regulation.;
comp68236_c0_seq2	1484	0	1	523.708	58532.7	0	Jun B proto-oncogene [Danio rerio]	gi|239596177|gb|ACR83585.1|	2.21e-118	P79703	55.31	1e-96	JUNB_CYPCA	Transcription factor jun-B	DNA-binding;Nucleus;Transcription;Transcription regulation.;
comp80520_c0_seq5	3832	0	1	121.059	13444.9	0	PREDICTED: transcription initiation factor TFIID subunit 2 isoform X2 [Danio rerio]	gi|528503289|ref|XP_005173556.1|	0	Q32PW3	87.7	0	TAF2_DANRE	Transcription initiation factor TFIID subunit 2	Complete proteome;Nucleus;Reference proteome;Transcription;Transcription regulation.;
comp77466_c0_seq3	3435	0	1	133.31	14816.8	0	transcription initiation factor TFIID subunit 7 [Ictalurus punctatus] gi|308323617|gb|ADO28944.1| transcription initiation factor tfIId subunit 7 [Ictalurus punctatus]	gi|318037297|ref|NP_001187656.1|	0	Q6R1L1	67.34	2e-127	TAF7_CRIGR	Transcription initiation factor TFIID subunit 7	Coiled coil;Nucleus;Phosphoprotein;Transcription;Transcription regulation.;
comp72628_c0_seq4	3901	0	1	119.978	1057.26	0	PREDICTED: transcription intermediary factor 1-alpha-like isoform X2 [Astyanax mexicanus]	gi|597750458|ref|XP_007237146.1|	0	O15164	43.43	8e-136	TIF1A_HUMAN	Transcription intermediary factor 1-alpha	3D-structure;Alternative splicing;Bromodomain;Chromosomal rearrangement;Coiled coil;Complete proteome;Cytoplasm;Direct protein sequencing;DNA-binding;Isopeptide bond;Ligase;Metal-binding;Nucleus;Phosphoprotein;Polymorphism;Reference proteome;Repeat;Repressor;Transcription;Transcription regulation;Tumor suppressor;Ubl conjugation;Ubl conjugation pathway;Zinc;Zinc-finger.;
comp76755_c1_seq3	2640	2.51e-05	0.999975	0.389058	0.384596	0.00123255	PREDICTED: transducin-like enhancer protein 1 isoform X3 [Astyanax mexicanus]	gi|597742473|ref|XP_007233343.1|	0	O42469	70.93	0	TLE1_XENLA	Transducin-like enhancer protein 1	Nucleus;Repeat;Ubl conjugation;WD repeat.;
comp80348_c1_seq3	7272	0.000120805	0.999879	60.5407	6668.24	0.00562501	Unknown (protein for IMAGE:6962011) [Danio rerio]	gi|197245616|gb|AAI68513.1|	0	Q92616	71.61	0	GCN1L_HUMAN	Translational activator GCN1	Acetylation;Complete proteome;Direct protein sequencing;Phosphoprotein;Polymorphism;Reference proteome;Repeat;Translation regulation.;
comp80348_c1_seq8	7305	0.000322819	0.999677	59.6853	6572.45	0.0143266	Unknown (protein for IMAGE:6962011) [Danio rerio]	gi|197245616|gb|AAI68513.1|	0	Q92616	71.23	0	GCN1L_HUMAN	Translational activator GCN1	Acetylation;Complete proteome;Direct protein sequencing;Phosphoprotein;Polymorphism;Reference proteome;Repeat;Translation regulation.;
comp79832_c2_seq7	3274	0.000324253	0.999676	0.0400094	0.0336677	0.0143792	PREDICTED: transmembrane 7 superfamily member 3 [Astyanax mexicanus]	gi|597743325|ref|XP_007233742.1|	0	Q9NS93	50.53	3e-167	TM7S3_HUMAN	Transmembrane 7 superfamily member 3	Cell membrane;Complete proteome;Glycoprotein;Membrane;Polymorphism;Reference proteome;Signal;Transmembrane;Transmembrane helix.;
comp78757_c0_seq3	3343	2.81e-12	1	62.0101	6832.78	2.13e-10	PREDICTED: transmembrane and coiled-coil domain-containing protein 4 [Astyanax mexicanus]	gi|597764766|ref|XP_007246297.1|	0	Q5TGY1	69.69	2e-133	TMCO4_HUMAN	Transmembrane and coiled-coil domain-containing protein 4	Alternative splicing;Coiled coil;Complete proteome;Membrane;Polymorphism;Reference proteome;Transmembrane;Transmembrane helix.;
comp78757_c0_seq1	3318	4.37e-08	1	0.428557	0.423972	2.6e-06	PREDICTED: transmembrane and coiled-coil domain-containing protein 4 [Astyanax mexicanus]	gi|597764766|ref|XP_007246297.1|	0	Q5TGY1	69.69	1e-133	TMCO4_HUMAN	Transmembrane and coiled-coil domain-containing protein 4	Alternative splicing;Coiled coil;Complete proteome;Membrane;Polymorphism;Reference proteome;Transmembrane;Transmembrane helix.;
comp80806_c3_seq2	2606	0	1	95.0946	10537.5	0	PREDICTED: transmembrane protein 214-A-like isoform X1 [Astyanax mexicanus]	gi|597799258|ref|XP_007241588.1|	0	A1L2I9	52.21	0	T214B_XENLA	Transmembrane protein 214-B	Apoptosis;Endoplasmic reticulum;Glycoprotein;Membrane;Transmembrane;Transmembrane helix.;
comp73144_c0_seq1	2530	0	1	85.4875	9461.73	0	PREDICTED: transmembrane protein 59 [Astyanax mexicanus]	gi|597762386|ref|XP_007245163.1|	7.82e-142	Q9QY73	54.64	1e-93	TMM59_MOUSE	Transmembrane protein 59	Autophagy;Cell membrane;Complete proteome;Direct protein sequencing;Endosome;Glycoprotein;Golgi apparatus;Lysosome;Membrane;Reference proteome;Signal;Transmembrane;Transmembrane helix.;
comp81144_c0_seq18	3553	7.22e-10	1	50.6489	5560.58	4.83e-08	transposase [Salmo salar]	gi|157285978|gb|ABV31710.1|	4.51e-118	P35072	36.21	4e-36	TCB1_CAEBR	Transposable element Tcb1 transposase	DNA integration;DNA recombination;DNA-binding;Nucleus;Transposable element.;
comp78788_c0_seq2	1493	2.22e-06	0.999998	64.0135	7057.12	0.000117123	Transposable element Tcb1 transposase [Dicentrarchus labrax]	gi|317419272|emb|CBN81309.1|	1.66e-135	P35072	40.81	2e-62	TCB1_CAEBR	Transposable element Tcb1 transposase	DNA integration;DNA recombination;DNA-binding;Nucleus;Transposable element.;
comp81031_c1_seq2	2769	0.00111576	0.998884	0.37475	0.371502	0.0463133	TC1-like transposase [Cyprinus carpio]	gi|357575246|gb|AET85182.1|	3.56e-137	P35072	38.12	5e-32	TCB1_CAEBR	Transposable element Tcb1 transposase	DNA integration;DNA recombination;DNA-binding;Nucleus;Transposable element.;
comp81498_c0_seq5	5262	1.6e-13	1	0.0156936	0.000142363	1.29e-11	pol-like protein [Danio rerio]	gi|34392560|dbj|BAC82609.1|	0	P14381	35.4	0	YTX2_XENLA	Transposon TX1 uncharacterized 149 kDa protein	Transposable element.;
comp81044_c1_seq33	3466	0.00031363	0.999686	0.224503	0.214907	0.0139295	PREDICTED: trinucleotide repeat-containing gene 6B protein-like isoform X2 [Danio rerio]	gi|528472879|ref|XP_005165521.1|	7.44e-146	Q3UHK8	30.07	3e-33	TNR6A_MOUSE	Trinucleotide repeat-containing gene 6A protein	Complete proteome;Cytoplasm;Phosphoprotein;Reference proteome;RNA-binding;RNA-mediated gene silencing;Translation regulation.;
comp73484_c0_seq10	2473	0	1	444.998	49718.9	0	PREDICTED: uncharacterized protein LOC101884073 [Danio rerio]	gi|528473419|ref|XP_005164409.1|	9.94e-99	Q8R2Q0	38.71	9e-07	TRI29_MOUSE	Tripartite motif-containing protein 29	Coiled coil;Complete proteome;Cytoplasm;Metal-binding;Phosphoprotein;Reference proteome;Zinc;Zinc-finger.;
comp80219_c0_seq1	10029	9.81e-13	1	0.0183375	0.000166791	7.58e-11	PREDICTED: triple functional domain protein isoform X1 [Danio rerio]	gi|528510451|ref|XP_005159799.1|	0	Q1LUA6	89.92	0	TRIO_DANRE	Triple functional domain protein	ATP-binding;Complete proteome;Cytoplasm;Disulfide bond;Guanine-nucleotide releasing factor;Immunoglobulin domain;Kinase;Nucleotide-binding;Phosphoprotein;Reference proteome;Repeat;Serine/threonine-protein kinase;SH3 domain;Transferase.;
comp80219_c0_seq21	10032	6.16e-09	1	53.9296	5927.95	3.89e-07	PREDICTED: triple functional domain protein isoform X1 [Danio rerio]	gi|528510451|ref|XP_005159799.1|	0	Q1LUA6	89.89	0	TRIO_DANRE	Triple functional domain protein	ATP-binding;Complete proteome;Cytoplasm;Disulfide bond;Guanine-nucleotide releasing factor;Immunoglobulin domain;Kinase;Nucleotide-binding;Phosphoprotein;Reference proteome;Repeat;Serine/threonine-protein kinase;SH3 domain;Transferase.;
comp80219_c0_seq2	10002	1.56e-08	1	0.00483229	6.07e-05	9.49e-07	PREDICTED: triple functional domain protein isoform X1 [Danio rerio]	gi|528510451|ref|XP_005159799.1|	0	Q1LUA6	90.18	0	TRIO_DANRE	Triple functional domain protein	ATP-binding;Complete proteome;Cytoplasm;Disulfide bond;Guanine-nucleotide releasing factor;Immunoglobulin domain;Kinase;Nucleotide-binding;Phosphoprotein;Reference proteome;Repeat;Serine/threonine-protein kinase;SH3 domain;Transferase.;
comp70628_c0_seq1	2502	0.000275296	0.999725	25.3293	29.3798	0.0123027	PREDICTED: tRNA (guanine(26)-N(2))-dimethyltransferase [Astyanax mexicanus]	gi|597735560|ref|XP_007230056.1|	0	Q9NXH9	62.46	0	TRM1_HUMAN	tRNA (guanine(26)-N(2))-dimethyltransferase	Alternative splicing;Complete proteome;Metal-binding;Methyltransferase;Phosphoprotein;Reference proteome;RNA-binding;S-adenosyl-L-methionine;Transferase;tRNA processing;tRNA-binding;Zinc;Zinc-finger.;
comp78571_c0_seq9	3710	2.04e-05	0.99998	43.3545	54.7153	0.00100539	PREDICTED: tRNA (uracil(54)-C(5))-methyltransferase homolog-B-like [Astyanax mexicanus]	gi|597771579|ref|XP_007249563.1|	0	A4QP75	71.09	0	TRM2B_DANRE	tRNA (uracil(54)-C(5))-methyltransferase homolog-B	Complete proteome;Methyltransferase;Reference proteome;S-adenosyl-L-methionine;Transferase;tRNA processing.;
comp74813_c0_seq2	2476	0	1	88.7932	9831.9	0	PREDICTED: tRNA wybutosine-synthesizing protein 5-like isoform X1 [Astyanax mexicanus]	gi|597755596|ref|XP_007239576.1|	6.61e-175	Q08BV2	79.87	1e-175	TYW5_DANRE	tRNA wybutosine-synthesizing protein 5	Complete proteome;Dioxygenase;Iron;Metal-binding;Oxidoreductase;Reference proteome;tRNA processing.;
comp74728_c0_seq1	1660	0.000789378	0.999211	0.143785	0.103532	0.0333166	tropomodulin-4 [Ictalurus punctatus] gi|308323959|gb|ADO29115.1| tropomodulin-4 [Ictalurus punctatus]	gi|319230326|ref|NP_001187783.1|	0	Q9NZQ9	67.16	1e-147	TMOD4_HUMAN	Tropomodulin-4	Actin-binding;Complete proteome;Cytoplasm;Cytoskeleton;Polymorphism;Reference proteome.;
comp77320_c0_seq32	562	0	1	341.482	30059.7	0	PREDICTED: serine protease 27-like [Oryzias latipes]	gi|432867571|ref|XP_004071248.1|	1.96e-59	Q02844	48.94	2e-39	TRYB1_MOUSE	Tryptase	Alternative splicing;Complete proteome;Disulfide bond;Glycoprotein;Hydrolase;Protease;Reference proteome;Serine protease;Signal;Zymogen.;
comp70211_c1_seq1	3081	4.53e-08	1	4.23759	4.40301	2.68e-06	PREDICTED: tudor domain-containing protein 7B-like isoform X1 [Astyanax mexicanus]	gi|597768477|ref|XP_007248068.1|	0	E7FDW8	67.81	0	TRD7B_DANRE	Tudor domain-containing protein 7B	Complete proteome;Cytoplasm;Differentiation;Reference proteome;Repeat;RNA-binding;Spermatogenesis.;
comp79784_c0_seq34	6175	1.56e-08	1	0.0600485	0.0559781	9.49e-07	PREDICTED: tumor necrosis factor receptor superfamily member 5-like [Astyanax mexicanus]	gi|597799506|ref|XP_007241705.1|	1.23e-59	Q92956	34.46	6e-17	TNR14_HUMAN	Tumor necrosis factor receptor superfamily member 14	3D-structure;Alternative splicing;Complete proteome;Direct protein sequencing;Disulfide bond;Glycoprotein;Host cell receptor for virus entry;Host-virus interaction;Membrane;Polymorphism;Receptor;Reference proteome;Repeat;Signal;Transmembrane;Transmembrane helix.;
comp75709_c0_seq2	1689	0	1	116.789	12966.7	0	PREDICTED: hematopoietic death receptor isoform X1 [Danio rerio]	gi|528479208|ref|XP_005171855.1|	6.45e-82	Q9ER62	36.28	7e-16	TNR22_MOUSE	Tumor necrosis factor receptor superfamily member 22	Alternative splicing;Cell membrane;Complete proteome;Disulfide bond;Glycoprotein;Membrane;Receptor;Reference proteome;Repeat;Secreted;Signal-anchor;Transmembrane;Transmembrane helix.;
comp80906_c0_seq7	5550	0	1	0.45098	0.448814	0	PREDICTED: tumor suppressor p53-binding protein 1 [Astyanax mexicanus]	gi|597758768|ref|XP_007241079.1|	0	P70399	38.97	5e-159	TP53B_MOUSE	Tumor suppressor p53-binding protein 1	3D-structure;Activator;Alternative splicing;Centromere;Chromosome;Complete proteome;DNA damage;DNA repair;DNA-binding;Kinetochore;Methylation;Nucleus;Phosphoprotein;Reference proteome;Repeat;Transcription;Transcription regulation.;
comp80906_c0_seq4	5031	5.67e-08	1	0.0209373	0.000190939	3.35e-06	PREDICTED: tumor suppressor p53-binding protein 1 [Astyanax mexicanus]	gi|597758768|ref|XP_007241079.1|	0	P70399	42.21	8e-64	TP53B_MOUSE	Tumor suppressor p53-binding protein 1	3D-structure;Activator;Alternative splicing;Centromere;Chromosome;Complete proteome;DNA damage;DNA repair;DNA-binding;Kinetochore;Methylation;Nucleus;Phosphoprotein;Reference proteome;Repeat;Transcription;Transcription regulation.;
comp71391_c1_seq1	1728	0	1	0.0750448	0.0693257	0	tyrosinase [Carassius auratus]	gi|115315691|gb|ABI93943.1|	0	P55025	75.11	0	TYRO_ORYLA	Tyrosinase	Complete proteome;Copper;Glycoprotein;Melanin biosynthesis;Membrane;Metal-binding;Monooxygenase;Oxidoreductase;Reference proteome;Signal;Transmembrane;Transmembrane helix.;
comp80517_c0_seq9	2636	0.000299106	0.999701	0.0947948	0.0599859	0.0133358	PREDICTED: tyrosine-protein kinase Blk-like isoform X1 [Astyanax mexicanus] gi|597786473|ref|XP_007256698.1| PREDICTED: tyrosine-protein kinase Blk-like isoform X2 [Astyanax mexicanus] gi|597786475|ref|XP_007256699.1| PREDICTED: tyrosine-protein kinase Blk-like isoform X3 [Astyanax mexicanus] gi|597786477|ref|XP_007256700.1| PREDICTED: tyrosine-protein kinase Blk-like isoform X4 [Astyanax mexican…	gi|597786471|ref|XP_007256697.1|	0	P16277	69.56	0	BLK_MOUSE	Tyrosine-protein kinase Blk	3D-structure;ATP-binding;Cell membrane;Complete proteome;Kinase;Lipoprotein;Membrane;Myristate;Nucleotide-binding;Phosphoprotein;Reference proteome;SH2 domain;SH3 domain;Transferase;Tyrosine-protein kinase;Ubl conjugation.;
comp76745_c1_seq1	2581	5.58e-11	1	73.191	8084.79	3.95e-09	PREDICTED: U3 small nucleolar ribonucleoprotein protein MPP10 isoform 2 [Danio rerio]	gi|528485249|ref|XP_709654.3|	8.35e-177	O00566	59.32	5e-111	MPP10_HUMAN	U3 small nucleolar ribonucleoprotein protein MPP10	Acetylation;Chromosome;Coiled coil;Complete proteome;Nucleus;Phosphoprotein;Polymorphism;Reference proteome;Ribonucleoprotein;Ribosome biogenesis;rRNA processing.;
comp80955_c2_seq9	3849	0	1	79.8395	8829.28	0	PREDICTED: ubiquitin carboxyl-terminal hydrolase 8-like [Takifugu rubripes]	gi|410912832|ref|XP_003969893.1|	0	P40818	74.13	0	UBP8_HUMAN	Ubiquitin carboxyl-terminal hydrolase 8	3D-structure;Alternative splicing;Cell cycle;Cell membrane;Complete proteome;Cytoplasm;Endosome;Hydrolase;Membrane;Nucleus;Phosphoprotein;Polymorphism;Protease;Reference proteome;SH3-binding;Thiol protease;Ubl conjugation;Ubl conjugation pathway.;
comp65074_c0_seq2	1135	0	1	67.7833	7479.25	0	Chain A, Structure Of The Ubch5 :chip U-Box Complex gi|168177065|pdb|2OXQ|B Chain B, Structure Of The Ubch5 :chip U-Box Complex	gi|168177064|pdb|2OXQ|A	5.47e-102	Q9Y2X8	95.92	1e-99	UB2D4_HUMAN	Ubiquitin-conjugating enzyme E2 D4	ATP-binding;Complete proteome;Ligase;Nucleotide-binding;Reference proteome;Ubl conjugation pathway.;
comp79578_c1_seq21	6709	3.37e-11	1	8.33347	8.61386	2.42e-09	PREDICTED: ubiquitin-like modifier-activating enzyme ATG7 isoform X1 [Astyanax mexicanus] gi|597769081|ref|XP_007248363.1| PREDICTED: ubiquitin-like modifier-activating enzyme ATG7 isoform X2 [Astyanax mexicanus]	gi|597769079|ref|XP_007248362.1|	0	O95352	74.05	0	ATG7_HUMAN	Ubiquitin-like modifier-activating enzyme ATG7	Acetylation;Alternative splicing;Autophagy;Complete proteome;Cytoplasm;Polymorphism;Protein transport;Reference proteome;Transport;Ubl conjugation pathway.;
comp76003_c0_seq1	4873	2.44e-15	1	0.285477	0.281853	2.12e-13	PREDICTED: pre-mRNA-processing factor 39-like isoform X2 [Astyanax mexicanus]	gi|597765059|ref|XP_007246437.1|	1.08e-170	Q6NXA9	76.82	1e-116	UBXN1_DANRE	UBX domain-containing protein 1	Coiled coil;Complete proteome;Cytoplasm;Reference proteome.;
comp81164_c0_seq5	5337	4e-13	1	4.52237	4.65132	3.16e-11	PREDICTED: UHRF1-binding protein 1-like isoform X1 [Astyanax mexicanus]	gi|597762138|ref|XP_007245044.1|	0	A0JNW5	62.08	0	UH1BL_HUMAN	UHRF1-binding protein 1-like	Alternative splicing;Coiled coil;Complete proteome;Phosphoprotein;Polymorphism;Reference proteome.;
comp66218_c0_seq1	876	0	1	14.2691	15.7631	0	PREDICTED: GTPase IMAP family member 7-like, partial [Danio rerio]	gi|528472837|ref|XP_005158058.1|	1.12e-12	F1R659	45.78	5e-10	F1R659_DANRE	Uncharacterized protein	Complete proteome;Reference proteome.;
comp66867_c0_seq4	786	0	1	154.808	13579.6	0	PREDICTED: uncharacterized protein LOC103025941 [Astyanax mexicanus]	gi|597785214|ref|XP_007256096.1|	3.68e-38	M3XL15	85.87	5e-35	M3XL15_LATCH	Uncharacterized protein	Complete proteome;Reference proteome.;
comp70710_c0_seq7	1561	0	1	86.3943	9563.28	0	hypothetical protein LOTGIDRAFT_140507, partial [Lottia gigantea]	gi|556112165|gb|ESP00817.1|	2.67e-12	V4B2U0	38.86	3e-12	V4B2U0_LOTGI	Uncharacterized protein	No_keywords
comp71748_c0_seq2	1425	0	1	119.856	13310.3	0	PREDICTED: uncharacterized protein LOC103031894 [Astyanax mexicanus]	gi|597756479|ref|XP_007239989.1|	3.41e-67	H2MZV9	36.14	1e-37	H2MZV9_ORYLA	Uncharacterized protein	Complete proteome;Reference proteome.;
comp73484_c0_seq4	3283	0	1	678.882	75908.7	0	PREDICTED: uncharacterized protein LOC798456 isoform X3 [Danio rerio]	gi|528502468|ref|XP_005157847.1|	4.67e-110	E7FBQ2	48.91	7e-110	E7FBQ2_DANRE	Uncharacterized protein	Complete proteome;Metal-binding;Reference proteome;Zinc;Zinc-finger.;
comp73484_c0_seq6	1673	0	1	328.927	28951.3	0	PREDICTED: uncharacterized protein LOC798456 isoform X3 [Danio rerio]	gi|528502468|ref|XP_005157847.1|	1.98e-147	E7FBQ2	48.02	3e-147	E7FBQ2_DANRE	Uncharacterized protein	Complete proteome;Metal-binding;Reference proteome;Zinc;Zinc-finger.;
comp73484_c0_seq7	1637	0	1	538.12	47419.6	0	PREDICTED: uncharacterized protein LOC798456 isoform X3 [Danio rerio]	gi|528502468|ref|XP_005157847.1|	9.26e-137	E7FBQ2	45.24	2e-136	E7FBQ2_DANRE	Uncharacterized protein	Complete proteome;Metal-binding;Reference proteome;Zinc;Zinc-finger.;
comp73499_c0_seq1	1846	0	1	117.657	13064	0	PREDICTED: uncharacterized protein LOC103026216 [Astyanax mexicanus]	gi|597734427|ref|XP_007229510.1|	9.52e-137	E9QIZ1	52.57	8e-113	E9QIZ1_DANRE	Uncharacterized protein	Complete proteome;Reference proteome.;
comp75502_c3_seq9	664	0	1	124.393	10011.2	0	Transposable element Tc3 transposase, putative [Perkinsus marinus ATCC 50983] gi|239891770|gb|EER13093.1| Transposable element Tc3 transposase, putative [Perkinsus marinus ATCC 50983]	gi|294935039|ref|XP_002781298.1|	2.47e-25	E7FG35	90.91	6e-75	E7FG35_DANRE	Uncharacterized protein	Complete proteome;Reference proteome.;
comp77591_c1_seq1	795	0	1	425.576	37483.9	0	PREDICTED: uncharacterized protein LOC100536977 [Danio rerio]	gi|326679778|ref|XP_003201376.1|	9.29e-50	F1QJT5	52.32	6e-50	F1QJT5_DANRE	Uncharacterized protein	Complete proteome;Reference proteome.;
comp77678_c4_seq7	6026	0	1	98.1509	10879.8	0	PREDICTED: ensconsin-like isoform X4 [Astyanax mexicanus]	gi|597754332|ref|XP_007238976.1|	3e-94	E7F0V5	65.22	1e-88	E7F0V5_DANRE	Uncharacterized protein	Complete proteome;Reference proteome.;
comp80817_c0_seq11	1090	0	1	0.177394	0.173793	0	PREDICTED: uncharacterized protein LOC100334929 [Danio rerio]	gi|292610357|ref|XP_002660711.1|	1.15e-28	F1QHF3	47.55	2e-29	F1QHF3_DANRE	Uncharacterized protein	Complete proteome;Reference proteome.;
comp81529_c0_seq4	9097	0	1	87.5955	9697.78	0	PREDICTED: uncharacterized protein LOC103022917 [Astyanax mexicanus]	gi|597787727|ref|XP_007257297.1|	0	M3ZT74	50.43	0	M3ZT74_XIPMA	Uncharacterized protein	Complete proteome.;
comp82832_c0_seq1	835	0	1	149.25	12027.7	0	PREDICTED: nuclear body protein SP140-like protein-like isoform X1 [Danio rerio]	gi|528473941|ref|XP_001337239.2|	1.64e-23	H2MDP0	55.34	1e-25	H2MDP0_ORYLA	Uncharacterized protein	Complete proteome;Reference proteome.;
comp71748_c0_seq1	1437	1.11e-16	1	84.7286	9376.75	1.02e-14	PREDICTED: uncharacterized protein LOC103031894 [Astyanax mexicanus]	gi|597756479|ref|XP_007239989.1|	1.02e-67	H2MZV9	35.53	6e-35	H2MZV9_ORYLA	Uncharacterized protein	Complete proteome;Reference proteome.;
comp73863_c0_seq3	1536	4.44e-16	1	83.2237	9208.24	3.98e-14	PREDICTED: uncharacterized protein LOC103034915 isoform X1 [Astyanax mexicanus]	gi|597736479|ref|XP_007230497.1|	9.53e-45	B0S6V5	33.47	2e-27	B0S6V5_DANRE	Uncharacterized protein	Complete proteome;Reference proteome.;
comp80645_c0_seq12	896	6.66e-16	1	0.138368	0.12481	5.92e-14	PREDICTED: GTPase IMAP family member 8-like [Astyanax mexicanus]	gi|597766613|ref|XP_007247179.1|	4.75e-27	E7FB21	51.46	8e-24	E7FB21_DANRE	Uncharacterized protein	Complete proteome;Reference proteome.;
comp81391_c0_seq95	7376	1.37e-09	1	0.0199739	0.000181976	8.94e-08	PREDICTED: uncharacterized protein LOC103038962 isoform X2 [Astyanax mexicanus]	gi|597763630|ref|XP_007245754.1|	0	H2M8S9	29.45	6e-14	H2M8S9_ORYLA	Uncharacterized protein	Complete proteome;Reference proteome.;
comp80858_c0_seq16	1375	1.87e-09	1	0.0322969	0.0193221	1.22e-07	PREDICTED: uncharacterized protein LOC102076562 [Oreochromis niloticus]	gi|542201317|ref|XP_005474752.1|	3.27e-61	I1CL41	28.06	2e-13	I1CL41_RHIO9	Uncharacterized protein	Complete proteome;Reference proteome.;
comp71762_c1_seq2	1380	2.54e-09	1	2.92127	2.92806	1.63e-07	PREDICTED: uncharacterized protein LOC103047743 isoform X2 [Astyanax mexicanus]	gi|597749444|ref|XP_007236657.1|	1.16e-75	H3CDU0	33.46	4e-38	H3CDU0_TETNG	Uncharacterized protein	Complete proteome;Reference proteome.;
comp73591_c0_seq1	3750	1.56e-07	1	0.458252	0.455909	8.91e-06	PREDICTED: mucin-5AC-like isoform X1 [Astyanax mexicanus] gi|597793555|ref|XP_007259562.1| PREDICTED: mucin-5AC-like isoform X2 [Astyanax mexicanus]	gi|597793552|ref|XP_007259561.1|	3.25e-36	G3PUZ8	59.52	2e-22	G3PUZ8_GASAC	Uncharacterized protein	Complete proteome;Reference proteome.;
comp81068_c0_seq26	1738	2.43e-07	1	0.0523106	0.0353124	1.38e-05	PREDICTED: poliovirus receptor-related protein 4-like isoform X2 [Astyanax mexicanus]	gi|597742013|ref|XP_007233124.1|	4.65e-30	H2V6T8	44.21	1e-13	H2V6T8_TAKRU	Uncharacterized protein	Complete proteome;Disulfide bond;Membrane;Reference proteome;Transmembrane;Transmembrane helix.;
comp73244_c1_seq10	1348	3.4e-07	1	5.69981	6.23864	1.9e-05	PREDICTED: uncharacterized protein LOC101884101 [Danio rerio]	gi|528507061|ref|XP_005158981.1|	4.36e-37	W4YHJ9	25.51	6e-27	W4YHJ9_STRPU	Uncharacterized protein	Complete proteome;Membrane;Reference proteome;Transmembrane;Transmembrane helix;Transport.;
comp80868_c0_seq4	2580	8.92e-07	0.999999	0.339993	0.339109	4.85e-05	PREDICTED: uncharacterized protein LOC103043666 isoform X1 [Astyanax mexicanus] gi|597787498|ref|XP_007257185.1| PREDICTED: uncharacterized protein LOC103043666 isoform X2 [Astyanax mexicanus]	gi|597787496|ref|XP_007257184.1|	3.11e-53	A9JTC6	42.23	4e-38	A9JTC6_DANRE	Uncharacterized protein	Complete proteome;Reference proteome.;
comp81391_c0_seq104	7526	0.000200075	0.9998	0.0234201	0.000214119	0.00912474	PREDICTED: uncharacterized protein LOC103038962 isoform X2 [Astyanax mexicanus]	gi|597763630|ref|XP_007245754.1|	0	H2M8S9	29.45	6e-14	H2M8S9_ORYLA	Uncharacterized protein	Complete proteome;Reference proteome.;
comp69812_c0_seq7	2737	0.000200753	0.999799	0.177381	0.147646	0.00914842	PREDICTED: uncharacterized protein LOC103036692 [Astyanax mexicanus]	gi|597743563|ref|XP_007233854.1|	2.04e-46	H2LU39	37.14	9e-16	H2LU39_ORYLA	Uncharacterized protein	Complete proteome;Reference proteome.;
comp76008_c0_seq14	1184	0.00036873	0.999631	59.5695	6559.49	0.0162765	PREDICTED: autoimmune regulator-like [Oryzias latipes]	gi|432871538|ref|XP_004071966.1|	2.88e-20	G3P0E0	42.5	8e-24	G3P0E0_GASAC	Uncharacterized protein	Complete proteome;Reference proteome.;
comp75074_c2_seq3	3268	0.000434475	0.999566	0.0939001	0.0858438	0.0189469	PREDICTED: uncharacterized protein LOC103041975 isoform X4 [Astyanax mexicanus]	gi|597776083|ref|XP_007251727.1|	1.7e-19	E9QIQ7	30.48	4e-17	E9QIQ7_DANRE	Uncharacterized protein	Complete proteome;Reference proteome.;
comp75074_c2_seq2	834	0.000570458	0.99943	61.3647	5330.18	0.0244885	PREDICTED: lymphocyte function-associated antigen 3-like isoform X1 [Astyanax mexicanus]	gi|597776073|ref|XP_007251723.1|	7.55e-09	E7FH56	34.74	6e-07	E7FH56_DANRE	Uncharacterized protein	Complete proteome;Reference proteome.;
comp67715_c0_seq3	927	0.000676177	0.999324	0.386679	0.383971	0.0288552	PREDICTED: uncharacterized protein LOC568178 isoform X1 [Danio rerio]	gi|528479421|ref|XP_005171961.1|	1.02e-15	F2Z4X5	48.15	6e-15	F2Z4X5_DANRE	Uncharacterized protein	Complete proteome;Reference proteome.;
comp77693_c2_seq4	2562	1.12e-09	1	70.5927	7793.84	7.44e-08	PREDICTED: uncharacterized protein C1orf106-like isoform X1 [Astyanax mexicanus] gi|597745559|ref|XP_007234809.1| PREDICTED: uncharacterized protein C1orf106-like isoform X2 [Astyanax mexicanus]	gi|597745557|ref|XP_007234808.1|	5.19e-85	Q7TN12	50	4e-29	CA106_MOUSE	Uncharacterized protein C1orf106 homolog	Coiled coil;Complete proteome;Reference proteome.;
comp77693_c2_seq19	2737	0.000164818	0.999835	0.0208693	0.000190306	0.00757061	PREDICTED: uncharacterized protein C1orf106-like isoform X1 [Astyanax mexicanus] gi|597745559|ref|XP_007234809.1| PREDICTED: uncharacterized protein C1orf106-like isoform X2 [Astyanax mexicanus]	gi|597745557|ref|XP_007234808.1|	1.42e-81	Q7TN12	48.31	8e-29	CA106_MOUSE	Uncharacterized protein C1orf106 homolog	Coiled coil;Complete proteome;Reference proteome.;
comp74628_c1_seq6	2292	1.23e-07	1	37.2807	4063.63	7.13e-06	PREDICTED: uncharacterized protein C7orf50 homolog [Astyanax mexicanus]	gi|597786865|ref|XP_007256888.1|	7.21e-38	Q9CXL3	58.25	9e-29	CG050_MOUSE	Uncharacterized protein C7orf50 homolog	Complete proteome;Phosphoprotein;Reference proteome.;
comp71338_c1_seq1	994	2e-15	1	7.04141	7.76765	1.75e-13	PREDICTED: uncharacterized protein C7orf72 homolog [Astyanax mexicanus]	gi|597757286|ref|XP_007240376.1|	6.83e-81	A4D263	37.02	9e-29	CG072_HUMAN	Uncharacterized protein C7orf72	Complete proteome;Reference proteome.;
comp78437_c0_seq15	6699	0	1	105.129	11661.1	0	PREDICTED: uncharacterized protein CXorf23 homolog isoform X1 [Astyanax mexicanus] gi|597770459|ref|XP_007249026.1| PREDICTED: uncharacterized protein CXorf23 homolog isoform X2 [Astyanax mexicanus] gi|597770461|ref|XP_007249027.1| PREDICTED: uncharacterized protein CXorf23 homolog isoform X3 [Astyanax mexicanus]	gi|597770457|ref|XP_007249025.1|	6.03e-86	A2AJT9	39.58	1e-16	CX023_HUMAN	Uncharacterized protein CXorf23	Alternative splicing;Complete proteome;Mitochondrion;Phosphoprotein;Reference proteome.;
comp79649_c0_seq15	4897	2.29e-11	1	0.423403	0.419589	1.67e-09	PREDICTED: probable GPI-anchored adhesin-like protein PGA55-like isoform X2 [Astyanax mexicanus]	gi|597786887|ref|XP_007256899.1|	0	Q9Y2F5	41.28	4e-110	K0947_HUMAN	Uncharacterized protein KIAA0947	Acetylation;Coiled coil;Complete proteome;Phosphoprotein;Polymorphism;Reference proteome.;
comp81343_c0_seq16	17612	0	1	69.7431	7698.7	0	PREDICTED: fragile site-associated protein isoform X4 [Danio rerio]	gi|528497434|ref|XP_005156625.1|	0	A2AAE1	71.74	0	K1109_MOUSE	Uncharacterized protein KIAA1109	Alternative splicing;Complete proteome;Membrane;Phosphoprotein;Reference proteome;Transmembrane;Transmembrane helix.;
comp81343_c0_seq3	17325	0	1	66.6419	7351.44	0	PREDICTED: fragile site-associated protein isoform X4 [Danio rerio]	gi|528497434|ref|XP_005156625.1|	0	A2AAE1	71.26	0	K1109_MOUSE	Uncharacterized protein KIAA1109	Alternative splicing;Complete proteome;Membrane;Phosphoprotein;Reference proteome;Transmembrane;Transmembrane helix.;
comp80787_c0_seq4	6668	3.69e-08	1	55.3064	6082.12	2.21e-06	PREDICTED: unconventional myosin-IXa-like isoform X6 [Oreochromis niloticus]	gi|542228571|ref|XP_005453137.1|	0	Q8C170	66.96	0	MYO9A_MOUSE	Unconventional myosin-IXa	Actin-binding;Alternative splicing;ATP-binding;Coiled coil;Complete proteome;GTPase activation;Membrane;Metal-binding;Motor protein;Myosin;Nucleotide-binding;Reference proteome;Repeat;Transmembrane;Transmembrane helix;Zinc;Zinc-finger.;
comp78470_c3_seq13	4257	0	1	111.441	12368	0	PREDICTED: unconventional myosin-XVIIIa isoform X10 [Danio rerio]	gi|528501851|ref|XP_687391.5|	0	Q92614	76.47	0	MY18A_HUMAN	Unconventional myosin-XVIIIa	Alternative splicing;ATP-binding;Coiled coil;Complete proteome;Cytoplasm;Cytoskeleton;Golgi apparatus;Motor protein;Myosin;Nucleotide-binding;Phosphoprotein;Polymorphism;Reference proteome.;
comp78470_c3_seq6	4750	0	1	132.828	14762.8	0	PREDICTED: unconventional myosin-XVIIIa isoform X10 [Danio rerio]	gi|528501851|ref|XP_687391.5|	0	Q92614	74.75	0	MY18A_HUMAN	Unconventional myosin-XVIIIa	Alternative splicing;ATP-binding;Coiled coil;Complete proteome;Cytoplasm;Cytoskeleton;Golgi apparatus;Motor protein;Myosin;Nucleotide-binding;Phosphoprotein;Polymorphism;Reference proteome.;
comp78470_c3_seq19	4545	2.3e-11	1	73.9563	8170.49	1.67e-09	PREDICTED: unconventional myosin-XVIIIa isoform X4 [Danio rerio]	gi|528501841|ref|XP_005157668.1|	0	Q92614	77.47	0	MY18A_HUMAN	Unconventional myosin-XVIIIa	Alternative splicing;ATP-binding;Coiled coil;Complete proteome;Cytoplasm;Cytoskeleton;Golgi apparatus;Motor protein;Myosin;Nucleotide-binding;Phosphoprotein;Polymorphism;Reference proteome.;
comp78470_c3_seq10	2847	0.000909586	0.99909	7.57433	8.69919	0.0381947	PREDICTED: unconventional myosin-XVIIIa-like isoform X4 [Astyanax mexicanus]	gi|597764164|ref|XP_007246008.1|	0	Q92614	77.73	0	MY18A_HUMAN	Unconventional myosin-XVIIIa	Alternative splicing;ATP-binding;Coiled coil;Complete proteome;Cytoplasm;Cytoskeleton;Golgi apparatus;Motor protein;Myosin;Nucleotide-binding;Phosphoprotein;Polymorphism;Reference proteome.;
comp67827_c0_seq1	1433	3.67e-10	1	0.36359	0.360879	2.49e-08	PREDICTED: UPF0500 protein C1orf216 homolog [Astyanax mexicanus]	gi|597768206|ref|XP_007247940.1|	1.26e-154	Q8TAB5	55.88	1e-17	CA216_HUMAN	UPF0500 protein C1orf216	Complete proteome;Reference proteome.;
comp79079_c0_seq20	3991	0	1	74.6137	8244.1	0	UPF0505 protein C16orf62 homolog [Danio rerio] gi|160380604|sp|A4VCH4.1|CP062_DANRE RecName: Full=UPF0505 protein C16orf62 homolog gi|145337891|gb|AAI39717.1| Zgc:163107 protein [Danio rerio]	gi|147906783|ref|NP_001091651.1|	0	A4VCH4	88.31	0	CP062_DANRE	UPF0505 protein C16orf62 homolog	Complete proteome;Reference proteome.;
comp78270_c0_seq7	3382	0.000146595	0.999853	0.364005	0.350357	0.00677671	PREDICTED: UPF0577 protein KIAA1324 homolog [Astyanax mexicanus]	gi|597739593|ref|XP_007231981.1|	0	A2AFS3	52.85	0	K1324_MOUSE	UPF0577 protein KIAA1324	Alternative splicing;Autophagy;Cell membrane;Complete proteome;Disulfide bond;Endosome;Glycoprotein;Golgi apparatus;Lysosome;Membrane;Reference proteome;Signal;Transmembrane;Transmembrane helix.;
comp79412_c0_seq11	2901	6.62e-13	1	77.024	8514	5.16e-11	PREDICTED: UPF0696 protein C11orf68 homolog isoform X1 [Astyanax mexicanus] gi|597735936|ref|XP_007230236.1| PREDICTED: UPF0696 protein C11orf68 homolog isoform X2 [Astyanax mexicanus] gi|597735938|ref|XP_007230237.1| PREDICTED: UPF0696 protein C11orf68 homolog isoform X3 [Astyanax mexicanus] gi|597735940|ref|XP_007230238.1| PREDICTED: UPF0696 protein C11orf68 homolog isoform X4 [Astyanax mexican…	gi|597735934|ref|XP_007230235.1|	1.36e-119	Q6NWH0	71.89	3e-110	CK068_DANRE	UPF0696 protein C11orf68 homolog	Complete proteome;Reference proteome.;
comp74698_c6_seq41	1247	0	1	155.177	17265.4	0	PREDICTED: uridine-cytidine kinase-like 1-like isoform X2 [Maylandia zebra] gi|542217335|ref|XP_005448859.1| PREDICTED: uridine-cytidine kinase-like 1-like isoform X3 [Oreochromis niloticus] gi|548408932|ref|XP_005740499.1| PREDICTED: uridine-cytidine kinase-like 1-like isoform X2 [Pundamilia nyererei] gi|554842993|ref|XP_005931882.1| PREDICTED: uridine-cytidine kinase-like 1-like isoform X2 [Hap…	gi|498964728|ref|XP_004546059.1|	7.39e-07	H2M152	100	1e-06	H2M152_ORYLA	Uridine-cytidine kinase	ATP-binding;Complete proteome;Kinase;Nucleotide-binding;Reference proteome;Transferase.;
comp80248_c1_seq6	11562	0	1	172.676	19224.9	0	PREDICTED: dystrophin isoform X1 [Oreochromis niloticus]	gi|348524839|ref|XP_003449930.1|	0	P46939	52	0	UTRO_HUMAN	Utrophin	3D-structure;Actin-binding;Alternative promoter usage;Calcium;Cell junction;Cell membrane;Complete proteome;Cytoplasm;Cytoskeleton;Membrane;Metal-binding;Phosphoprotein;Polymorphism;Postsynaptic cell membrane;Reference proteome;Repeat;Synapse;Zinc;Zinc-finger.;
comp80248_c1_seq8	11330	0	1	0.0014544	5.86e-05	0	PREDICTED: dystrophin isoform X2 [Oreochromis niloticus]	gi|542232695|ref|XP_005454702.1|	0	P46939	52.05	0	UTRO_HUMAN	Utrophin	3D-structure;Actin-binding;Alternative promoter usage;Calcium;Cell junction;Cell membrane;Complete proteome;Cytoplasm;Cytoskeleton;Membrane;Metal-binding;Phosphoprotein;Polymorphism;Postsynaptic cell membrane;Reference proteome;Repeat;Synapse;Zinc;Zinc-finger.;
comp80248_c1_seq5	11249	7.71e-13	1	4.45803	4.50974	5.97e-11	PREDICTED: dystrophin isoform X5 [Oreochromis niloticus]	gi|542232701|ref|XP_005454705.1|	0	P46939	52.05	0	UTRO_HUMAN	Utrophin	3D-structure;Actin-binding;Alternative promoter usage;Calcium;Cell junction;Cell membrane;Complete proteome;Cytoplasm;Cytoskeleton;Membrane;Metal-binding;Phosphoprotein;Polymorphism;Postsynaptic cell membrane;Reference proteome;Repeat;Synapse;Zinc;Zinc-finger.;
comp80248_c1_seq2	11210	1.06e-10	1	3.69837	3.73797	7.37e-09	PREDICTED: dystrophin isoform X5 [Oreochromis niloticus]	gi|542232701|ref|XP_005454705.1|	0	P46939	52.05	0	UTRO_HUMAN	Utrophin	3D-structure;Actin-binding;Alternative promoter usage;Calcium;Cell junction;Cell membrane;Complete proteome;Cytoplasm;Cytoskeleton;Membrane;Metal-binding;Phosphoprotein;Polymorphism;Postsynaptic cell membrane;Reference proteome;Repeat;Synapse;Zinc;Zinc-finger.;
comp81578_c1_seq2	15351	0	1	171.418	19084	0	PREDICTED: vacuolar protein sorting-associated protein 13D [Astyanax mexicanus]	gi|597765027|ref|XP_007246421.1|	0	Q5THJ4	64.9	0	VP13D_HUMAN	Vacuolar protein sorting-associated protein 13D	Acetylation;Alternative splicing;Complete proteome;Phosphoprotein;Polymorphism;Reference proteome.;
comp78309_c7_seq7	1846	0	1	112.808	12521	0	PREDICTED: vacuolar protein sorting-associated protein 26B [Astyanax mexicanus]	gi|597798128|ref|XP_007260615.1|	6.2e-114	Q7ZV03	86.26	4e-110	VP26B_DANRE	Vacuolar protein sorting-associated protein 26B	Complete proteome;Cytoplasm;Membrane;Protein transport;Reference proteome;Transport.;
comp77551_c5_seq4	2977	1.03e-10	1	68.6109	7571.93	7.17e-09	PREDICTED: vacuole membrane protein 1 isoform X1 [Danio rerio]	gi|528501382|ref|XP_005157470.1|	0	Q6NYY9	84.04	0	VMP1_DANRE	Vacuole membrane protein 1	Cell membrane;Complete proteome;Endoplasmic reticulum;Membrane;Reference proteome;Transmembrane;Transmembrane helix;Vacuole.;
comp78290_c2_seq2	5566	3.77e-08	1	2.65553	2.67972	2.25e-06	PREDICTED: ectonucleotide pyrophosphatase/phosphodiesterase family member 3-like [Astyanax mexicanus]	gi|597787445|ref|XP_007257160.1|	0	J3SBP3	48.09	3e-139	PDE2_CROAD	Venom phosphodiesterase 2	Disulfide bond;Glycoprotein;Hemostasis impairing toxin;Hydrolase;Metal-binding;Platelet aggregation inhibiting toxin;Secreted;Signal;Toxin.;
comp79093_c1_seq1	3462	1.03e-05	0.99999	2.7553	2.80394	0.000521996	very-long-chain (3R)-3-hydroxyacyl-[acyl-carrier protein] dehydratase [Danio rerio] gi|166199461|sp|Q7SY06.2|HADC_DANRE RecName: Full=Very-long-chain (3R)-3-hydroxyacyl-[acyl-carrier protein] dehydratase; AltName: Full=3-hydroxyacyl-CoA dehydratase; Short=HACD; AltName: Full=Protein tyrosine phosphatase-like protein ptplad1; AltName: Full=Protein-tyrosine phosphatase-like A domain-containing prot…	gi|113678933|ref|NP_001038449.1|	0	Q7SY06	84.97	0	HADC_DANRE	Very-long-chain (3R)-3-hydroxyacyl-[acyl-carrier protein] dehydratase	Coiled coil;Complete proteome;Endoplasmic reticulum;Fatty acid biosynthesis;Fatty acid metabolism;Lipid biosynthesis;Lipid metabolism;Lyase;Membrane;Reference proteome;Transmembrane;Transmembrane helix.;
comp80748_c0_seq2	6579	0	1	187.522	20887.4	0	PREDICTED: von Willebrand factor A domain-containing protein 2 [Astyanax mexicanus]	gi|597792850|ref|XP_007259332.1|	0	Q6DCQ6	53.65	0	VWA2_XENLA	von Willebrand factor A domain-containing protein 2	Disulfide bond;EGF-like domain;Repeat;Secreted;Signal.;
comp80748_c0_seq7	6567	0	1	0.00673343	0.000297623	0	PREDICTED: von Willebrand factor A domain-containing protein 2 [Astyanax mexicanus]	gi|597792850|ref|XP_007259332.1|	0	Q6DCQ6	53.65	0	VWA2_XENLA	von Willebrand factor A domain-containing protein 2	Disulfide bond;EGF-like domain;Repeat;Secreted;Signal.;
comp81136_c1_seq9	3334	0	1	200.594	22351.2	0	PREDICTED: von Willebrand factor A domain-containing protein 5A-like isoform X1 [Astyanax mexicanus]	gi|597746309|ref|XP_007235171.1|	0	O00534	41.58	2e-166	VMA5A_HUMAN	von Willebrand factor A domain-containing protein 5A	Alternative splicing;Complete proteome;Polymorphism;Reference proteome;Tumor suppressor.;
comp75873_c0_seq2	1593	1.12e-11	1	74.5801	8240.34	8.29e-10	V-type proton ATPase subunit C 1-A [Danio rerio] gi|82188219|sp|Q7T385.1|VTC1A_DANRE RecName: Full=V-type proton ATPase subunit C 1-A; Short=V-ATPase subunit C 1-A; AltName: Full=Vacuolar proton pump subunit C 1-A gi|31419496|gb|AAH53214.1| ATPase, H+ transporting, lysosomal, V1 subunit C, isoform 1 [Danio rerio] gi|182888982|gb|AAI64479.1| Atp6v1c1 protein [Danio rerio]	gi|41151984|ref|NP_958479.1|	0	Q7T385	92.69	0	VTC1A_DANRE	V-type proton ATPase subunit C 1-A	Acetylation;Complete proteome;Hydrogen ion transport;Ion transport;Reference proteome;Transport.;
comp81218_c0_seq2	5331	0	1	95.8006	10616.6	0	PREDICTED: WASH complex subunit FAM21-like isoform X3 [Astyanax mexicanus]	gi|597757222|ref|XP_007240346.1|	0	Q5RDC1	55.12	3e-94	FAM21_PONAB	WASH complex subunit FAM21	Complete proteome;Endosome;Membrane;Phosphoprotein;Reference proteome;Transport.;
comp74738_c0_seq1	3045	0	1	98.2536	10891.2	0	PREDICTED: WD and tetratricopeptide repeats protein 1 [Astyanax mexicanus]	gi|597758705|ref|XP_007241052.1|	0	Q8N5D0	79.83	0	WDTC1_HUMAN	WD and tetratricopeptide repeats protein 1	3D-structure;Alternative splicing;Complete proteome;Phosphoprotein;Reference proteome;Repeat;TPR repeat;Ubl conjugation pathway;WD repeat.;
comp74738_c0_seq2	2325	1.43e-11	1	74.3679	8216.58	1.06e-09	PREDICTED: WD and tetratricopeptide repeats protein 1 isoform X1 [Danio rerio]	gi|528505331|ref|XP_005169827.1|	0	Q8N5D0	80.38	0	WDTC1_HUMAN	WD and tetratricopeptide repeats protein 1	3D-structure;Alternative splicing;Complete proteome;Phosphoprotein;Reference proteome;Repeat;TPR repeat;Ubl conjugation pathway;WD repeat.;
comp78610_c0_seq2	2606	0	1	95.2631	10556.4	0	WD repeat domain-containing protein 83 [Danio rerio] gi|82235931|sp|Q6DH44.1|WDR83_DANRE RecName: Full=WD repeat domain-containing protein 83; AltName: Full=Mitogen-activated protein kinase organizer 1; Short=MAPK organizer 1 gi|49902903|gb|AAH76138.1| Zgc:92654 [Danio rerio]	gi|50539926|ref|NP_001002429.1|	0	Q6DH44	87.58	0	WDR83_DANRE	WD repeat domain-containing protein 83	Complete proteome;Cytoplasm;Reference proteome;Repeat;WD repeat.;
comp79149_c0_seq6	1984	4.69e-06	0.999995	15.8281	1121.4	0.000243662	PREDICTED: WD repeat-containing protein 6 isoform X1 [Danio rerio]	gi|528487546|ref|XP_005167036.1|	4.03e-175	A7Z052	32.45	2e-65	WDR6_BOVIN	WD repeat-containing protein 6	Acetylation;Cell cycle;Complete proteome;Cytoplasm;Reference proteome;Repeat;WD repeat.;
comp79149_c0_seq1	2795	1.79e-05	0.999982	0.292278	0.278979	0.000891542	PREDICTED: WD repeat-containing protein 6 isoform X1 [Danio rerio]	gi|528487546|ref|XP_005167036.1|	0	A7Z052	32.53	6e-103	WDR6_BOVIN	WD repeat-containing protein 6	Acetylation;Cell cycle;Complete proteome;Cytoplasm;Reference proteome;Repeat;WD repeat.;
comp80743_c0_seq2	3003	5.18e-05	0.999948	49.0531	5381.88	0.00248068	WD repeat-containing protein 73 [Ictalurus punctatus]	gi|308322813|gb|ADO28544.1|	0	Q567G2	57.95	9e-142	WDR73_DANRE	WD repeat-containing protein 73	Complete proteome;Reference proteome;Repeat;WD repeat.;
comp80907_c1_seq7	5202	1.95e-05	0.99998	0.485415	0.481371	0.000970205	PREDICTED: Werner syndrome ATP-dependent helicase homolog [Astyanax mexicanus]	gi|597783590|ref|XP_007255315.1|	0	O93530	51.01	0	WRN_XENLA	Werner syndrome ATP-dependent helicase homolog	ATP-binding;DNA damage;DNA repair;DNA-binding;Exonuclease;Helicase;Hydrolase;Magnesium;Metal-binding;Multifunctional enzyme;Nuclease;Nucleotide-binding;Nucleus;Zinc.;
comp72022_c0_seq6	3709	2.32e-06	0.999998	0.183093	0.178084	0.000122364	PREDICTED: WW domain binding protein 1-like isoform X1 [Astyanax mexicanus]	gi|597771478|ref|XP_007249514.1|	4.99e-153	Q9NX94	47.23	3e-76	WBP1L_HUMAN	WW domain binding protein 1-like	Alternative splicing;Complete proteome;Membrane;Polymorphism;Reference proteome;Transmembrane;Transmembrane helix.;
comp76514_c0_seq3	5026	8.52e-13	1	76.8053	8489.52	6.6e-11	YTH domain family protein 1 [Danio rerio] gi|28422306|gb|AAH46885.1| YTH domain family, member 1 [Danio rerio]	gi|47086617|ref|NP_997878.1|	0	Q0VCZ3	60.1	3e-175	YTHD2_BOVIN	YTH domain-containing family protein 2	Acetylation;Complete proteome;Cytoplasm;Phosphoprotein;Reference proteome;RNA-binding.;
comp71909_c1_seq11	3068	0.00033138	0.999669	0.200099	0.18572	0.014684	PREDICTED: zinc finger and BTB domain-containing protein 44 isoform X1 [Danio rerio] gi|528479433|ref|XP_005171967.1| PREDICTED: zinc finger and BTB domain-containing protein 44 isoform X2 [Danio rerio]	gi|528479431|ref|XP_005171966.1|	0	Q8NCP5	67.19	0	ZBT44_HUMAN	Zinc finger and BTB domain-containing protein 44	Alternative splicing;Complete proteome;DNA-binding;Metal-binding;Nucleus;Phosphoprotein;Polymorphism;Reference proteome;Repeat;Transcription;Transcription regulation;Zinc;Zinc-finger.;
comp80825_c0_seq4	10236	0	1	96.5051	10695.5	0	PREDICTED: zinc finger BED domain-containing protein 4 isoform X1 [Astyanax mexicanus] gi|597740608|ref|XP_007232457.1| PREDICTED: zinc finger BED domain-containing protein 4 isoform X2 [Astyanax mexicanus]	gi|597740606|ref|XP_007232456.1|	0	O75132	54.57	0	ZBED4_HUMAN	Zinc finger BED domain-containing protein 4	Complete proteome;Cytoplasm;Metal-binding;Nucleus;Polymorphism;Reference proteome;Repeat;Zinc;Zinc-finger.;
comp70425_c0_seq4	3772	3.92e-07	1	65.5185	7225.64	2.18e-05	PREDICTED: zinc finger CCCH domain-containing protein 18 isoform X3 [Astyanax mexicanus]	gi|597770970|ref|XP_007249274.1|	2.45e-79	Q1LUE5	72.61	7e-67	ZCH18_DANRE	Zinc finger CCCH domain-containing protein 18	Coiled coil;Complete proteome;Nucleus;Phosphoprotein;Reference proteome.;
comp77273_c2_seq4	1822	2.74e-11	1	5.56014	5.81659	1.98e-09	zinc finger CCCH domain-containing protein 7A [Danio rerio] gi|29124617|gb|AAH48884.1| Zinc finger CCCH-type containing 7 [Danio rerio]	gi|47087411|ref|NP_998599.1|	3.68e-148	Q8IWR0	52.34	2e-62	Z3H7A_HUMAN	Zinc finger CCCH domain-containing protein 7A	3D-structure;Alternative splicing;Coiled coil;Complete proteome;Metal-binding;Nucleus;Polymorphism;Reference proteome;Repeat;TPR repeat;Zinc;Zinc-finger.;
comp76381_c0_seq1	3954	0.000271586	0.999728	4.27979	4.41515	0.0121463	PREDICTED: zinc finger CCCH domain-containing protein 7B-like [Danio rerio]	gi|189517550|ref|XP_001343417.2|	0	Q9UGR2	53.19	1e-154	Z3H7B_HUMAN	Zinc finger CCCH domain-containing protein 7B	Alternative splicing;Coiled coil;Complete proteome;Host-virus interaction;Metal-binding;Nucleus;Phosphoprotein;Polymorphism;Reference proteome;Repeat;TPR repeat;Zinc;Zinc-finger.;
comp76254_c2_seq13	1873	5.66e-05	0.999943	0.420295	0.41516	0.00270302	zinc finger CCHC domain-containing protein 4 [Danio rerio] gi|159155648|gb|AAI54612.1| Zgc:172248 protein [Danio rerio] gi|213624703|gb|AAI71462.1| Zgc:172248 [Danio rerio]	gi|165972451|ref|NP_001107071.1|	0	Q66IH9	61.14	0	ZCHC4_XENTR	Zinc finger CCHC domain-containing protein 4	Complete proteome;Metal-binding;Methyltransferase;Reference proteome;Transferase;Zinc;Zinc-finger.;
comp80905_c2_seq6	6724	2.71e-05	0.999973	2.83962	2.86909	0.00132761	PREDICTED: zinc finger E-box-binding homeobox 1-like isoform X1 [Astyanax mexicanus]	gi|597755323|ref|XP_007239443.1|	0	P36197	48.47	7e-113	ZEB1_CHICK	Zinc finger E-box-binding homeobox 1	Complete proteome;DNA-binding;Homeobox;Metal-binding;Nucleus;Reference proteome;Repeat;Transcription;Transcription regulation;Zinc;Zinc-finger.;
comp81120_c1_seq4	5234	1.38e-08	1	42.1048	4603.83	8.44e-07	PREDICTED: uncharacterized protein LOC103047384 [Astyanax mexicanus]	gi|597774479|ref|XP_007250959.1|	0	O43345	22.72	5e-54	ZN208_HUMAN	Zinc finger protein 208	Alternative splicing;Complete proteome;DNA-binding;Metal-binding;Nucleus;Polymorphism;Reference proteome;Repeat;Transcription;Transcription regulation;Zinc;Zinc-finger.;
comp76144_c0_seq36	2374	0	1	0.00844334	7.6e-05	0	PREDICTED: zinc finger protein 726-like isoform X2 [Danio rerio]	gi|528473536|ref|XP_005163893.1|	1.32e-34	Q99LI5	44.9	2e-16	ZN281_MOUSE	Zinc finger protein 281	Complete proteome;Differentiation;DNA-binding;Metal-binding;Nucleus;Phosphoprotein;Reference proteome;Repeat;Repressor;Transcription;Transcription regulation;Zinc;Zinc-finger.;
comp78258_c0_seq4	4380	0	1	104.475	11587.9	0	PREDICTED: uncharacterized protein LOC103034501 [Astyanax mexicanus]	gi|597783229|ref|XP_007255142.1|	0	A8K0R7	66	7e-32	ZN839_HUMAN	Zinc finger protein 839	Alternative splicing;Complete proteome;Metal-binding;Polymorphism;Reference proteome;Zinc;Zinc-finger.;
comp78504_c0_seq13	5254	0	1	3.74838	3.76495	0	PREDICTED: zinc finger RNA-binding protein isoform X3 [Astyanax mexicanus]	gi|597773592|ref|XP_007250530.1|	0	Q6PCR6	81.73	0	ZFR_DANRE	Zinc finger RNA-binding protein	Complete proteome;Cytoplasm;Developmental protein;DNA-binding;Nucleus;Reference proteome;Repeat;RNA-binding.;
comp76836_c1_seq5	3890	1.56e-05	0.999984	34.9115	3798.33	0.00077975	PREDICTED: zinc finger RNA-binding protein-like [Astyanax mexicanus]	gi|597764690|ref|XP_007246260.1|	1.82e-141	Q9UPR6	70.75	2e-83	ZFR2_HUMAN	Zinc finger RNA-binding protein 2	Alternative splicing;Coiled coil;Complete proteome;Polymorphism;Reference proteome.;
