# Supplementary material for: A Comparative Transcriptome Analysis between Wild and Albino Yellow Catfish (Pelteobagrus fulvidraco)
Source: PLoS One. 2015 Jun 26;10(6):e0131504. doi: 10.1371/journal.pone.0131504 (PMC4482592; doi:10.1371/journal.pone.0131504)
Supplement: S2 Table — (XLS) [file pone.0131504.s002.xls]

## Sheet: c
	edgeR analysis						EBSeq analysis
Contigname	PPEE	PPDE	PostFC	logPostFC	RealFC	FDR(EBSeq)	logFC	logCPM	PValue	FDR(edgeR)	Predicted coding regions	Zebrafish Ortholog	Description	Gene name	color genes
comp73484_c0_seq4	0	1	678.882	9.40702	75908.7	0	12.6099	4.7247	7.66966e-11	1.31677e-06
comp78220_c0_seq2	0	1	659.221	9.36462	73707.2	0	12.5675	4.68217	0.000142104	0.144201
comp73354_c0_seq43	0	1	627.745	9.29404	70182.6	0	12.4955	4.6106	1.302e-08	8.68228e-05
comp73484_c0_seq5	0	1	622.924	9.28291	69642.7	0	12.4854	4.60029	8.46272e-11	1.31677e-06
comp71069_c0_seq1	0	1	735.304	9.5222	64827.6	0	12.3826	4.49795	0.000169629	0.161636
comp81672_c0_seq1	0	1	767.104	9.58328	62150.8	0	12.3221	4.43793	0.000181461	0.161636
comp68236_c0_seq2	0	1	523.708	9.03262	58532.7	0	12.2359	4.35233	0.00019579	0.161636
comp76980_c1_seq3	0	1	504.259	8.97802	56354.9	0	12.1817	4.29819	0.000208499	0.164958
comp81087_c0_seq3	0	1	494.092	8.94863	55216.3	0	12.1519	4.26905	0.000217094	0.168881	2590-5211(-)	ENSDARP00000113570	AE binding protein 1 [Source:HGNC Symbol;Acc:303]	AEBP1 (1 of 2)
comp81213_c0_seq2	0	1	492.188	8.94307	55003.2	0	12.1462	4.26344	0.000220693	0.168881
comp73484_c0_seq10	0	1	444.998	8.79765	49718.9	0	11.9994	4.11796	2.37823e-09	2.22027e-05
comp76500_c0_seq14	0	1	438.783	8.77736	49023	0	11.9803	4.09778	0.000285319	0.206237
comp73312_c0_seq3	0	1	437.651	8.77364	48896.2	0	11.9761	4.09356	0.000287183	0.206237
comp73484_c0_seq7	0	1	538.12	9.07178	47419.6	0	11.9303	4.0492	4.22704e-09	3.28857e-05
comp74460_c0_seq3	1.78741e-05	0.999982	379.19	8.56678	3952.4	0.000891542	11.9019	4.01997	0.000325778	0.215578	1343-3022(-)	ENSDARP00000127882	synaptotagmin binding, cytoplasmic RNA interacting protein, like [Source:ZFIN;Acc:ZDB-GENE-030131-3104]	syncripl
comp72278_c0_seq1	0	1	415.193	8.69764	46381.4	0	11.8997	4.01844	0.000326133	0.215578
comp79643_c3_seq4	0	1	413.881	8.69307	46234.5	0	11.8952	4.01399	0.0003279	0.215578
comp76788_c1_seq2	0	1	410.022	8.67956	45802.4	0	11.8817	3.99985	0.000339443	0.220068
comp73584_c1_seq5	0	1	406.665	8.6677	45426.5	0	11.8703	3.98925	0.000346735	0.221715
comp81235_c1_seq1	0	1	388.289	8.60099	43368.8	0	11.801	3.92106	1.18538e-07	0.000614803	427-14409(+)	ENSDARP00000111741	MYC binding protein 2 [Source:ZFIN;Acc:ZDB-GENE-030616-132]	mycbp2
comp73354_c0_seq10	0	1	374.747	8.54977	41852.4	0	11.749	3.86973	2.49172e-05	0.044735
comp81041_c0_seq19	0	1	356.978	8.47969	39862.6	0	11.6791	3.80058	2.11055e-07	0.000820988
comp66330_c0_seq2	0	1	338.519	8.40309	37795.7	0	11.6049	3.72622	0.000568963	0.301802
comp77591_c1_seq1	0	1	425.576	8.73327	37483.9	0	11.5911	3.71219	0.000583242	0.302302
comp67960_c0_seq1	0	1	421.245	8.71851	37101.5	0	11.5772	3.69787	0.00059602	0.302302
comp76394_c1_seq7	0	1	327.657	8.35604	36579.3	0	11.5574	3.67883	0.000615493	0.305645
comp80509_c0_seq52	0	1	311.963	8.28523	34822	0	11.4844	3.60819	0.000602286	0.302302
comp71384_c0_seq5	0	1	306.209	8.25837	34177.6	0	11.4605	3.58232	0.000731184	0.341309	294-1883(+)	ENSDARP00000022349	RNA binding motif protein 39a [Source:ZFIN;Acc:ZDB-GENE-040426-2852]	rbm39a
comp74001_c1_seq3	0	1	303.31	8.24465	33853.1	0	11.4451	3.56873	6.41063e-05	0.0804643
comp75863_c0_seq2	0	1	301.424	8.23565	33641.8	0	11.436	3.55901	0.000761081	0.349512	577-1827(-)	ENSDARP00000070807	phosphoglycerate kinase 1 [Source:ZFIN;Acc:ZDB-GENE-040426-2711]	pgk1
comp73354_c0_seq27	0	1	286.811	8.16396	32005.5	0	11.3635	3.48919	0.000763731	0.349512
comp77678_c3_seq2	0	1	283.474	8.14707	31631.8	0	11.3468	3.47037	0.000915084	0.382974	203-1045(-)	ENSDARP00000073643	four and a half LIM domains 1b [Source:ZFIN;Acc:ZDB-GENE-031219-1]	fhl1b
comp78760_c2_seq1	0	1	281.937	8.13923	31459.7	0	11.3402	3.46466	0.00092594	0.382974
comp72815_c0_seq1	0	1	277.999	8.11893	31018.7	0	11.3182	3.44395	1.075e-06	0.00334532
comp73956_c0_seq2	0	1	270.901	8.08162	30223.9	0	11.283	3.4081	0.00103686	0.408011
comp77320_c0_seq32	0	1	341.482	8.41566	30059.7	0	11.2726	3.3964	0.00106435	0.410603
comp79430_c0_seq10	0	1	267.011	8.06076	29788.4	0	11.2618	3.38772	1.83121e-06	0.00474883
comp69546_c0_seq2	0	1	265.595	8.05308	29629.8	0	11.2517	3.37637	0.00110699	0.420106
comp73354_c0_seq16	0	1	263.925	8.04398	29442.8	0	11.2418	3.3665	3.48608e-05	0.0542422
comp73484_c0_seq6	0	1	328.927	8.36162	28951.3	0	11.2189	3.34546	1.50347e-06	0.00435514
comp71432_c0_seq3	0	1	258.694	8.0151	28857.1	0	11.2162	3.34171	0.00119137	0.441105
comp81041_c0_seq25	0	1	257.91	8.01072	28769.2	0	11.209	3.33347	0.00120012	0.441105
comp81473_c1_seq2	0	1	256.768	8.00432	28641.3	0	11.2024	3.32815	9.08131e-05	0.103392
comp79340_c3_seq2	0	1	256.347	8.00195	28594.2	0	11.2017	3.3263	0.00122316	0.446063
comp69261_c0_seq1	0	1	322.483	8.33308	28382.5	0	11.1908	3.31616	0.00125276	0.449828
comp73589_c0_seq4	0	1	249.369	7.96214	27812.8	0	11.1612	3.28693	0.00131851	0.462759
comp72527_c4_seq2	0	1	248.606	7.95772	27727.4	0	11.1577	3.28387	2.22604e-06	0.00546891
comp75647_c1_seq6	0	1	247.639	7.95209	27619.1	0	11.1537	3.28044	0.00133803	0.464803	633-1445(-)	ENSDARP00000125954	DCN1, defective in cullin neddylation 1, domain containing 5 (S. cerevisiae) [Source:ZFIN;Acc:ZDB-GENE-040426-2603]	dcun1d5
comp81041_c0_seq1	0	1	241.098	7.91348	26886.7	0	11.1117	3.23861	0.00144708	0.482489
comp74927_c0_seq2	0	1	240.436	7.90951	26812.5	0	11.1079	3.23431	0.00147242	0.487453
comp79825_c0_seq5	0	1	235.67	7.88063	26278.9	0	11.0805	3.20654	0.00156268	0.513692
comp76980_c1_seq4	0	1	235.703	7.88083	26282.5	0	11.079	3.20533	0.000397357	0.244055
comp62745_c0_seq1	0	1	304.213	8.24894	24599	0	10.9846	3.11385	0.000866617	0.374563
comp76264_c0_seq6	0	1	220.561	7.78504	24587	0	10.9843	3.11431	1.25075e-05	0.025586
comp70766_c0_seq1	0	1	278.572	8.1219	24505.9	0	10.9781	3.10629	0.00186935	0.562963
comp74623_c0_seq2	0	1	218.653	7.7725	24373.4	0	10.9696	3.0979	0.00190239	0.56924
comp76427_c5_seq2	0	1	210.228	7.71581	23429.9	0	10.913	3.04322	0.00213594	0.623147	160-1569(+)	ENSDARP00000095193	sorting and assembly machinery component 50 homolog (S. cerevisiae) [Source:ZFIN;Acc:ZDB-GENE-040426-806]	samm50
comp79930_c0_seq4	0	1	205.707	7.68445	22923.7	0	10.8816	3.0123	0.00226829	0.64958
comp75592_c3_seq4	0	1	201.559	7.65506	22459.2	0	10.8541	2.98414	0.00237716	0.672507
comp81136_c1_seq9	0	1	200.594	7.64814	22351.2	0	10.8469	2.97797	7.20789e-05	0.0862711
comp73169_c0_seq1	0	1	199.672	7.64149	22247.9	0	10.8404	2.97125	1.48835e-05	0.0289479
comp68893_c0_seq4	0	1	199.405	7.63955	22217.9	0	10.8355	2.9664	0.00246048	0.687742
comp69578_c0_seq1	0	1	194.683	7.60498	21689.2	0	10.8005	2.93313	3.89645e-05	0.0568383
comp77985_c0_seq7	0	1	191.102	7.5782	21288.2	0	10.7782	2.91	0.00273217	0.736964
comp81241_c0_seq10	0	1	190.701	7.57517	21243.3	0	10.7744	2.90718	2.13701e-05	0.0399014
comp80748_c0_seq2	0	1	187.522	7.55092	20887.4	0	10.7483	2.88208	2.63165e-05	0.0454974
comp76673_c0_seq4	0	1	182.58	7.51239	20334	0	10.7083	2.84189	0.00309699	0.79431
comp79908_c0_seq1	0	1	178.572	7.48037	19885.2	0	10.6808	2.81619	4.22876e-05	0.0598165
comp71961_c2_seq2	0	1	174.052	7.44338	19379	0	10.6402	2.77505	0.00347216	0.835448
comp80248_c1_seq6	0	1	172.676	7.43193	19224.9	0	10.6294	2.76385	0.0035503	0.83574
comp73354_c0_seq4	0	1	171.651	7.42334	19110.2	0	10.62	2.75806	0.00316443	0.798446
comp81578_c1_seq2	0	1	171.418	7.42137	19084	0	10.6193	2.75529	6.25902e-05	0.0804643	650-13639(+)	ENSDARP00000046612	vacuolar protein sorting 13D (yeast) [Source:ZFIN;Acc:ZDB-GENE-050912-1]	vps13d
comp80312_c4_seq4	0	1	171.062	7.41838	19044.2	0	10.6131	2.74717	0.0036939	0.837068
comp75936_c1_seq3	0	1	170.509	7.4137	18982.2	0	10.6131	2.74785	0.00368833	0.837068
comp73271_c1_seq10	0	1	170.863	7.41669	19021.8	0	10.6131	2.74785	0.00368824	0.837068
comp72658_c1_seq2	0	1	167.988	7.39221	18699.9	0	10.5911	2.72454	0.00385453	0.840907	2-1213(+)	ENSDARP00000020361	glycine C-acetyltransferase [Source:ZFIN;Acc:ZDB-GENE-060518-3]	gcat
comp77052_c0_seq12	0	1	167.139	7.3849	18604.9	0	10.5799	2.7136	0.00390691	0.840907	556-1296(-)	ENSDARP00000105108	Uncharacterized protein [Source:UniProtKB/TrEMBL;Acc:E7FG35]	CR847950.4
comp78760_c2_seq3	0	1	167.132	7.38485	18604.2	0	10.5799	2.71531	0.00389515	0.840907
comp81448_c0_seq2	0	1	166.312	7.37774	18512.2	0	10.5734	2.71073	0.00344687	0.833659
comp80124_c0_seq11	0	1	165.184	7.36793	18385.9	0	10.5631	2.69703	0.00400069	0.848855	495-2414(+)	ENSDARP00000061658	influenza virus NS1A binding protein a [Source:ZFIN;Acc:ZDB-GENE-031222-2]	ivns1abpa
comp77097_c0_seq1	0	1	162.593	7.34512	18095.9	0	10.5397	2.67636	9.53004e-05	0.105464
comp77265_c0_seq8	0	1	161.912	7.33907	18019.6	0	10.5347	2.67349	6.55037e-05	0.0804643
comp79623_c2_seq12	0	1	156.521	7.29021	17415.9	0	10.4876	2.62546	0.00460798	0.931151	546-8129(-)	ENSDARP00000122217	chromodomain helicase DNA binding protein 8 [Source:ZFIN;Acc:ZDB-GENE-030131-6320]	chd8
comp74698_c6_seq41	0	1	155.177	7.27777	17265.4	0	10.4756	2.6112	0.00471304	0.94017
comp73354_c0_seq7	0	1	154.882	7.27503	17232.4	0	10.472	2.61148	0.00415339	0.872159
comp77921_c0_seq7	0	1	195.962	7.61443	17212.8	0	10.4696	2.60784	0.00474692	0.942901
comp79586_c2_seq20	0	1	153.099	7.25833	17032.8	0	10.4514	2.58853	0.00487807	0.958602
comp79310_c0_seq38	0	1	150.546	7.23406	16746.9	0	10.4329	2.56933	0.00505131	0.969784	2484-5024(+)	ENSDARP00000099444	PMS2 postmeiotic segregation increased 2 (S. cerevisiae) [Source:ZFIN;Acc:ZDB-GENE-030131-686]	pms2
comp79679_c4_seq11	0	1	150.861	7.23708	16782.2	0	10.4329	2.57194	0.00503357	0.969784
comp70815_c0_seq5	0	1	150.418	7.23283	16732.5	0	10.4267	2.56587	0.00509002	0.969784
comp72520_c3_seq2	0	1	149.247	7.22156	16601.4	0	10.4205	2.55714	0.00517791	0.974595
comp77320_c0_seq17	0	1	149.318	7.22224	16609.3	0	10.4205	2.55714	0.00517771	0.974595
comp81021_c1_seq1	0.000118646	0.999881	148.371	7.21307	11648.3	0.00552896	10.4144	2.55463	0.000180279	0.161636	144-2654(+)	ENSDARP00000111047	bromodomain containing 8 [Source:ZFIN;Acc:ZDB-GENE-030722-10]	brd8
comp73805_c0_seq4	0	1	147.535	7.20492	16409.7	0	10.4022	2.54402	0.000296125	0.209437	700-6330(-)	ENSDARP00000058399	laminin, beta 4 [Source:ZFIN;Acc:ZDB-GENE-021226-2]	lamb4
comp81365_c0_seq6	0	1	147.015	7.19982	16351.5	0	10.3967	2.53677	0.000458731	0.26722
comp80608_c0_seq1	0	1	145.845	7.18829	16220.4	0	10.3825	2.51994	0.00555937	1
comp76809_c0_seq13	0	1	144.919	7.1791	16116.7	0	10.3761	2.51636	0.0056153	1
comp69575_c0_seq4	0	1	182.472	7.51153	16021.9	0	10.3651	2.50346	0.00136059	0.466992
comp81087_c0_seq1	0	1	143.568	7.16559	15965.5	0	10.3631	2.50296	0.00577406	1	71-1477(+)	ENSDARP00000122064	polymerase (DNA directed), delta 2, regulatory subunit [Source:ZFIN;Acc:ZDB-GENE-030616-157]	pold2
comp76401_c4_seq1	0	1	143.221	7.1621	15926.6	0	10.3566	2.49735	0.00582261	1
comp79890_c3_seq3	0	1	142.715	7.157	15870	0	10.3539	2.49629	0.000170927	0.161636
comp80639_c1_seq3	0	1	142.726	7.1571	15871.2	0	10.3501	2.48819	0.00588891	1	168-2948(+)	ENSDARP00000119620	sorting nexin 14 [Source:ZFIN;Acc:ZDB-GENE-040724-144]	snx14
comp80561_c1_seq7	0	1	142.239	7.15217	15816.6	0	10.3465	2.4864	0.000200231	0.161636
comp75268_c1_seq2	0	1	139.993	7.12921	15565.1	0	10.3236	2.46431	0.00620241	1
comp62527_c0_seq2	0	1	139.392	7.123	15497.8	0	10.3183	2.46345	0.00548815	1
comp78050_c5_seq9	0	1	138.79	7.11676	15430.4	0	10.3102	2.45036	0.00634443	1
comp74119_c0_seq1	0	1	138.372	7.11241	15383.6	0	10.3102	2.45036	0.00634436	1	179-898(+)	ENSDARP00000086688	mitochondrial ribosomal protein L9 [Source:ZFIN;Acc:ZDB-GENE-070717-4]	mrpl9
comp62487_c0_seq1	0	1	135.452	7.08164	15056.7	0	10.2761	2.41578	0.00674673	1	20-460(-)	ENSDARP00000064111	glutaredoxin 5 homolog (S. cerevisiae) [Source:ZFIN;Acc:ZDB-GENE-040426-1957]	glrx5
comp75647_c4_seq1	0	1	135.695	7.08423	15083.9	0	10.276	2.41847	0.00134425	0.464803
comp72628_c0_seq4	0	1	119.978	6.90663	1057.26	0	10.2616	2.40582	0.00023806	0.179146	369-3389(-)	ENSDARP00000043482	tripartite motif-containing 24 [Source:ZFIN;Acc:ZDB-GENE-030131-5913]	trim24
comp77466_c0_seq3	0	1	133.31	7.05865	14816.8	0	10.2552	2.39752	0.00698032	1
comp71543_c0_seq1	0	1	132.918	7.05439	14772.9	0	10.2482	2.38853	0.00705039	1	335-1144(+)	ENSDARP00000050864	surfeit gene 4, like [Source:ZFIN;Acc:ZDB-GENE-040718-172]	surf4l
comp78470_c3_seq6	0	1	132.828	7.05342	14762.8	0	10.2482	2.39149	0.00704519	1
comp79430_c0_seq7	0	1	132.937	7.0546	14775.1	0	10.2482	2.39067	0.00704384	1
comp76522_c1_seq5	0	1	132.121	7.04571	14683.6	0	10.2412	2.38163	0.0071637	1
comp77127_c0_seq2	0	1	131.76	7.04177	14643.3	0	10.2341	2.37598	0.00719214	1
comp79247_c1_seq1	0	1	128.037	7.00041	14226.3	0	10.1981	2.34261	0.00758091	1
comp76052_c0_seq1	0	1	127.927	6.99918	14214.1	0	10.1908	2.33242	0.00771725	1
comp76118_c0_seq3	0	1	127.156	6.99045	14127.6	0	10.1835	2.32657	0.00779166	1	1-1740(+)	ENSDARP00000091083	drebrin 1 [Source:ZFIN;Acc:ZDB-GENE-091204-284]	dbn1
comp64542_c0_seq1	0	1	126.931	6.9879	14102.4	0	10.1835	2.32834	0.00777064	1	2-1126(+)	ENSDARP00000068296	procollagen C-endopeptidase enhancer [Source:HGNC Symbol;Acc:8738]	PCOLCE (1 of 2)
comp69605_c0_seq1	0	1	126.14	6.97888	14013.9	0	10.1761	2.31937	0.00791537	1	531-1283(-)	ENSDARP00000069524	golgi SNAP receptor complex member 2 [Source:ZFIN;Acc:ZDB-GENE-030131-3290]	gosr2
comp74064_c0_seq2	0	1	124.988	6.96565	13885	0	10.1612	2.30486	0.00809955	1	574-1653(-)	ENSDARP00000057604	adenosine kinase a [Source:ZFIN;Acc:ZDB-GENE-030425-3]	adka
comp81235_c1_seq7	0	1	124.358	6.95836	13814.4	0	10.1537	2.29848	0.00821682	1
comp77915_c0_seq2	0	1	123.445	6.94772	13712.1	0	10.1386	2.28146	0.00845159	1	1044-5549(-)	ENSDARP00000085731	Rho GTPase activating protein 21b [Source:ZFIN;Acc:ZDB-GENE-030131-4944]	arhgap21b
comp66867_c0_seq4	0	1	154.808	7.27433	13579.6	0	10.131	2.27635	0.00854696	1
comp75102_c2_seq10	0	1	121.985	6.93056	13548.6	0	10.1233	2.26657	0.0086869	1	149-1489(-)	ENSDARP00000007602	protein phosphatase 2, regulatory subunit B, alpha b [Source:ZFIN;Acc:ZDB-GENE-030131-5474]	ppp2r2ab
comp80520_c0_seq5	0	1	121.059	6.91956	13444.9	0	10.1157	2.25906	0.00874305	1	3-3377(+)	ENSDARP00000098846	TAF2 RNA polymerase II, TATA box binding protein (TBP)-associated factor [Source:ZFIN;Acc:ZDB-GENE-030131-3207]	taf2
comp79106_c6_seq11	0	1	121.342	6.92293	13476.6	0	10.1157	2.2623	0.00873308	1
comp79920_c0_seq20	0	1	121.046	6.91941	13443.5	0	10.1157	2.26045	0.00872791	1
comp81425_c1_seq2	0	1	120.872	6.91734	13424.1	0	10.1079	2.25477	0.008845	1
comp71748_c0_seq2	0	1	119.856	6.90516	13310.3	0	10.1001	2.24393	0.00901489	1
comp81469_c3_seq1	0.000916172	0.999084	115.721	6.85451	2709.96	0.0384433	10.1001	2.24533	0.00898581	1
comp52600_c0_seq2	0	1	119.277	6.89818	13245.5	0	10.0923	2.23631	0.00916713	1
comp78200_c0_seq8	0	1	118.647	6.89053	13174.9	0	10.0845	2.23006	0.00928001	1
comp77449_c0_seq10	0	1	118.3	6.8863	13136	0	10.0766	2.22426	0.0094131	1
comp69376_c0_seq2	0	1	117.592	6.87765	13056.7	0	10.0693	2.21662	0.00418407	0.872159
comp73499_c0_seq1	0	1	117.657	6.87844	13064	0	10.0686	2.21653	0.00950181	1
comp75709_c0_seq2	0	1	116.789	6.86775	12966.7	0	10.0606	2.2054	0.00966317	1
comp70344_c0_seq2	0	1	116.538	6.86465	12938.7	0	10.0606	2.20684	0.0096448	1	52-1188(+)	ENSDARP00000114803	leupaxin [Source:HGNC Symbol;Acc:14061]	LPXN
comp80501_c1_seq36	0.000222868	0.999777	105.605	6.72254	1093.93	0.0101163	10.0475	2.19393	0.00116491	0.438524
comp75951_c2_seq8	0	1	114.724	6.84202	12735.6	0	10.0364	2.18178	0.0100116	1
comp78761_c1_seq8	0	1	114.988	6.84534	12765.1	0	10.0364	2.18324	0.0100108	1
comp79140_c1_seq3	0	1	114.795	6.84291	12743.5	0	10.0364	2.18519	0.0100026	1
comp69709_c0_seq1	0	1	114.64	6.84097	12726.2	0	10.0364	2.18519	0.00999874	1
comp80451_c0_seq3	0	1	113.954	6.8323	12649.3	0	10.0267	2.18127	0.00893835	1
comp78309_c7_seq7	0	1	112.808	6.81772	12521	0	10.0117	2.15925	0.0103662	1
comp74055_c1_seq9	0	1	112.001	6.80737	12430.7	0	9.99876	2.15076	0.00933725	1	139-3981(+)	ENSDARP00000088044	RNA binding motif protein 6 [Source:ZFIN;Acc:ZDB-GENE-050309-79]	rbm6
comp79766_c0_seq13	0	1	111.508	6.80101	12375.5	0	9.99505	2.14303	0.010667	1
comp78470_c3_seq13	0	1	111.441	6.80014	12368	0	9.99113	2.1415	0.00608025	1
comp72355_c0_seq2	0	1	110.717	6.79074	12286.9	0	9.98664	2.13485	0.0107324	1
comp80026_c0_seq10	0	1	110.633	6.78964	12277.5	0	9.98247	2.13312	0.000858812	0.374563
comp77560_c0_seq2	0	1	110.377	6.78629	12248.8	0	9.97818	2.12767	0.0109268	1
comp73569_c0_seq2	0	1	109.412	6.77363	12140.7	0	9.96967	2.11836	0.0110641	1
comp79237_c1_seq5	0	1	109.74	6.77794	12177.5	0	9.96967	2.11836	0.0110632	1
comp78324_c1_seq7	0	1	109.572	6.77573	12158.6	0	9.9644	2.11775	0.000728658	0.341309	3244-4245(-)	ENSDARP00000107754	RAD51 homolog D (S. cerevisiae) [Source:ZFIN;Acc:ZDB-GENE-040426-2490]	rad51d
comp82832_c0_seq1	0	1	149.25	7.22158	12027.7	0	9.9525	2.10012	0.0113863	1
comp77086_c1_seq5	0	1	107	6.74147	11870.7	0	9.93512	2.08586	0.0116693	1
comp79633_c0_seq18	0	1	107.103	6.74286	11882.2	0	9.93512	2.08586	0.0116692	1
comp80943_c0_seq3	0	1	106.589	6.73591	11824.6	0	9.92635	2.0747	0.0119252	1
comp73634_c0_seq8	0	1	106.704	6.73747	11837.5	0	9.92635	2.07837	0.0118408	1
comp78437_c0_seq15	0	1	105.129	6.71602	11661.1	0	9.90644	2.06296	0.0108378	1
comp78760_c2_seq4	0	1	104.428	6.70636	11582.6	0	9.89972	2.04882	0.0124112	1
comp72993_c0_seq2	0	1	104.228	6.7036	11560.3	0	9.89972	2.04882	0.0124074	1
comp78258_c0_seq4	0	1	104.475	6.70701	11587.9	0	9.89863	2.0519	0.000927098	0.382974
comp79117_c0_seq1	0	1	103.939	6.69959	11527.8	0	9.89186	2.04582	0.00286163	0.754094
comp77915_c0_seq5	0	1	103.72	6.69655	11503.4	0	9.89074	2.04384	0.0125053	1
comp70815_c0_seq2	0	1	103.487	6.6933	11477.3	0	9.88517	2.0399	0.00170597	0.538389
comp79030_c3_seq6	0	1	102.981	6.68623	11420.6	0	9.88169	2.03292	0.0127142	1
comp79893_c0_seq8	0	1	103.141	6.68848	11438.6	0	9.88169	2.03403	0.0126603	1	377-3250(+)	ENSDARP00000095031	optic atrophy 1 (human) [Source:ZFIN;Acc:ZDB-GENE-041114-7]	opa1
comp73346_c0_seq3	0	1	102.325	6.67701	11347.1	0	9.87259	2.02409	0.0128369	1
comp73267_c0_seq5	0	1	102.447	6.67873	11360.8	0	9.86773	2.02254	0.000948759	0.388483
comp81501_c1_seq1	0	1	101.592	6.66664	11265.1	0	9.85439	2.01204	0.00142786	0.481098
comp78050_c5_seq4	0	1	101.238	6.6616	11225.4	0	9.85422	2.00462	0.0133238	1
comp80037_c2_seq1	0	1	101.025	6.65858	11201.6	0	9.85422	2.00462	0.0133203	1
comp75321_c2_seq9	0	1	100.89	6.65665	11186.5	0	9.84495	1.99842	0.0135617	1	598-6882(+)	ENSDARP00000102789	arginine-glutamic acid dipeptide (RE) repeats a [Source:ZFIN;Acc:ZDB-GENE-060718-1]	rerea
comp69132_c0_seq1	0	1	98.5687	6.62306	10926.5	0	9.81676	1.97112	0.0141562	1
comp74738_c0_seq1	0	1	98.2536	6.61844	10891.2	0	9.80724	1.95903	0.0143472	1
comp77678_c4_seq7	0	1	98.1509	6.61693	10879.8	0	9.80162	1.95945	0.00171377	0.538389
comp80509_c0_seq42	0	1	97.3214	6.60468	10786.9	0	9.79161	1.95443	0.0129983	1
comp77175_c1_seq3	0	1	96.5493	6.59319	10700.4	0	9.78801	1.94038	0.0148588	1	1301-2704(-)	ENSDARP00000103396	rabaptin, RAB GTPase binding effector protein 2 [Source:ZFIN;Acc:ZDB-GENE-070112-572]	rabep2
comp81024_c1_seq5	0	1	96.6586	6.59483	10712.7	0	9.78801	1.94441	0.0147663	1
comp74952_c0_seq5	0	1	97.0702	6.60096	10758.7	0	9.78801	1.94441	0.0147606	1
comp80825_c0_seq4	0	1	96.5051	6.59253	10695.5	0	9.7783	1.93389	0.0150412	1	6222-9713(+)	ENSDARP00000018937	bromodomain containing 1a [Source:ZFIN;Acc:ZDB-GENE-041008-168]	brd1a
comp81218_c0_seq2	0	1	95.8006	6.58196	10616.6	0	9.77521	1.93637	0.013363	1
comp79244_c0_seq1	0	1	95.5615	6.57836	10589.8	0	9.76971	1.93225	0.0134767	1
comp80537_c0_seq4	0	1	95.501	6.57744	10583	0	9.76852	1.92149	0.0152946	1
comp78610_c0_seq2	0	1	95.2631	6.57384	10556.4	0	9.76852	1.92557	0.015141	1	492-1436(+)	ENSDARP00000060977	WD repeat domain containing 83 [Source:ZFIN;Acc:ZDB-GENE-040718-126]	wdr83
comp80806_c3_seq2	0	1	95.0946	6.57129	10537.5	0	9.76118	1.91838	0.00355581	0.83574	512-2593(+)	ENSDARP00000109245	transmembrane protein 214 [Source:ZFIN;Acc:ZDB-GENE-110307-2]	tmem214
comp71432_c0_seq2	0	1	94.6585	6.56466	10488.7	0	9.75867	1.91606	0.0154708	1
comp78294_c0_seq15	0	1	95.0037	6.56991	10527.3	0	9.75863	1.92272	0.0137059	1
comp76157_c1_seq1	0	1	93.7839	6.55127	10390.7	0	9.73878	1.89446	0.0160025	1	223-3276(+)	ENSDARP00000028515	histone deacetylase 4 [Source:ZFIN;Acc:ZDB-GENE-061013-95]	hdac4
comp76934_c0_seq8	0	1	93.4687	6.54641	10355.5	0	9.73878	1.89684	0.0159651	1
comp78363_c0_seq3	0	1	92.742	6.53515	10274.1	0	9.72873	1.88714	0.0161667	1
comp76363_c2_seq3	0	1	92.6069	6.53305	10259	0	9.71862	1.87315	0.0165458	1	3-2720(+)	ENSDARP00000065499	ATP-binding cassette, sub-family C (CFTR/MRP), member 4 [Source:ZFIN;Acc:ZDB-GENE-030616-511]	abcc4
comp77495_c0_seq1	0	1	91.8866	6.52178	10178.3	0	9.70842	1.86753	0.0167252	1
comp79861_c1_seq1	0	1	91.3529	6.51338	10118.5	0	9.69816	1.85335	0.0170273	1
comp79497_c0_seq9	0	1	90.723	6.5034	10048	0	9.69371	1.85311	0.00460277	0.931151
comp76161_c0_seq2	0	1	90.2017	6.49508	9989.61	0	9.68782	1.84646	0.0172961	1
comp75502_c3_seq9	0	1	124.393	6.95877	10011.2	0	9.68782	1.84765	0.0172811	1
comp80654_c1_seq10	0	1	89.5006	6.48383	9911.11	0	9.67741	1.83761	0.0174883	1
comp74813_c0_seq2	0	1	88.7932	6.47238	9831.9	0	9.66692	1.825	0.0180077	1	355-1095(-)	ENSDARP00000092338	chromosome 2 open reading frame 47 [Source:HGNC Symbol;Acc:26198]	C9H2orf47
comp73271_c1_seq14	0	1	89.1148	6.47759	9867.9	0	9.66692	1.82629	0.0179726	1
comp77669_c0_seq3	0	1	89.3527	6.48144	9894.55	0	9.66692	1.8275	0.0179256	1
comp70306_c1_seq15	0	1	88.4974	6.46756	9798.77	0	9.66088	1.82643	0.0160778	1
comp78761_c1_seq10	0	1	88.5553	6.46851	9805.25	0	9.65636	1.81292	0.0182652	1	675-1829(-)	ENSDARP00000126346	enoyl-CoA delta isomerase 2 [Source:ZFIN;Acc:ZDB-GENE-040718-392]	eci2
comp73333_c4_seq3	0	1	88.3106	6.46451	9777.85	0	9.65326	1.81346	0.00324829	0.809077	299-3886(+)	ENSDARP00000056401	par-3 partitioning defective 3 homolog (C. elegans) [Source:ZFIN;Acc:ZDB-GENE-030925-47]	pard3
comp81529_c0_seq4	0	1	87.5955	6.45279	9697.78	0	9.64183	1.80214	0.00391902	0.840907
comp74900_c2_seq12	0	1	87.1816	6.44595	9651.43	0	9.63643	1.79661	0.00501818	0.969784
comp70710_c0_seq7	0	1	86.3943	6.43286	9563.28	0	9.62419	1.78184	0.0191001	1
comp75173_c0_seq7	0	1	86.3365	6.4319	9556.79	0	9.62419	1.78508	0.019087	1
comp67665_c0_seq1	0	1	85.8284	6.42338	9499.9	0	9.61331	1.77326	0.0194156	1
comp79334_c0_seq6	0	1	85.8027	6.42295	9497.02	0	9.6133	1.77459	0.019396	1	1810-4764(-)	ENSDARP00000089604	PRP4 pre-mRNA processing factor 4 homolog Ba [Source:ZFIN;Acc:ZDB-GENE-040426-947]	prpf4ba
comp73144_c0_seq1	0	1	85.4875	6.41764	9461.73	0	9.60235	1.76074	0.0199085	1	240-1205(+)	ENSDARP00000105109	transmembrane protein 59 [Source:ZFIN;Acc:ZDB-GENE-070912-397]	tmem59
comp75534_c0_seq6	0	1	85.0704	6.41059	9415.02	0	9.60013	1.76816	0.0175751	1
comp71748_c0_seq1	1.11022e-16	1	84.7286	6.40478	9376.75	1.01749e-14	9.59129	1.75007	0.020236	1
comp81548_c0_seq2	1.11022e-16	1	84.5357	6.40149	9355.15	1.01749e-14	9.59129	1.75338	0.0202279	1
comp71997_c1_seq5	2.22045e-16	1	84.5679	6.40204	9358.75	2.01262e-14	9.59129	1.75465	0.0202202	1
comp81579_c0_seq1	1.11022e-16	1	84.1756	6.39533	9314.82	1.01749e-14	9.58016	1.73932	0.0204824	1
comp78363_c0_seq20	1.11022e-16	1	84.1756	6.39533	9314.82	1.01749e-14	9.58016	1.74266	0.0204327	1
comp78304_c0_seq16	1.11022e-16	1	84.1627	6.39511	9313.38	1.01749e-14	9.58015	1.74266	0.0204222	1
comp81431_c0_seq6	0	1	83.6623	6.38651	9257.35	0	9.57074	1.7377	0.00276623	0.737857
comp73358_c0_seq2	5.55112e-16	1	83.0501	6.37591	9188.79	4.93853e-14	9.56894	1.72849	0.0209155	1
comp80908_c3_seq6	5.55112e-16	1	83.2109	6.3787	9206.8	4.93853e-14	9.56893	1.73049	0.0208075	1
comp73863_c0_seq3	4.44089e-16	1	83.2237	6.37892	9208.24	3.98149e-14	9.56893	1.73315	0.0207581	1
comp69447_c0_seq2	4.44089e-16	1	83.288	6.38004	9215.44	3.98149e-14	9.56893	1.73315	0.0207574	1
comp81503_c1_seq1	0	1	83.4084	6.38212	9228.92	0	9.56624	1.7338	0.00258514	0.718283
comp78475_c2_seq4	1.22125e-15	1	82.4584	6.36559	9122.54	1.07325e-13	9.55762	1.71759	0.0211611	1
comp76809_c0_seq17	1.55431e-15	1	82.259	6.3621	9100.21	1.3618e-13	9.54622	1.71132	0.0215145	1
comp80169_c1_seq4	2.9976e-15	1	81.6995	6.35226	9037.56	2.58322e-13	9.53473	1.70028	0.0217874	1	1579-3015(-)	ENSDARP00000079802	anthrax toxin receptor 2a [Source:ZFIN;Acc:ZDB-GENE-060526-14]	antxr2a
comp81482_c0_seq19	0	1	80.6004	6.33272	8914.49	0	9.52125	1.68734	0.00294468	0.75942
comp74064_c0_seq4	2.24265e-14	1	79.9438	6.32091	8840.96	1.8739e-12	9.51148	1.67311	0.0226954	1
comp77862_c0_seq3	1.9873e-14	1	80.0531	6.32289	8853.2	1.66777e-12	9.51147	1.67794	0.0225127	1
comp75534_c0_seq4	0	1	79.6582	6.31575	8808.98	0	9.50392	1.67881	0.0201976	1
comp80955_c2_seq9	0	1	79.8395	6.31903	8829.28	0	9.50303	1.67172	0.00446411	0.913947
comp77582_c0_seq4	2.73115e-14	1	79.7766	6.31789	8822.23	2.27548e-12	9.4997	1.66529	0.0229259	1	413-2854(-)	ENSDARP00000099992	mucosa associated lymphoid tissue lymphoma translocation gene 1b [Source:ZFIN;Acc:ZDB-GENE-070705-156]	malt1b
comp77597_c0_seq2	1.85185e-13	1	78.1237	6.28769	8637.15	1.49333e-11	9.47587	1.6424	0.0237638	1	1016-1948(-)	ENSDARP00000052029	CDKN2A interacting protein [Source:ZFIN;Acc:ZDB-GENE-041010-188]	cdkn2aip
comp75978_c0_seq5	1.77192e-13	1	78.1623	6.2884	8641.47	1.43087e-11	9.47587	1.6424	0.0237462	1	26-2209(-)	ENSDARP00000039332	regulatory factor X, 2 (influences HLA class II expression) [Source:ZFIN;Acc:ZDB-GENE-050227-4]	rfx2
comp79557_c0_seq10	4.62852e-13	1	77.3327	6.27301	8548.57	3.631e-11	9.46381	1.62721	0.024386	1
comp81441_c0_seq7	2.60902e-13	1	77.8279	6.28222	8604.02	2.09222e-11	9.4638	1.63081	0.0242869	1
comp75724_c0_seq13	4.91385e-13	1	77.2812	6.27205	8542.81	3.8496e-11	9.4638	1.6322	0.0242623	1
comp79412_c0_seq11	6.61915e-13	1	77.024	6.26724	8514	5.16455e-11	9.45164	1.61765	0.0246894	1	1734-2423(+)	ENSDARP00000060398	DR1-associated protein 1 (negative cofactor 2 alpha) [Source:ZFIN;Acc:ZDB-GENE-030131-400]	drap1
comp76514_c0_seq3	8.52429e-13	1	76.8053	6.26313	8489.52	6.59753e-11	9.45164	1.61551	0.0246649	1
comp73921_c0_seq7	2.12996e-12	1	76.0143	6.2482	8400.94	1.63103e-10	9.43936	1.60877	0.0251141	1	120-1241(+)	ENSDARP00000111610	RNA binding motif protein, X-linked [Source:ZFIN;Acc:ZDB-GENE-030131-579]	rbmx
comp80312_c4_seq28	0	1	75.4076	6.23664	8333	0	9.42307	1.59664	0.00374978	0.837493	2-5119(+)	ENSDARP00000081544	eukaryotic translation initiation factor 4 gamma, 3b [Source:ZFIN;Acc:ZDB-GENE-090312-49]	eif4g3b
comp73354_c0_seq5	0	1	271.256	8.08351	1111.85	0	9.40446	3.79629	2.08788e-07	0.000820988
comp79079_c0_seq20	0	1	74.6137	6.22137	8244.1	0	9.40296	1.57698	0.00390499	0.840907
comp74738_c0_seq2	1.43118e-11	1	74.3679	6.21661	8216.58	1.05805e-09	9.40191	1.56771	0.0264859	1	301-2298(+)	ENSDARP00000099567	WD and tetratricopeptide repeats 1 [Source:ZFIN;Acc:ZDB-GENE-030131-3224]	wdtc1
comp77127_c0_seq3	1.63622e-11	1	74.2521	6.21436	8203.62	1.19737e-09	9.40191	1.56771	0.0264852	1
comp71707_c0_seq2	1.95605e-11	1	74.0978	6.21136	8186.33	1.4296e-09	9.40191	1.5729	0.0263392	1	1314-2246(-)	ENSDARP00000071726	EBNA1 binding protein 2 [Source:ZFIN;Acc:ZDB-GENE-030131-6989]	ebna1bp2
comp75873_c0_seq2	1.11962e-11	1	74.5801	6.22072	8240.34	8.28774e-10	9.40191	1.5729	0.0263389	1
comp79310_c0_seq1	0	1	73.8672	6.20686	8160.51	0	9.39177	1.5693	0.00463459	0.932491
comp78470_c3_seq19	2.30382e-11	1	73.9563	6.2086	8170.49	1.67318e-09	9.3892	1.55929	0.0267272	1
comp69546_c0_seq1	2.87975e-11	1	73.7633	6.20483	8148.88	2.07839e-09	9.3892	1.55929	0.026727	1
comp73744_c0_seq3	2.39111e-11	1	73.9241	6.20797	8166.89	1.7344e-09	9.3892	1.55929	0.0267166	1
comp78923_c0_seq22	7.35e-11	1	72.953	6.1889	8058.14	5.1753e-09	9.37639	1.54321	0.0274376	1
comp78050_c5_seq19	5.79364e-11	1	73.1588	6.19296	8081.19	4.09943e-09	9.37639	1.54547	0.027358	1
comp76745_c1_seq1	5.58218e-11	1	73.191	6.19359	8084.79	3.95465e-09	9.37639	1.54547	0.0273432	1
comp76818_c0_seq2	6.05799e-11	1	73.1202	6.1922	8076.87	4.28122e-09	9.37639	1.54702	0.027328	1
comp77916_c0_seq21	6.10321e-11	1	73.1138	6.19207	8076.15	4.30791e-09	9.37639	1.54702	0.0273146	1	292-2457(+)	ENSDARP00000086435	protein-O-mannosyltransferase 1 [Source:ZFIN;Acc:ZDB-GENE-060929-966]	pomt1
comp82042_c0_seq1	0	1	99.5371	6.63716	7994.77	0	9.36346	1.5308	0.0279748	1
comp72249_c1_seq3	0	1	71.8411	6.16674	7933.64	0	9.36079	1.53158	0.00480031	0.949465
comp81452_c2_seq10	5.44009e-15	1	72.2331	6.17459	7977.52	4.65333e-13	9.3559	1.53113	0.00598283	1
comp76909_c2_seq2	7.36105e-10	1	70.9593	6.14892	7834.89	4.91913e-08	9.33725	1.50565	0.0290763	1
comp78601_c0_seq1	6.02306e-10	1	71.133	6.15245	7854.34	4.06261e-08	9.33724	1.50797	0.028985	1
comp80986_c0_seq1	7.87009e-10	1	70.9014	6.14774	7828.41	5.24715e-08	9.33724	1.50797	0.028984	1
comp77693_c2_seq4	1.12421e-09	1	70.5927	6.14145	7793.84	7.44374e-08	9.32396	1.49838	0.0296144	1
comp81343_c0_seq16	0	1	69.7431	6.12398	7698.7	0	9.31268	1.49547	0.0267444	1
comp68702_c0_seq1	1.34337e-14	1	88.1944	6.46262	7698.78	1.13563e-12	9.31054	1.48006	0.030079	1
comp80746_c0_seq1	2.19366e-09	1	70.0139	6.12957	7729.03	1.41517e-07	9.31054	1.48242	0.0300628	1	793-4044(-)	ENSDARP00000039155	importin 4 [Source:ZFIN;Acc:ZDB-GENE-041014-307]	ipo4
comp77855_c0_seq3	1.25455e-14	1	88.2841	6.46408	7706.71	1.0621e-12	9.31054	1.48405	0.0299958	1
comp82291_c0_seq1	2.22045e-16	1	95.9862	6.58476	7706.71	2.01262e-14	9.31054	1.48558	0.0299301	1
comp63200_c0_seq1	2.02061e-14	1	87.7539	6.45539	7659.89	1.69326e-12	9.297	1.46948	0.030677	1
comp78723_c0_seq10	6.83221e-09	1	69.0299	6.10915	7618.85	4.31123e-07	9.297	1.46948	0.0306716	1	1813-3108(+)	ENSDARP00000014595	nuclear receptor coactivator 5 [Source:ZFIN;Acc:ZDB-GENE-040912-155]	ncoa5
comp70172_c0_seq2	8.34851e-09	1	68.8563	6.10552	7599.4	5.18866e-07	9.297	1.47111	0.0305858	1
comp73271_c1_seq5	8.34851e-09	1	68.8563	6.10552	7599.4	5.18866e-07	9.297	1.47111	0.0305781	1
comp77030_c1_seq2	7.69389e-09	1	68.927	6.107	7607.32	4.81289e-07	9.297	1.47266	0.0305363	1
comp80211_c1_seq2	2.10942e-15	1	68.5674	6.09945	7567.06	1.84257e-13	9.28962	1.46868	0.00594594	1	839-2677(-)	ENSDARP00000007394	carnitine O-octanoyltransferase [Source:ZFIN;Acc:ZDB-GENE-050522-35]	crot
comp78831_c1_seq8	0	1	69.0419	6.1094	7620.19	0	9.28832	1.46331	0.00534678	0.982609	623-3151(-)	ENSDARP00000011898	fibroblast growth factor receptor 3 [Source:ZFIN;Acc:ZDB-GENE-000816-1]	fgfr3
comp80844_c0_seq15	1.05869e-08	1	68.6505	6.1012	7576.36	6.54461e-07	9.28335	1.45401	0.0314417	1
comp75360_c0_seq2	1.23727e-08	1	68.5154	6.09836	7561.23	7.62404e-07	9.28335	1.45401	0.0314409	1	61-1653(+)	ENSDARP00000088809	G protein-coupled receptor 107 [Source:ZFIN;Acc:ZDB-GENE-061103-130]	gpr107
comp80569_c0_seq4	1.58063e-08	1	68.3032	6.09388	7537.47	9.60659e-07	9.28334	1.45641	0.0313653	1
comp78501_c0_seq1	6.5716e-11	1	68.5177	6.09841	7561.49	4.63286e-09	9.28282	1.46077	0.0087786	1
comp77551_c5_seq4	1.02647e-10	1	68.6109	6.10037	7571.93	7.1664e-09	9.28107	1.45578	0.00926634	1
comp81090_c1_seq2	1.33227e-15	1	67.9744	6.08692	7500.65	1.16903e-13	9.27168	1.45176	0.00613974	1
comp79170_c0_seq5	2.61808e-08	1	67.8659	6.08461	7488.5	1.57461e-06	9.26954	1.44323	0.0317242	1
comp79780_c0_seq1	4.42717e-11	1	67.892	6.08517	7491.42	3.16748e-09	9.26474	1.44049	0.00862241	1	678-1583(-)	ENSDARP00000108142	mitochondrial fission factor [Source:ZFIN;Acc:ZDB-GENE-040426-1510]	mff
comp65074_c0_seq2	0	1	67.7833	6.08286	7479.25	0	9.26074	1.43707	0.00569553	1	1-489(+)	ENSDARP00000033537	ubiquitin-conjugating enzyme E2D 1b [Source:ZFIN;Acc:ZDB-GENE-030131-2735]	ube2d1b
comp76419_c0_seq2	5.11221e-09	1	66.5298	6.05593	7338.88	3.23295e-07	9.24976	1.42735	0.0109372	1
comp81343_c0_seq3	0	1	66.6419	6.05836	7351.44	0	9.24309	1.42012	0.00591	1
comp75958_c0_seq2	1.17151e-07	1	66.5668	6.05673	7343.02	6.79124e-06	9.24154	1.4182	0.0328274	1
comp75957_c0_seq2	0	1	66.3921	6.05294	7323.47	0	9.23325	1.41065	0.00603928	1
comp79544_c1_seq1	3.09438e-07	1	65.7243	6.03835	7248.68	1.73291e-05	9.22734	1.40046	0.0335688	1
comp74542_c5_seq5	1.95412e-07	1	66.123	6.04708	7293.33	1.11599e-05	9.22734	1.40046	0.0335537	1
comp78572_c1_seq3	6.59029e-07	0.999999	65.0683	6.02388	7175.23	3.61702e-05	9.21299	1.38926	0.0339674	1
comp73313_c0_seq3	5.76389e-07	0.999999	65.1672	6.02607	7186.3	3.16948e-05	9.21299	1.39099	0.0338934	1
comp70425_c0_seq4	3.92275e-07	1	65.5185	6.03383	7225.64	2.182e-05	9.21299	1.39263	0.0338595	1	3-2918(+)	ENSDARP00000084879	zinc finger CCCH-type containing 18 [Source:ZFIN;Acc:ZDB-GENE-050419-13]	zc3h18
comp81393_c4_seq7	5.31577e-07	0.999999	65.2548	6.02801	7196.11	2.92864e-05	9.21299	1.39263	0.0338487	1
comp77627_c0_seq4	0	1	65.2836	6.02865	7199.34	0	9.21071	1.39471	0.0305476	1
comp81336_c0_seq22	9.90613e-07	0.999999	64.7145	6.01602	7135.62	5.34542e-05	9.1985	1.37291	0.0347582	1
comp78923_c0_seq26	9.76041e-07	0.999999	64.7274	6.0163	7137.06	5.27172e-05	9.1985	1.37291	0.0347555	1
comp78406_c3_seq15	9.9798e-07	0.999999	64.7081	6.01587	7134.9	5.38015e-05	9.1985	1.37884	0.0346396	1
comp73426_c2_seq4	7.87308e-07	0.999999	64.9139	6.02046	7157.94	4.30062e-05	9.1985	1.37884	0.0346296	1
comp74516_c0_seq5	7.58671e-07	0.999999	64.9461	6.02117	7161.54	4.14812e-05	9.1985	1.37884	0.0346266	1
comp77180_c3_seq7	0	1	64.4368	6.00981	7104.52	0	9.18799	1.37324	0.00831954	1
comp78788_c0_seq2	2.22124e-06	0.999998	64.0135	6.00031	7057.12	0.000117123	9.18386	1.36327	0.0351083	1
comp73354_c0_seq35	0	1	63.744	5.99422	7026.94	0	9.17783	1.36783	0.0315487	1
comp72867_c0_seq2	5.99174e-06	0.999994	63.1518	5.98075	6960.62	0.000307239	9.16907	1.3492	0.0358331	1	496-1476(-)	ENSDARP00000053837	cell growth regulator with ring finger domain 1 [Source:ZFIN;Acc:ZDB-GENE-040724-100]	cgrrf1
comp72928_c0_seq1	4.04689e-06	0.999996	63.4926	5.98852	6998.79	0.000210884	9.16907	1.35088	0.0357986	1
comp77074_c2_seq32	0.0011871	0.998813	60.4959	5.91877	1324.95	0.0490978	9.1611	1.35028	0.0323119	1
comp79430_c0_seq8	0	1	62.3022	5.96121	6865.49	0	9.14418	1.3343	0.0327678	1	1-1950(+)	ENSDARP00000110618	RAP1 GTPase activating protein 2a [Source:ZFIN;Acc:ZDB-GENE-061013-179]	rap1gap2a
comp78757_c0_seq3	2.81219e-12	1	62.0101	5.95443	6832.78	2.13365e-10	9.1396	1.32302	0.00801236	1
comp79373_c0_seq1	1.87326e-05	0.999981	62.1613	5.95795	6849.72	0.000931597	9.13904	1.3162	0.0374851	1
comp77940_c3_seq2	2.15604e-05	0.999978	62.0391	5.95511	6836.03	0.00106126	9.13904	1.3162	0.0374626	1
comp75975_c1_seq1	2.89861e-05	0.999971	61.7819	5.94911	6807.23	0.00141679	9.13904	1.32065	0.0372371	1
comp80947_c0_seq7	1.41406e-05	0.999986	62.4057	5.96361	6877.08	0.000707497	9.13904	1.32065	0.0372191	1
comp77506_c0_seq8	2.37374e-05	0.999976	61.9555	5.95316	6826.67	0.00116642	9.13904	1.32237	0.0371861	1
comp73855_c0_seq5	2.40912e-05	0.999976	61.9427	5.95286	6825.23	0.0011818	9.13904	1.32237	0.0371727	1
comp80559_c2_seq1	5.9402e-05	0.999941	61.1581	5.93447	6737.37	0.00283216	9.12378	1.30617	0.0378498	1
comp81210_c0_seq2	3.86803e-05	0.999961	61.5311	5.94324	6779.14	0.00186733	9.12378	1.30789	0.0377409	1	240-4328(-)	ENSDARP00000090639	kinesin family member 15 [Source:ZFIN;Acc:ZDB-GENE-050622-16]	kif15
comp74444_c4_seq12	1.08665e-05	0.999989	61.2666	5.93703	6749.52	0.00054784	9.1203	1.30388	0.0161384	1
comp80348_c1_seq3	0.000120805	0.999879	60.5407	5.91983	6668.24	0.00562501	9.10837	1.28699	0.038656	1
comp74542_c5_seq7	9.12157e-05	0.999909	60.785	5.92564	6695.6	0.00428877	9.10837	1.29328	0.0385676	1
comp80665_c0_seq9	0	1	59.8501	5.90328	6590.91	0	9.09611	1.28995	0.00994542	1	609-4442(+)	ENSDARP00000115535	diphosphoinositol pentakisphosphate kinase 2 [Source:ZFIN;Acc:ZDB-GENE-091204-125]	ppip5k2
comp73983_c0_seq10	9.00525e-10	1	76.048	6.24884	6626.47	5.97638e-08	9.09278	1.27851	0.0393435	1	132-587(+)	ENSDARP00000074549	O-acyl-ADP-ribose deacylase 1 [Source:ZFIN;Acc:ZDB-GENE-050522-480]	oard1
comp76125_c1_seq1	0.000154179	0.999846	60.3284	5.91477	6644.47	0.00711023	9.09278	1.27851	0.0393395	1	989-1753(-)	ENSDARP00000075821	oleoyl-ACP hydrolase [Source:ZFIN;Acc:ZDB-GENE-060312-17]	olah
comp72110_c0_seq4	0.000177426	0.999823	60.2062	5.91184	6630.79	0.008111	9.09278	1.27851	0.0393374	1
comp78344_c0_seq28	0	1	60.2083	5.91189	6631.02	0	9.09218	1.28711	0.0350396	1
comp76008_c0_seq14	0.00036873	0.999631	59.5695	5.8965	6559.49	0.0162765	9.07703	1.25717	0.0402263	1
comp73323_c0_seq3	0.000557605	0.999442	59.2094	5.88775	6519.16	0.0239725	9.07702	1.25992	0.0400544	1
comp80501_c1_seq22	0.000270365	0.99973	59.8396	5.90303	6589.74	0.0121011	9.07702	1.26359	0.0398991	1	858-6551(-)	ENSDARP00000077099	SET binding factor 2 [Source:ZFIN;Acc:ZDB-GENE-030911-10]	sbf2
comp80348_c1_seq8	0.000322819	0.999677	59.6853	5.8993	6572.45	0.0143266	9.07702	1.26359	0.0398941	1
comp74200_c0_seq2	1.02593e-08	1	59.2034	5.88761	6518.49	6.3489e-07	9.07015	1.25837	0.0100703	1
comp78894_c3_seq31	0	1	59.2388	5.88847	6522.46	0	9.06943	1.25848	0.0104838	1
comp77787_c0_seq3	4.00022e-05	0.99996	59.1841	5.88714	6516.33	0.00192792	9.06846	1.25505	0.0153818	1
comp79599_c0_seq5	0.000680615	0.999319	59.0357	5.88352	6499.72	0.0290188	9.0611	1.24203	0.0411011	1
comp73905_c0_seq2	0.000783091	0.999217	58.9135	5.88053	6486.04	0.0330754	9.0611	1.24203	0.0410999	1
comp75241_c0_seq3	0.000765941	0.999234	58.9328	5.881	6488.2	0.0325415	9.0611	1.24203	0.041076	1
comp80703_c1_seq1	0	1	58.319	5.86589	6419.46	0	9.04301	1.23643	0.00916816	1
comp79893_c0_seq2	7.51329e-06	0.999992	57.8091	5.85322	6362.36	0.000383896	9.03034	1.21503	0.0130422	1
comp73229_c0_seq4	0	1	56.285	5.81468	6191.69	0	9.00112	1.19682	0.0392182	1
comp80873_c3_seq17	2.22045e-16	1	56.2276	5.81321	6185.27	2.01262e-14	8.99145	1.18604	0.0102155	1
comp80175_c0_seq2	2.76765e-08	1	55.1765	5.78598	6067.56	1.66283e-06	8.97514	1.16953	0.0109903	1	402-2516(+)	ENSDARP00000001315	G2/M-phase specific E3 ubiquitin ligase [Source:ZFIN;Acc:ZDB-GENE-030616-400]	g2e3
comp80787_c0_seq4	3.69093e-08	1	55.3064	5.78938	6082.12	2.20608e-06	8.97293	1.1624	0.011371	1	1508-6667(-)	ENSDARP00000032580	myosin IXAb [Source:ZFIN;Acc:ZDB-GENE-080424-6]	myo9ab
comp79879_c0_seq9	0	1	55.5071	5.7946	6104.59	0	8.97264	1.17006	0.0406401	1
comp77782_c0_seq12	5.55112e-16	1	54.9708	5.78059	6044.54	4.93853e-14	8.96719	1.16539	0.0108165	1	268-2484(+)	ENSDARP00000110017	aryl hydrocarbon receptor nuclear translocator [Source:ZFIN;Acc:ZDB-GENE-060126-7]	arnt
comp82563_c0_seq1	8.47527e-09	1	75.5686	6.23972	6050.34	5.26178e-07	8.96164	1.15459	0.0457555	1
comp70301_c1_seq1	9.11899e-07	0.999999	68.4535	6.09705	5956	4.95774e-05	8.94438	1.13833	0.0469307	1
comp80786_c3_seq10	0	1	51.9746	5.69974	1135.33	0	8.93414	1.12861	0.0113023	1
comp70608_c0_seq3	2.11062e-07	1	67.9728	6.08689	5913.56	1.20418e-05	8.93284	1.12473	0.0203215	1
comp80219_c0_seq21	6.15759e-09	1	53.9296	5.75301	5927.95	3.88979e-07	8.93247	1.13195	0.011565	1
comp73354_c0_seq12	0	1	52.4848	5.71383	5766.16	0	8.89383	1.09919	0.0444634	1
comp80665_c0_seq5	0	1	52.0929	5.70302	5722.28	0	8.89202	1.10093	0.0276365	1
comp77312_c0_seq4	0	1	51.9161	5.69811	5702.47	0	8.88367	1.0897	0.0449252	1
comp80728_c0_seq3	0	1	51.5916	5.68906	5666.14	0	8.87344	1.08425	0.0453645	1
comp68040_c0_seq5	2.03938e-05	0.99998	65.0356	6.02316	5654.25	0.00100555	8.85482	1.0499	0.051649	1
comp79392_c3_seq19	0.000444338	0.999556	51.1428	5.67646	5615.89	0.0193478	8.85031	1.04914	0.0152161	1
comp81144_c0_seq18	7.21715e-10	1	50.6489	5.66246	5560.58	4.82855e-08	8.84568	1.05017	0.0130452	1
comp76917_c1_seq6	0.000103706	0.999896	50.3618	5.65426	5528.42	0.00484838	8.83086	1.03578	0.0147513	1
comp79500_c0_seq13	0	1	49.7787	5.63746	5463.14	0	8.82115	1.02825	0.0482763	1
comp73267_c0_seq2	0	1	50.083	5.64625	5497.21	0	8.82115	1.02825	0.0482775	1
comp78810_c1_seq5	0	1	49.0035	5.61481	5376.33	0	8.7997	1.01366	0.0489013	1
comp80743_c0_seq2	5.18151e-05	0.999948	49.0531	5.61627	5381.88	0.00248068	8.79204	0.995797	0.0152376	1
comp75074_c2_seq2	0.000570458	0.99943	61.3647	5.93934	5330.18	0.0244885	8.77894	0.983069	0.0559056	1
comp78372_c0_seq5	0	1	48.4565	5.59862	5315.07	0	8.77792	0.991203	0.0500737	1
comp72114_c3_seq13	0	1	47.7319	5.57688	5233.94	0	8.75581	0.970669	0.0512388	1
comp81380_c2_seq3	2.93735e-07	1	47.3688	5.56586	5193.28	1.65138e-05	8.73065	0.940455	0.0162093	1
comp80898_c2_seq128	1.22125e-15	1	46.2507	5.5314	5068.07	1.07325e-13	8.71053	0.928703	0.0539476	1
comp80526_c0_seq9	2.91743e-10	1	45.5743	5.51015	4992.34	2.00531e-08	8.69559	0.915077	0.018275	1
comp80738_c2_seq1	2.60719e-06	0.999997	45.3503	5.50304	4967.26	0.000136973	8.68091	0.890988	0.0175145	1
comp79598_c1_seq8	1.28643e-07	1	45.0375	5.49305	4932.22	7.4425e-06	8.67379	0.885343	0.0180676	1
comp76026_c1_seq15	5.28466e-14	1	44.4281	5.4734	4863.99	4.35894e-12	8.65186	0.876891	0.0574215	1
comp75729_c0_seq15	6.55032e-14	1	44.323	5.46999	4852.22	5.34939e-12	8.65186	0.876891	0.0574262	1
comp80908_c3_seq10	3.10418e-13	1	43.5659	5.44513	4767.44	2.47897e-11	8.62771	0.848621	0.0591494	1
comp81285_c1_seq27	6.39266e-13	1	43.2145	5.43344	4728.09	4.99458e-11	8.61548	0.840915	0.0601819	1
comp81120_c1_seq4	1.38161e-08	1	42.1048	5.39591	4603.83	8.44143e-07	8.56655	0.792056	0.0242693	1
comp81525_c0_seq1	5.31498e-06	0.999995	41.766	5.38426	4565.89	0.000274733	8.56538	0.791728	0.0220474	1
comp79944_c0_seq106	2.04766e-11	1	41.5264	5.37596	4539.06	1.49466e-09	8.55272	0.779469	0.0644616	1
comp80280_c1_seq41	2.95311e-07	1	39.9285	5.31935	4360.13	1.65862e-05	8.50766	0.73825	0.02694	1
comp76132_c2_seq1	4.2028e-08	1	39.7505	5.3129	4340.2	2.50425e-06	8.49333	0.726063	0.0301822	1
comp80212_c0_seq3	1.88826e-09	1	39.7046	5.31123	4335.06	1.23052e-07	8.47113	0.707631	0.0456761	1
comp78923_c0_seq16	1.09691e-08	1	38.4616	5.26535	4195.87	6.77362e-07	8.43239	0.678498	0.071902	1
comp75927_c0_seq18	3.95769e-08	1	37.8349	5.24165	4125.69	2.36063e-06	8.41837	0.656288	0.0735108	1
comp74628_c1_seq6	1.23042e-07	1	37.2807	5.22036	4063.63	7.12559e-06	8.38993	0.630336	0.0752485	1
comp73182_c0_seq12	2.39913e-06	0.999998	35.828	5.16301	3900.96	0.000126272	8.3313	0.576985	0.0804379	1
comp80280_c1_seq6	1.26804e-05	0.999987	35.0129	5.12981	3809.69	0.000636642	8.30109	0.559733	0.0815778	1
comp73354_c0_seq14	8.31772e-06	0.999992	35.2194	5.1383	3832.81	0.000423873	8.30109	0.556898	0.0816807	1
comp76836_c1_seq5	1.55982e-05	0.999984	34.9115	5.12563	3798.33	0.00077975	8.30108	0.553893	0.0819318	1
comp80544_c0_seq12	3.19592e-05	0.999968	34.5601	5.11103	3758.98	0.00155718	8.28573	0.535633	0.0833102	1
comp80122_c0_seq7	3.12581e-05	0.999969	34.5709	5.11149	3760.2	0.00152431	8.28572	0.535633	0.0833402	1
comp78991_c1_seq64	0.000569899	0.99943	33.1472	5.05082	3600.78	0.0244827	8.22263	0.478584	0.0874463	1
comp81132_c1_seq2	0.00120036	0.9988	32.7813	5.0348	3559.81	0.0496111	8.20642	0.463961	0.0882117	1
comp72899_c0_seq1	0.000266446	0.999734	150.613	7.2347	336.317	0.0119442	8.14244	3.4044	0.000912727	0.382974
comp72558_c0_seq25	7.55121e-07	0.999999	25.2654	4.65909	540.975	4.13262e-05	7.85773	0.145432	0.0556204	1
comp78158_c0_seq2	0.000859375	0.999141	106.37	6.73295	185.631	0.0361651	7.46589	3.27144	0.00828359	1
comp79149_c0_seq6	4.6928e-06	0.999995	15.8281	3.98441	1121.4	0.000243662	7.08195	-0.505821	0.110182	1
comp76911_c1_seq3	0.00100088	0.998999	12.3286	3.62393	856.979	0.0418153	6.69476	-0.82114	0.144383	1
comp81551_c0_seq2	0.000943599	0.999056	21.9855	4.45848	58.9174	0.0395367	6.03096	0.51313	0.0656376	1	1989-11828(+)	ENSDARP00000039910	polycystic kidney disease 1 (autosomal dominant) [Source:HGNC Symbol;Acc:9008]	PKD1
comp72993_c0_seq3	0	1	47.3202	5.56439	68.1567	0	5.93169	2.59619	0.00356914	0.83574
comp78571_c0_seq9	2.03559e-05	0.99998	43.3545	5.43811	54.7153	0.00100539	5.84454	3.02042	0.00267797	0.733528	677-1795(-)	ENSDARP00000057524	DnaJ (Hsp40) homolog, subfamily B, member 12a [Source:ZFIN;Acc:ZDB-GENE-030131-2725]	dnajb12a
comp80419_c2_seq18	0.000653466	0.999347	39.6739	5.31012	67.1227	0.0279273	5.8073	1.94207	0.0131136	1
comp80419_c2_seq16	0	1	36.9646	5.20807	44.9989	0	5.5082	3.00686	0.0039272	0.840907
comp76199_c6_seq5	0	1	25.1188	4.65069	32.7633	0	4.99123	2.08373	0.0322666	1
comp70628_c0_seq1	0.000275296	0.999725	25.3293	4.66274	29.3798	0.0123027	4.91418	2.83344	0.00369408	0.837068
comp80642_c0_seq8	2.22045e-16	1	19.9789	4.32041	26.1588	2.01262e-14	4.72345	1.74173	0.0308344	1
comp78672_c0_seq10	5.94035e-10	1	18.9763	4.24613	27.3345	4.01151e-08	4.56578	1.30989	0.0746748	1
comp77637_c0_seq18	1.19989e-08	1	19.3662	4.27547	23.045	7.4016e-07	4.46405	2.25143	0.0375288	1
comp76011_c0_seq14	0.000262233	0.999738	18.7109	4.22581	20.5948	0.0117644	4.39886	2.99087	0.0216759	1	2889-3275(-)	ENSDARP00000096205	mef2b neighbor [Source:ZFIN;Acc:ZDB-GENE-050208-757]	mef2bnb
comp80147_c0_seq4	6.39614e-07	0.999999	10.4864	3.39045	20.237	3.5138e-05	4.36814	-0.0877089	0.190494	1
comp81452_c2_seq36	0	1	17.4972	4.12905	20.0592	0	4.29413	2.42384	0.0413482	1
comp72936_c0_seq7	1.01732e-06	0.999999	17.4401	4.12433	18.9353	5.47417e-05	4.25053	3.0969	0.023425	1
comp81052_c0_seq2	6.6473e-05	0.999934	11.1486	3.47879	20.1241	0.00315886	4.22272	-0.210001	0.211597	1
comp70306_c0_seq21	7.60183e-08	1	15.9937	3.99943	19.8571	4.46051e-06	4.21905	1.36897	0.0987691	1
comp76379_c5_seq20	1.83686e-10	1	16.009	4.00081	19.3917	1.2671e-08	4.16483	1.86589	0.0684349	1
comp80624_c1_seq3	2.17872e-07	1	12.9375	3.69349	16.0956	1.24181e-05	3.99907	1.38914	0.0677515	1
comp66218_c0_seq1	0	1	14.2691	3.83482	15.7631	0	3.96916	2.21248	0.0642928	1
comp78450_c0_seq1	3.20073e-05	0.999968	13.6678	3.77271	15.7564	0.00155821	3.90212	2.0143	0.0825099	1
comp81400_c2_seq4	5.1008e-07	0.999999	12.9179	3.6913	15.4603	2.82639e-05	3.89607	1.63382	0.111854	1
comp79287_c5_seq4	1.06249e-06	0.999999	11.0048	3.46007	18.4264	5.71194e-05	3.88556	0.19996	0.192878	1
comp78551_c1_seq9	2.20283e-06	0.999998	11.2371	3.4902	13.8412	0.000116259	3.75915	1.25533	0.149925	1
comp78514_c1_seq14	0	1	12.8941	3.68864	13.2736	0	3.75041	4.11459	0.023266	1
comp80843_c0_seq9	2.51173e-07	1	9.33193	3.22218	14.274	1.42458e-05	3.69982	0.163629	0.239056	1
comp69014_c0_seq4	8.6631e-06	0.999991	8.21696	3.03861	11.4508	0.000440696	3.516	0.288079	0.25168	1
comp77921_c0_seq4	0	1	10.5145	3.39431	11.175	0	3.47954	2.44693	0.091535	1
comp74819_c0_seq2	7.02842e-05	0.99993	8.68679	3.11882	11.1327	0.00331812	3.47822	0.669594	0.228948	1	631-1326(-)	ENSDARP00000094020	coenzyme Q10 homolog A (S. cerevisiae) [Source:HGNC Symbol;Acc:26515]	COQ10A (2 of 2)
comp71432_c0_seq4	0.000222669	0.999777	9.24165	3.20815	10.7981	0.0101152	3.43716	1.34192	0.181587	1
comp80419_c2_seq5	4.00791e-14	1	9.30319	3.21773	10.8938	3.32483e-12	3.42649	1.33327	0.181199	1	39-395(-)	ENSDARP00000121924	zinc ribbon domain containing 1 [Source:ZFIN;Acc:ZDB-GENE-050320-131]	znrd1
comp81548_c0_seq4	1.51443e-06	0.999998	10.0372	3.32729	10.4505	8.08136e-05	3.3898	3.28694	0.0625453	1
comp80798_c2_seq11	0	1	8.89092	3.15233	9.35286	0	3.17422	2.79975	0.123189	1	328-7989(+)	ENSDARP00000070818	HECT domain containing 1 [Source:ZFIN;Acc:ZDB-GENE-030616-153]	hectd1
comp79603_c0_seq2	0	1	8.08358	3.01499	8.67094	0	3.14329	2.19925	0.143243	1
comp76387_c0_seq8	7.98725e-10	1	7.61157	2.92819	8.60045	5.31912e-08	3.11659	1.37206	0.219611	1
comp80232_c0_seq1	5.41275e-05	0.999946	7.36604	2.88089	8.69045	0.00258924	3.09892	0.51115	0.249476	1
comp80707_c1_seq1	0.000850232	0.99915	6.92499	2.79181	8.58684	0.0358065	3.09545	0.518978	0.29475	1
comp75541_c0_seq1	7.39618e-08	1	7.74421	2.95312	8.48074	4.34868e-06	3.08781	1.35067	0.226701	1
comp78470_c3_seq10	0.000909586	0.99909	7.57433	2.92112	8.69919	0.0381947	3.08331	1.20763	0.231908	1
comp72527_c4_seq4	0.000664837	0.999335	8.40171	3.07068	8.74345	0.0283923	3.08162	3.05128	0.103437	1
comp76000_c0_seq2	0.00100497	0.998995	7.14843	2.83763	8.7394	0.0419557	3.0671	0.654606	0.287649	1
comp73734_c0_seq2	4.27467e-07	1	6.7276	2.75009	7.97523	2.37318e-05	3.05867	0.787068	0.278494	1
comp79578_c1_seq21	3.37476e-11	1	8.33347	3.05892	8.61386	2.42052e-09	3.05336	3.2977	0.0922294	1
comp81052_c0_seq6	4.02845e-05	0.99996	6.91079	2.78885	8.0448	0.0019399	3.04171	0.623017	0.24743	1
comp74247_c0_seq6	3.31416e-07	1	7.17459	2.8429	8.51481	1.8524e-05	2.99787	0.864767	0.217332	1
comp71338_c1_seq1	1.9984e-15	1	7.04141	2.81586	7.76765	1.74824e-13	2.94819	1.54915	0.220349	1
comp79851_c0_seq9	8.89471e-05	0.999911	6.6285	2.72868	7.59873	0.00418893	2.94329	1.03252	0.275876	1
comp72291_c0_seq2	0.000440708	0.999559	6.51074	2.70282	8.43358	0.0192042	2.9171	0.269444	0.330809	1
comp75427_c4_seq20	0.000477864	0.999522	7.11965	2.83181	7.69844	0.0207139	2.8753	1.87862	0.204805	1
comp62356_c0_seq1	8.10054e-10	1	6.22345	2.63771	7.11506	5.38835e-08	2.86003	0.965636	0.291942	1
comp76327_c1_seq33	7.77156e-16	1	6.56294	2.71434	7.03455	6.87158e-14	2.81931	1.92355	0.209905	1
comp73475_c0_seq1	1.34421e-09	1	6.39266	2.67642	7.0416	8.80952e-08	2.81611	1.44087	0.250644	1
comp78514_c1_seq1	0	1	6.48037	2.69608	6.67406	0	2.73116	3.08311	0.0509222	1
comp76091_c4_seq6	7.9301e-12	1	6.35092	2.66697	6.87433	5.90798e-10	2.72409	1.70495	0.250445	1
comp80473_c1_seq1	0.000177399	0.999823	5.78195	2.53156	6.56335	0.008111	2.66598	0.946253	0.241567	1	240-1301(+)	ENSDARP00000083038	intraflagellar transport protein 46 [Source:ZFIN;Acc:ZDB-GENE-080102-3]	ift46
comp77564_c0_seq21	8.48064e-10	1	5.92972	2.56796	6.33318	5.63469e-08	2.6637	1.84197	0.243361	1
comp81052_c0_seq1	5.05151e-14	1	5.94279	2.57114	6.42469	4.17259e-12	2.66182	1.30025	0.232332	1
comp81377_c1_seq9	4.28583e-08	1	6.18314	2.62834	6.54128	2.55108e-06	2.65753	2.12005	0.220307	1
comp79819_c0_seq11	0.000390718	0.999609	5.70097	2.51121	6.37652	0.0172077	2.64728	1.07131	0.324426	1
comp80140_c0_seq7	2.20034e-11	1	6.09154	2.60681	6.39405	1.60206e-09	2.63146	2.30052	0.209194	1
comp79984_c0_seq1	3.92564e-05	0.999961	6.03193	2.59262	6.13365	0.00189355	2.6122	3.77648	0.0300737	1
comp75248_c2_seq3	1.24569e-08	1	5.82277	2.5417	6.23167	7.66777e-07	2.58992	1.77895	0.262932	1
comp73244_c1_seq10	3.40325e-07	1	5.69981	2.51091	6.23864	1.90035e-05	2.5887	0.9169	0.271671	1
comp77273_c2_seq4	2.74171e-11	1	5.56014	2.47512	5.81659	1.98372e-09	2.57171	2.26089	0.2277	1
comp79825_c0_seq7	1.00491e-07	1	5.351	2.41981	5.97046	5.84894e-06	2.54775	1.01471	0.340763	1
comp80730_c0_seq4	8.08846e-08	1	5.43736	2.44291	5.98208	4.73162e-06	2.54629	1.21507	0.316623	1	336-4244(+)	ENSDARP00000032722	DENN/MADD domain containing 5B [Source:ZFIN;Acc:ZDB-GENE-030131-2248]	dennd5b
comp80076_c1_seq10	0.000762783	0.999237	5.47218	2.45212	6.27939	0.0324312	2.53576	0.759811	0.359899	1
comp80705_c0_seq8	9.86231e-05	0.999901	5.27163	2.39825	5.82631	0.004622	2.50292	1.11853	0.330574	1
comp75521_c1_seq2	7.64692e-08	1	5.10204	2.35107	5.73132	4.47787e-06	2.49907	0.869033	0.366003	1
comp79899_c1_seq3	1.44663e-07	1	5.22379	2.3851	5.42161	8.35255e-06	2.46917	2.43173	0.234255	1
comp77763_c1_seq8	0.000531409	0.999469	5.22921	2.38659	5.40874	0.0228974	2.43954	2.57102	0.225857	1
comp77172_c0_seq14	8.03068e-09	1	5.09888	2.35018	5.32719	5.00729e-07	2.4163	2.16911	0.263955	1
comp78923_c0_seq13	6.57566e-06	0.999993	5.09303	2.34852	5.35926	0.000336882	2.39202	1.96997	0.283589	1
comp79099_c0_seq2	2.88823e-11	1	5.1428	2.36255	5.19842	2.08191e-09	2.38792	4.15788	0.0518198	1
comp81577_c0_seq1	0.000152959	0.999847	5.16671	2.36924	5.19616	0.00705958	2.37892	4.6119	0.0271273	1
comp80802_c0_seq4	1.34193e-07	1	4.86131	2.28134	5.10055	7.75578e-06	2.35137	1.97163	0.292994	1
comp76736_c2_seq1	0.00052586	0.999474	4.53638	2.18154	4.86705	0.0226921	2.30023	1.02726	0.377256	1
comp80832_c1_seq2	7.43341e-06	0.999993	4.57593	2.19407	4.85284	0.000380151	2.29862	1.59618	0.335782	1
comp69304_c0_seq1	4.98874e-05	0.99995	4.87676	2.28592	4.87683	0.00239236	2.24624	13.0713	0.142966	1
comp76790_c0_seq10	0.000589576	0.99941	4.57537	2.19389	4.6851	0.0252904	2.24366	2.85687	0.247362	1
comp69461_c1_seq1	3.83825e-09	1	4.71443	2.23708	4.74436	2.45963e-07	2.23465	4.31849	0.0316173	1
comp74242_c1_seq2	0	1	4.6109	2.20505	4.6431	0	2.2193	4.61271	0.0405071	1
comp81164_c0_seq5	4.00457e-13	1	4.52237	2.17708	4.65132	3.15869e-11	2.18216	2.61309	0.165142	1
comp76381_c0_seq1	0.000271586	0.999728	4.27979	2.09754	4.41515	0.0121463	2.16277	2.37388	0.298643	1
comp75557_c0_seq3	0.000152647	0.999847	4.32357	2.11222	4.41144	0.0070508	2.15925	3.0014	0.254187	1
comp70211_c1_seq1	4.52525e-08	1	4.23759	2.08325	4.40301	2.67704e-06	2.15598	2.0663	0.217734	1
comp80248_c1_seq5	7.70828e-13	1	4.45803	2.1564	4.50974	5.97397e-11	2.13482	3.84317	0.0813249	1
comp68718_c0_seq1	0.000230076	0.99977	4.11041	2.03928	4.35129	0.0103782	2.11149	1.4878	0.2905	1
comp75302_c0_seq1	8.80051e-07	0.999999	3.99347	1.99764	4.24494	4.79362e-05	2.07184	1.35091	0.335113	1
comp79027_c3_seq175	0.000395322	0.999605	4.24669	2.08634	4.28914	0.0173972	2.06541	3.97698	0.0795066	1
comp79064_c0_seq1	0.00097634	0.999024	3.86152	1.94917	4.12656	0.0408196	2.03026	1.18328	0.425472	1
comp75252_c0_seq5	1.88406e-07	1	3.96094	1.98584	4.05783	1.07705e-05	2.01176	2.60868	0.189532	1
comp75466_c0_seq13	0.000112518	0.999887	3.95317	1.98301	3.97316	0.00524762	2.00381	4.82457	0.0873744	1	1-1431(+)	ENSDARP00000088691	heterogeneous nuclear ribonucleoprotein K [Source:ZFIN;Acc:ZDB-GENE-040426-1926]	hnrnpk
comp79989_c0_seq1	1.74945e-05	0.999983	3.8032	1.92721	4.03824	0.000873784	1.95154	1.30354	0.362664	1
comp81545_c0_seq7	8.97616e-05	0.99991	3.74588	1.9053	3.78154	0.00422384	1.93135	3.83555	0.126846	1	673-4950(+)	ENSDARP00000026889	Rho guanine nucleotide exchange factor (GEF) 11 [Source:ZFIN;Acc:ZDB-GENE-070604-1]	arhgef11
comp78504_c0_seq13	0	1	3.74838	1.90627	3.76495	0	1.89548	4.93581	0.0520964	1	1677-4925(-)	ENSDARP00000069275	zinc finger RNA binding protein [Source:ZFIN;Acc:ZDB-GENE-030131-378]	zfr
comp80248_c1_seq2	1.05729e-10	1	3.69837	1.88689	3.73797	7.37271e-09	1.88898	3.6506	0.10777	1
comp81509_c0_seq6	2.72466e-07	1	3.64562	1.86616	3.65665	1.54383e-05	1.85162	5.43273	0.0516836	1	584-15601(-)	ENSDARP00000120622	midasin homolog (yeast) [Source:ZFIN;Acc:ZDB-GENE-041001-138]	mdn1
comp79754_c1_seq4	0.00086593	0.999134	3.43378	1.7798	3.49096	0.0364145	1.78865	2.91138	0.204716	1
comp80394_c3_seq7	2.9893e-10	1	3.303	1.72378	3.38427	2.05227e-08	1.75333	2.29736	0.278046	1
comp74432_c0_seq19	4.68641e-09	1	3.12381	1.6433	3.16398	2.97345e-07	1.65109	3.10889	0.214976	1
comp69422_c0_seq2	2.87061e-06	0.999997	3.04187	1.60496	3.04824	0.000150539	1.61106	5.17593	0.102467	1	1941-2474(-)	ENSDARP00000110803	grass carp reovirus (GCRV)-induced gene 2q [Source:ZFIN;Acc:ZDB-GENE-130517-9]	gig2q
comp77830_c2_seq2	5.07011e-05	0.999949	3.03253	1.60052	3.07539	0.00242936	1.59447	2.9232	0.263518	1
comp77143_c0_seq1	0	1	2.97033	1.57062	3.00131	0	1.59436	3.30975	0.304573	1
comp72072_c0_seq15	4.72009e-09	1	2.95267	1.56202	3.01336	2.99153e-07	1.58519	2.35432	0.323263	1	1105-2007(-)	ENSDARP00000043880	zgc:77880 [Source:ZFIN;Acc:ZDB-GENE-040426-1901]	zgc:77880
comp77250_c2_seq8	8.08854e-06	0.999992	2.9313	1.55154	2.9517	0.000412559	1.5684	3.85959	0.173977	1
comp76646_c0_seq1	2.76446e-10	1	2.87368	1.5229	2.93839	1.90243e-08	1.5552	2.1805	0.356164	1
comp71762_c1_seq2	2.5384e-09	1	2.92127	1.5466	2.92806	1.63391e-07	1.55053	5.07733	0.110039	1
comp76743_c0_seq1	5.16476e-13	1	2.86272	1.51739	2.88508	4.04069e-11	1.52787	3.65241	0.193894	1	800-2191(+)	ENSDARP00000024649	solute carrier family 17, member 9b [Source:ZFIN;Acc:ZDB-GENE-040718-380]	slc17a9b
comp80905_c2_seq6	2.71325e-05	0.999973	2.83962	1.5057	2.86909	0.00132761	1.51451	3.23763	0.241815	1
comp79140_c1_seq5	1.3755e-08	1	2.84592	1.50889	2.86607	8.41302e-07	1.50132	3.78565	0.190543	1
comp79093_c1_seq1	1.02884e-05	0.99999	2.7553	1.46221	2.80394	0.000521996	1.48657	2.43729	0.342216	1	1186-2277(+)	ENSDARP00000016888	protein tyrosine phosphatase-like A domain containing 1 [Source:ZFIN;Acc:ZDB-GENE-040426-1200]	ptplad1
comp80251_c0_seq1	0.000466198	0.999534	2.73092	1.44939	2.83275	0.0202691	1.47594	1.40249	0.456691	1	413-3763(-)	ENSDARP00000103088	deleted in liver cancer 1 [Source:HGNC Symbol;Acc:2897]	DLC1
comp80403_c1_seq1	2.97775e-07	1	2.76086	1.46512	2.79259	1.67084e-05	1.46405	3.04285	0.279886	1
comp77428_c0_seq6	0.000479059	0.999521	2.6732	1.41857	2.71104	0.0207501	1.42937	2.68789	0.33379	1
comp78290_c2_seq2	3.76637e-08	1	2.65553	1.409	2.67972	2.24884e-06	1.42468	3.29659	0.264822	1
comp77265_c0_seq5	0	1	2.6779	1.4211	2.68911	0	1.41717	4.42022	0.155733	1
comp80525_c0_seq2	2.20784e-07	1	2.60191	1.37957	2.64468	1.25716e-05	1.3937	2.42681	0.376475	1
comp79470_c0_seq9	4.8884e-05	0.999951	2.51326	1.32956	2.5272	0.00234814	1.32066	3.89861	0.231017	1
comp70865_c0_seq1	0	1	2.40116	1.26373	2.4063	0	1.25656	5.16791	0.176928	1
comp81018_c0_seq1	1.05109e-07	1	2.35946	1.23846	2.37055	6.11155e-06	1.23166	4.00561	0.247331	1
comp69332_c0_seq1	0.000294317	0.999706	2.24204	1.16481	2.28043	0.0131425	1.19387	2.07134	0.48492	1
comp61323_c1_seq1	0.000214084	0.999786	2.26609	1.1802	2.26753	0.00974058	1.17611	6.31793	0.186912	1	97-2958(-)	ENSDARP00000093348	thrombospondin 4b [Source:ZFIN;Acc:ZDB-GENE-020708-4]	thbs4b
comp72755_c0_seq2	0.000709658	0.99929	2.25546	1.17342	2.27356	0.030217	1.1613	3.15428	0.378366	1
comp75509_c0_seq11	9.15817e-11	1	2.24452	1.16641	2.24825	6.44062e-09	1.16067	5.39039	0.20648	1	292-984(-)	ENSDARP00000105333	death effector domain-containing 1 [Source:ZFIN;Acc:ZDB-GENE-000616-2]	dedd1
comp81203_c0_seq4	5.7672e-06	0.999994	2.19234	1.13247	2.2053	0.000297575	1.13019	3.52084	0.340014	1
comp75554_c0_seq2	3.57957e-07	1	2.17703	1.12236	2.18373	1.99496e-05	1.12244	4.43593	0.26254	1
comp81213_c0_seq4	1.11022e-16	1	2.10765	1.07563	2.11023	1.01749e-14	1.07115	5.68389	0.236134	1
comp81500_c0_seq16	0.000308987	0.999691	2.07146	1.05065	2.09238	0.0137445	1.06855	2.64153	0.466544	1
comp81256_c2_seq4	5.19391e-10	1	2.08977	1.06334	2.10478	3.51566e-08	1.06791	3.14	0.411057	1	140-6847(+)	ENSDARP00000025827	neurobeachin-like 1 [Source:HGNC Symbol;Acc:20681]	NBEAL1
comp79743_c0_seq3	0.000127065	0.999873	2.1047	1.07361	2.11788	0.00588329	1.06208	3.35252	0.393127	1
comp77992_c0_seq1	0.00015486	0.999845	2.08131	1.05749	2.08595	0.00712455	1.05769	4.79673	0.27585	1	1486-4707(-)	ENSDARP00000098372	ankyrin repeat and IBR domain containing 1b [Source:ZFIN;Acc:ZDB-GENE-100920-6]	ankib1b
comp76216_c0_seq17	6.14584e-05	0.999939	0.4986	-1.00405	0.497915	0.00292779	-1.0207	5.41249	0.266863	1	280-1533(+)	ENSDARP00000111210	endothelin receptor B1a [Source:ZFIN;Acc:ZDB-GENE-980526-16]	ednrb1a	√
comp79317_c0_seq10	3.30864e-06	0.999997	0.494869	-1.01488	0.490038	0.000173038	-1.03077	2.63143	0.483657	1	530-5311(-)	ENSDARP00000098526	DEP domain containing 5 [Source:ZFIN;Acc:ZDB-GENE-091204-356]	depdc5
comp78140_c0_seq5	6.54728e-05	0.999935	0.493846	-1.01787	0.489393	0.00311389	-1.04742	2.74263	0.468799	1
comp80907_c1_seq7	1.95258e-05	0.99998	0.485415	-1.04271	0.481371	0.000970205	-1.06695	2.88778	0.443884	1
comp74806_c5_seq36	1.344e-06	0.999999	0.482323	-1.05193	0.481259	7.18515e-05	-1.07046	4.80992	0.264853	1
comp81548_c0_seq6	0	1	0.463345	-1.10984	0.461849	0	-1.12673	4.35096	0.259653	1
comp81132_c1_seq1	2.77179e-06	0.999997	0.464285	-1.10692	0.461047	0.000145489	-1.13325	3.24655	0.374611	1	2506-4116(+)	ENSDARP00000048280	cytochrome P450, family 2, subfamily U, polypeptide 1 [Source:ZFIN;Acc:ZDB-GENE-070730-1]	cyp2u1
comp73591_c0_seq1	1.55549e-07	1	0.458252	-1.12579	0.455909	8.90982e-06	-1.15105	3.7199	0.313226	1
comp79520_c0_seq1	2.11576e-06	0.999998	0.453005	-1.1424	0.45219	0.000111766	-1.15711	5.24102	0.21449	1	458-2626(+)	ENSDARP00000072103	macrophage expressed 1 [Source:ZFIN;Acc:ZDB-GENE-030131-7347]	mpeg1
comp80906_c0_seq7	0	1	0.45098	-1.14886	0.448814	0	-1.16839	3.84241	0.29028	1
comp78757_c0_seq1	4.36827e-08	1	0.428557	-1.22244	0.423972	2.59748e-06	-1.24119	2.8078	0.382127	1
comp75466_c0_seq1	0	1	0.426532	-1.22927	0.425117	0	-1.24737	4.48918	0.206673	1
comp79649_c0_seq15	2.29464e-11	1	0.423403	-1.2399	0.419589	1.66862e-09	-1.25907	3.08102	0.342375	1
comp76254_c2_seq13	5.65529e-05	0.999943	0.420295	-1.25053	0.41516	0.00270302	-1.29411	2.65728	0.384852	1	331-1776(+)	ENSDARP00000022770	zinc finger, CCHC domain containing 4 [Source:HGNC Symbol;Acc:22917]	ZCCHC4
comp72586_c0_seq1	1.84584e-09	1	0.410213	-1.28555	0.407784	1.20696e-07	-1.30681	3.27744	0.304401	1	386-2035(-)	ENSDARP00000050884	EH-domain containing 2 [Source:HGNC Symbol;Acc:3243]	EHD2 (1 of 2)
comp78809_c0_seq1	0.000344538	0.999655	0.405577	-1.30195	0.404634	0.0152553	-1.31785	5.10463	0.168665	1	1886-2482(-)	ENSDARP00000106052	translocase of inner mitochondrial membrane 22 homolog (yeast) [Source:HGNC Symbol;Acc:17317]	TIMM22
comp80128_c0_seq4	0.000917379	0.999083	0.394689	-1.34121	0.391512	0.038466	-1.36912	3.37817	0.273661	1
comp74688_c2_seq34	2.34652e-07	1	0.390268	-1.35746	0.387642	1.33481e-05	-1.3747	3.6562	0.233506	1
comp75172_c0_seq4	0.000103982	0.999896	0.391794	-1.35183	0.388584	0.00485456	-1.37495	3.36314	0.275817	1
comp76755_c1_seq3	2.51471e-05	0.999975	0.389058	-1.36194	0.384596	0.00123255	-1.38922	2.90459	0.332675	1	583-2640(+)	ENSDARP00000117865	transducin-like enhancer of split 2 (E(sp1) homolog, Drosophila) [Source:ZFIN;Acc:ZDB-GENE-030131-2826]	tle2
comp67715_c0_seq3	0.000676177	0.999324	0.386679	-1.37079	0.383971	0.0288552	-1.3937	3.61943	0.232382	1
comp67443_c0_seq3	2.22045e-16	1	0.380947	-1.39234	0.379495	2.01262e-14	-1.40532	4.04831	0.185189	1
comp81031_c1_seq2	0.00111576	0.998884	0.37475	-1.416	0.371502	0.0463133	-1.43818	3.37738	0.246384	1
comp75951_c0_seq1	3.04123e-07	1	0.371335	-1.42921	0.3711	1.7048e-05	-1.44177	7.14874	0.114835	1
comp67827_c0_seq1	3.66807e-10	1	0.36359	-1.45962	0.360879	2.49455e-08	-1.48443	3.18203	0.258467	1
comp78270_c0_seq7	0.000146595	0.999853	0.364005	-1.45797	0.350357	0.00677671	-1.49829	1.37158	0.463105	1
comp77378_c0_seq12	1.00983e-06	0.999999	0.36104	-1.46977	0.351946	5.43893e-05	-1.54525	1.93248	0.379371	1	2-1468(+)	ENSDARP00000101039	zgc:194578 [Source:ZFIN;Acc:ZDB-GENE-081022-126]	zgc:194578
comp68497_c0_seq1	4.33642e-12	1	0.349159	-1.51804	0.345095	3.28147e-10	-1.56685	3.1024	0.323907	1
comp80868_c0_seq4	8.92124e-07	0.999999	0.339993	-1.55642	0.339109	4.8548e-05	-1.57642	5.28161	0.0920239	1
comp79032_c0_seq5	0.000884216	0.999116	0.346628	-1.52854	0.336522	0.0371564	-1.59706	1.79864	0.390785	1
comp78110_c0_seq11	0	1	0.325971	-1.61718	0.324803	0	-1.65829	4.44448	0.21365	1	243-1454(+)	ENSDARP00000014541	lysyl oxidase [Source:ZFIN;Acc:ZDB-GENE-040426-2398]	lox
comp75840_c0_seq3	7.54447e-08	1	0.32368	-1.62736	0.315698	4.43136e-06	-1.65831	2.1573	0.321175	1
comp80922_c0_seq1	0.000300811	0.999699	0.317129	-1.65686	0.312806	0.0134014	-1.68596	3.02657	0.236662	1
comp74121_c2_seq8	5.48998e-06	0.999995	0.322504	-1.63261	0.313464	0.000283524	-1.69011	1.9822	0.348879	1
comp64725_c0_seq1	9.60723e-05	0.999904	0.318026	-1.65278	0.310497	0.00450611	-1.694	1.7941	0.351074	1
comp76119_c0_seq5	1.02432e-09	1	0.319993	-1.64389	0.310805	6.79014e-08	-1.71358	1.95315	0.341737	1
comp80010_c0_seq1	0.000359252	0.999641	0.294191	-1.76517	0.29028	0.0158825	-1.78172	3.19122	0.183497	1	3045-5912(+)	ENSDARP00000113531	family with sequence similarity 120C [Source:ZFIN;Acc:ZDB-GENE-090313-228]	fam120c
comp78424_c0_seq2	1.33466e-06	0.999999	0.29956	-1.73908	0.288307	7.14184e-05	-1.78982	1.70734	0.340289	1
comp81216_c3_seq4	0.000525604	0.999474	0.302326	-1.72582	0.290444	0.0226921	-1.80477	1.61902	0.382327	1
comp76003_c0_seq1	2.44249e-15	1	0.285477	-1.80855	0.281853	2.12386e-13	-1.82425	3.31014	0.158233	1	3939-4832(-)	ENSDARP00000105431	UBX domain protein 1 [Source:ZFIN;Acc:ZDB-GENE-030131-792]	ubxn1
comp77286_c4_seq2	4.5798e-06	0.999995	0.290241	-1.78468	0.28203	0.000238224	-1.82573	2.14884	0.289718	1
comp81374_c0_seq14	0.000965206	0.999035	0.28254	-1.82347	0.27244	0.0403834	-1.88318	1.86612	0.41397	1
comp79149_c0_seq1	1.78809e-05	0.999982	0.292278	-1.77459	0.278979	0.000891542	-1.9089	1.47426	0.334009	1
comp81144_c0_seq1	0	1	0.270963	-1.88383	0.267582	0	-1.91501	3.42234	0.123599	1
comp81094_c0_seq6	4.10298e-07	1	0.278234	-1.84563	0.264099	2.28005e-05	-1.93199	1.39878	0.358479	1
comp80162_c1_seq1	0.00100737	0.998993	0.263374	-1.92482	0.257281	0.0420258	-1.94879	2.59814	0.233504	1
comp81400_c2_seq5	0.000104006	0.999896	0.262484	-1.9297	0.25629	0.00485456	-1.95698	2.56717	0.298129	1
comp79984_c0_seq2	1.36171e-05	0.999986	0.256528	-1.96281	0.25291	0.000682485	-1.989	3.33783	0.143375	1	105-1676(+)	ENSDARP00000026625	poly (ADP-ribose) polymerase family, member 3 [Source:ZFIN;Acc:ZDB-GENE-030131-7435]	parp3
comp79470_c0_seq1	0.00015436	0.999846	0.252271	-1.98695	0.249239	0.00711286	-2.01381	3.58782	0.122317	1	82-1590(+)	ENSDARP00000111028	estrogen-related receptor gamma a [Source:ZFIN;Acc:ZDB-GENE-030821-2]	esrrga
comp75528_c0_seq5	0.00117479	0.998825	0.252516	-1.98555	0.246556	0.0486238	-2.03115	2.63882	0.179408	1
comp73902_c1_seq1	8.43929e-05	0.999916	0.246754	-2.01885	0.243667	0.0039777	-2.03748	3.22692	0.138314	1
comp69256_c0_seq1	0.000639923	0.99936	0.266187	-1.90949	0.239178	0.0273891	-2.08237	0.530341	0.485298	1
comp76832_c4_seq1	3.97388e-06	0.999996	0.237685	-2.07288	0.237448	0.000207266	-2.08338	6.80046	0.0424686	1
comp79611_c0_seq2	8.12096e-09	1	0.237989	-2.07104	0.234507	5.05812e-07	-2.09558	3.40863	0.10246	1
comp66151_c0_seq2	0.000524776	0.999475	0.26584	-1.91137	0.236194	0.0226793	-2.10497	0.410333	0.476275	1	216-1745(+)	ENSDARP00000123331	pleckstrin and Sec7 domain containing [Source:HGNC Symbol;Acc:9507]	PSD (2 of 3)
comp80319_c0_seq1	1.16782e-09	1	0.230978	-2.11418	0.221488	7.67092e-08	-2.16748	1.53988	0.272315	1
comp77075_c1_seq6	0.0011034	0.998897	0.225612	-2.14808	0.218648	0.045866	-2.19798	2.4251	0.279246	1
comp81044_c1_seq33	0.00031363	0.999686	0.224503	-2.15519	0.214907	0.0139295	-2.22584	1.97678	0.304652	1
comp79054_c0_seq2	2.13185e-05	0.999979	0.209364	-2.25591	0.200805	0.00105024	-2.29967	2.14894	0.281379	1
comp75108_c0_seq3	3.82827e-06	0.999996	0.210658	-2.24702	0.196867	0.000199852	-2.3065	1.17226	0.276207	1
comp78666_c1_seq18	0.000527607	0.999472	0.219483	-2.18782	0.206074	0.0227505	-2.30834	1.52122	0.251294	1
comp77719_c1_seq13	0.00116538	0.998835	0.211687	-2.24	0.202817	0.048269	-2.31481	2.11985	0.207492	1
comp81023_c2_seq35	9.55886e-09	1	0.218578	-2.19378	0.202358	5.92814e-07	-2.33049	1.25311	0.263639	1
comp77805_c0_seq3	2.03621e-06	0.999998	0.216406	-2.20818	0.202328	0.00010776	-2.34778	1.43984	0.348658	1	885-3374(-)	ENSDARP00000014204	si:ch211-51a6.2 [Source:ZFIN;Acc:ZDB-GENE-090313-118]	si:ch211-51a6.2
comp81545_c0_seq4	4.60519e-06	0.999995	0.199211	-2.32763	0.195815	0.000239329	-2.35811	3.4665	0.17935	1
comp79244_c0_seq14	5.15398e-06	0.999995	0.197394	-2.34085	0.191651	0.000266888	-2.39641	2.70991	0.180465	1
comp79922_c4_seq1	9.24911e-07	0.999999	0.19388	-2.36677	0.190386	5.02375e-05	-2.39682	3.42952	0.17409	1	338-2620(+)	ENSDARP00000036494	oxysterol binding protein [Source:ZFIN;Acc:ZDB-GENE-090312-18]	osbp
comp71909_c1_seq11	0.00033138	0.999669	0.200099	-2.32122	0.18572	0.014684	-2.42149	1.42947	0.317561	1	513-2480(-)	ENSDARP00000128160	zinc finger and BTB domain containing 44 [Source:ZFIN;Acc:ZDB-GENE-060526-201]	zbtb44
comp75534_c0_seq5	7.08914e-07	0.999999	0.195245	-2.35665	0.185937	3.88342e-05	-2.42884	2.03808	0.271668	1
comp72274_c0_seq5	8.12072e-07	0.999999	0.2051	-2.2856	0.188034	4.42752e-05	-2.4341	1.20614	0.308074	1
comp79633_c0_seq1	3.44273e-07	1	0.19087	-2.38934	0.180547	1.92054e-05	-2.4439	1.89788	0.27081	1
comp78293_c1_seq2	4.06871e-06	0.999996	0.18655	-2.42237	0.184824	0.00021183	-2.4488	4.10232	0.0363793	1
comp70587_c0_seq3	0.000467858	0.999532	0.206542	-2.27549	0.183083	0.0203259	-2.45482	0.75368	0.308442	1
comp80312_c4_seq43	2.48303e-08	1	0.182699	-2.45246	0.181066	1.49807e-06	-2.47904	4.52407	0.0963381	1
comp56247_c0_seq1	0.000158799	0.999841	0.185302	-2.43205	0.177604	0.00729997	-2.4893	1.86557	0.186143	1
comp72022_c0_seq6	2.32275e-06	0.999998	0.183093	-2.44935	0.178084	0.000122364	-2.49221	2.91741	0.184365	1
comp80568_c1_seq7	1.22125e-15	1	0.176642	-2.5011	0.169816	1.07325e-13	-2.52373	2.49128	0.137018	1
comp79647_c4_seq1	9.30382e-08	1	0.177885	-2.49098	0.170181	5.42063e-06	-2.53382	2.31253	0.221246	1	2728-3477(-)	ENSDARP00000112514	l-isoaspartyl protein carboxyl methyltransferase, like [Source:ZFIN;Acc:ZDB-GENE-040426-1738]	pcmtl
comp80817_c0_seq11	0	1	0.177394	-2.49497	0.173793	0	-2.53556	2.93304	0.0778114	1
comp81178_c2_seq11	2.90042e-05	0.999971	0.187384	-2.41593	0.165456	0.00141679	-2.53636	0.859097	0.340038	1
comp81425_c1_seq7	2.23989e-08	1	0.181658	-2.4607	0.168624	1.35705e-06	-2.54662	1.57688	0.281873	1
comp77601_c0_seq3	0.0010513	0.998949	0.178167	-2.4887	0.170506	0.0437951	-2.54782	2.32555	0.218335	1
comp69781_c0_seq1	9.30765e-06	0.999991	0.173251	-2.52907	0.169607	0.000472652	-2.56358	2.92172	0.0867072	1	317-1060(-)	ENSDARP00000009192	melanoregulin [Source:HGNC Symbol;Acc:25478]	MREG	√
comp76634_c0_seq1	0.000294758	0.999705	0.185585	-2.42984	0.159053	0.0131521	-2.59801	0.606372	0.284217	1
comp77390_c0_seq1	0.000616311	0.999384	0.16866	-2.56781	0.164529	0.0264176	-2.61062	3.21035	0.0590158	1
comp77054_c0_seq5	1.38036e-06	0.999999	0.181057	-2.46548	0.160182	7.37275e-05	-2.61178	0.937155	0.345059	1
comp80122_c0_seq6	0.00112447	0.998876	0.174906	-2.51535	0.159032	0.0466414	-2.6182	1.32557	0.289497	1
comp81209_c0_seq3	0.000310425	0.99969	0.169621	-2.55961	0.157162	0.0137978	-2.62608	1.64228	0.262374	1
comp78170_c0_seq19	0.00114468	0.998855	0.174226	-2.52097	0.150261	0.0474453	-2.69692	0.741529	0.310357	1
comp74001_c2_seq2	3.25418e-08	1	0.164737	-2.60176	0.149919	1.94906e-06	-2.71335	1.41716	0.195863	1
comp69952_c0_seq2	0	1	0.156859	-2.67246	0.152068	0	-2.71709	3.01843	0.0877564	1
comp69812_c0_seq7	0.000200753	0.999799	0.177381	-2.49508	0.147646	0.00914843	-2.72155	0.457137	0.335606	1
comp73696_c0_seq5	6.87083e-10	1	0.161801	-2.62771	0.149631	4.60218e-08	-2.73485	1.68821	0.237375	1
comp74497_c0_seq1	0.000778051	0.999222	0.157622	-2.66546	0.145461	0.0328866	-2.78048	1.24294	0.193049	1	319-1836(-)	ENSDARP00000110714	adrenergic, alpha-2B-, receptor [Source:ZFIN;Acc:ZDB-GENE-021010-2]	adra2b
comp78991_c1_seq36	0	1	0.152126	-2.71666	0.146596	0	-2.78157	2.7984	0.0687279	1
comp79608_c0_seq129	2.02109e-06	0.999998	0.149521	-2.74158	0.144796	0.000107059	-2.78445	3.01704	0.13518	1
comp76264_c0_seq4	3.21854e-13	1	0.147247	-2.76369	0.145241	2.56674e-11	-2.78469	4.24494	0.0888503	1
comp80581_c3_seq1	0	1	0.1431	-2.80491	0.140436	0	-2.8287	3.84187	0.0263816	1
comp81074_c0_seq14	1.01698e-10	1	0.151981	-2.71803	0.14055	7.10876e-09	-2.83908	1.77474	0.21257	1
comp81364_c1_seq16	3.00981e-13	1	0.149229	-2.7444	0.134507	2.40693e-11	-2.87909	1.41874	0.232436	1
comp81427_c0_seq9	2.99871e-13	1	0.140031	-2.83618	0.134258	2.40138e-11	-2.89042	2.74556	0.0715457	1
comp77968_c1_seq13	7.77156e-16	1	0.150864	-2.72868	0.137115	6.87158e-14	-2.89225	1.51796	0.240861	1
comp77074_c2_seq19	1.83429e-05	0.999982	0.138898	-2.8479	0.134841	0.000913004	-2.91556	3.24929	0.0787833	1	24-4745(-)	ENSDARP00000077514	acetyl-Coenzyme A carboxylase alpha [Source:ZFIN;Acc:ZDB-GENE-060526-74]	acaca
comp79819_c0_seq19	0	1	0.141817	-2.81789	0.133798	0	-2.92385	2.27391	0.171064	1
comp79139_c0_seq2	0	1	0.140315	-2.83326	0.131517	0	-2.93069	2.14744	0.178988	1
comp81516_c0_seq1	1.32297e-06	0.999999	0.133189	-2.90845	0.122698	7.08587e-05	-3.00112	1.45442	0.2103	1
comp79013_c0_seq9	2.20934e-14	1	0.133742	-2.90248	0.121734	1.84874e-12	-3.00849	1.71017	0.194723	1
comp81153_c0_seq28	7.26443e-06	0.999993	0.137092	-2.86679	0.124536	0.000371838	-3.01138	1.65368	0.198614	1
comp80645_c0_seq12	6.66134e-16	1	0.138368	-2.85342	0.12481	5.91711e-14	-3.05101	1.54164	0.208982	1
comp75729_c0_seq4	2.0507e-06	0.999998	0.130501	-2.93787	0.12002	0.000108428	-3.06823	1.90529	0.10186	1
comp79826_c0_seq5	2.28034e-05	0.999977	0.13054	-2.93744	0.115447	0.00112148	-3.09671	1.39954	0.208104	1
comp78907_c4_seq2	4.41443e-07	1	0.13826	-2.85455	0.111914	2.44842e-05	-3.10183	0.634338	0.258253	1
comp69521_c2_seq12	0.0005574	0.999443	0.135207	-2.88676	0.113506	0.0239725	-3.13013	0.894549	0.241625	1
comp70296_c0_seq1	0	1	0.111811	-3.16087	0.110354	0	-3.18048	4.25425	0.0144775	1	299-1879(-)	ENSDARP00000050527	tyrosinase-related protein 1a [Source:ZFIN;Acc:ZDB-GENE-070718-2]	tyrp1a	√
comp74728_c0_seq1	0.000789378	0.999211	0.143785	-2.79801	0.103532	0.0333166	-3.18218	0.0886396	0.294258	1	129-1160(+)	ENSDARP00000002475	tropomodulin 4 (muscle) [Source:ZFIN;Acc:ZDB-GENE-991019-9]	tmod4
comp73484_c0_seq1	2.38343e-05	0.999976	0.126605	-2.9816	0.114148	0.00117019	-3.18577	1.65745	0.18158	1
comp81587_c0_seq13	0.00016542	0.999835	0.127258	-2.97417	0.109066	0.00759222	-3.1931	1.14522	0.204133	1
comp80159_c0_seq17	0	1	0.115472	-3.11439	0.107446	0	-3.21019	2.29014	0.0630805	1
comp74121_c2_seq4	3.33067e-16	1	0.124007	-3.01151	0.111906	2.99542e-14	-3.23351	1.69958	0.170019	1
comp64694_c0_seq3	2.883e-09	1	0.133112	-2.90928	0.10475	1.84954e-07	-3.23805	0.535498	0.266463	1	706-3714(-)	ENSDARP00000108586	SRC kinase signaling inhibitor 1 [Source:HGNC Symbol;Acc:29506]	SRCIN1 (1 of 2)
comp79816_c0_seq4	0	1	0.10692	-3.2254	0.102196	0	-3.29937	3.03958	0.0825731	1
comp80262_c0_seq28	0	1	0.112317	-3.15435	0.0998353	0	-3.32214	1.66873	0.157728	1
comp75074_c2_seq3	0.000434475	0.999566	0.0939001	-3.41273	0.0858438	0.0189469	-3.50808	2.27789	0.0474791	1
comp80983_c0_seq2	0	1	0.08742	-3.51589	0.0846138	0	-3.54737	3.32038	0.0180708	1
comp80116_c2_seq7	0.00102802	0.998972	0.0876943	-3.51137	0.0835435	0.042856	-3.56637	3.2196	0.049698	1
comp76347_c0_seq2	2.54484e-08	1	0.107248	-3.22097	0.0798403	1.53216e-06	-3.57195	0.592819	0.211294	1
comp81241_c0_seq21	5.95607e-08	1	0.0982464	-3.34745	0.0866504	3.51268e-06	-3.59503	1.76095	0.13368	1
comp60787_c0_seq2	0.000232696	0.999767	0.0847121	-3.56129	0.0787392	0.01048	-3.66715	2.72014	0.0692577	1
comp81559_c0_seq10	0	1	0.084003	-3.57342	0.0764743	0	-3.70365	2.38361	0.069059	1
comp74469_c0_seq7	7.944e-07	0.999999	0.0891669	-3.48735	0.0782238	4.33526e-05	-3.71148	1.86475	0.115112	1	1785-3761(-)	ENSDARP00000116517	ATP-binding cassette, sub-family G (WHITE), member 4a [Source:ZFIN;Acc:ZDB-GENE-050517-39]	abcg4a
comp80765_c1_seq5	0.000793968	0.999206	0.0860379	-3.53888	0.0732821	0.0334858	-3.73888	1.62723	0.109607	1
comp79430_c0_seq2	2.45384e-11	1	0.0788981	-3.66386	0.0718415	1.77766e-09	-3.74478	2.47341	0.0633022	1
comp80642_c0_seq14	0	1	0.0795446	-3.65209	0.0724849	0	-3.74752	2.47688	0.0624545	1
comp71391_c1_seq1	0	1	0.0750448	-3.7361	0.0693257	0	-3.8222	2.43322	0.0620544	1	93-1709(+)	ENSDARP00000089792	tyrosinase [Source:ZFIN;Acc:ZDB-GENE-991026-3]	tyr	√
comp79059_c1_seq5	0	1	0.0768786	-3.70127	0.0683632	0	-3.84482	2.20548	0.0679633	1
comp70830_c2_seq9	0	1	0.0739583	-3.75714	0.0668117	0	-3.85291	2.46353	0.0589757	1
comp71379_c0_seq1	0.000433022	0.999567	0.0712597	-3.81077	0.0656896	0.0188978	-3.8921	2.80817	0.0419605	1
comp78293_c1_seq3	0	1	0.0675938	-3.88697	0.0653808	0	-3.93647	4.13434	0.0150857	1
comp52331_c0_seq1	1.42361e-08	1	0.0791614	-3.65906	0.0608046	8.67968e-07	-3.93677	0.711466	0.15846	1	437-1435(-)	ENSDARP00000120348	melanocortin 5a receptor [Source:ZFIN;Acc:ZDB-GENE-021223-3]	mc5ra
comp80627_c2_seq3	0	1	0.0706158	-3.82387	0.0621932	0	-3.9409	2.22494	0.0646486	1
comp76150_c0_seq3	0	1	0.0674322	-3.89042	0.0626052	0	-3.96725	2.67799	0.0412387	1
comp81364_c1_seq11	0	1	0.0690066	-3.85712	0.0593078	0	-3.98247	2.02917	0.067494	1
comp81166_c0_seq1	0	1	0.0639342	-3.96727	0.0636304	0	-3.98821	6.98885	3.67334e-05	0.0553122
comp63620_c0_seq1	3.33067e-16	1	0.0624219	-4.0018	0.0571862	2.99542e-14	-4.14543	2.44926	0.0204656	1
comp79784_c0_seq34	1.55955e-08	1	0.0600485	-4.05773	0.0559781	9.48846e-07	-4.15557	3.26867	0.0211633	1
comp75068_c0_seq1	4.83308e-10	1	0.0603608	-4.05024	0.0539535	3.27526e-08	-4.1692	2.28432	0.0473833	1
comp79475_c0_seq1	1.137e-06	0.999999	0.0598899	-4.06154	0.0535698	6.10647e-05	-4.17787	2.63121	0.0207535	1	198-2099(+)	ENSDARP00000009802	solute carrier family 23 (nucleobase transporters), member 1 [Source:ZFIN;Acc:ZDB-GENE-080804-2]	slc23a1
comp80848_c0_seq3	6.95842e-07	0.999999	0.0647504	-3.94897	0.0500152	3.81543e-05	-4.17971	1.4461	0.0856196	1
comp72821_c0_seq5	2.95472e-08	1	0.0694566	-3.84775	0.0580187	1.77155e-06	-4.18314	1.79154	0.0774579	1
comp75330_c0_seq2	4.5064e-13	1	0.0579263	-4.10964	0.0532815	3.54e-11	-4.18393	3.08039	0.0223492	1	650-2158(-)	ENSDARP00000109527	cytochrome P450, family 3, subfamily c, polypeptide 1 like, 2 [Source:ZFIN;Acc:ZDB-GENE-041114-102]	cyp3c1l2
comp81528_c0_seq1	4.95987e-06	0.999995	0.0612799	-4.02844	0.0461663	0.000257067	-4.30808	1.41094	0.0870807	1
comp80517_c0_seq9	0.000299106	0.999701	0.0947948	-3.39905	0.0599859	0.0133358	-4.31981	0.262955	0.176354	1
comp79769_c0_seq2	0.000482625	0.999517	0.0586878	-4.0908	0.0456701	0.0208889	-4.38277	1.63157	0.0640654	1	265-1464(+)	ENSDARP00000022759	splicing factor 3b, subunit 4 [Source:ZFIN;Acc:ZDB-GENE-020419-22]	sf3b4
comp79732_c0_seq3	0	1	0.059031	-4.08238	0.0433144	0	-4.44088	1.36263	0.0790952	1
comp54697_c0_seq1	5.93973e-10	1	0.0488059	-4.3568	0.0385069	4.01151e-08	-4.5983	1.50793	0.0633035	1	54-1316(+)	ENSDARP00000005171	parathyroid hormone 2 receptor [Source:HGNC Symbol;Acc:9609]	PTH2R (2 of 2)
comp70454_c1_seq1	0	1	0.0526132	-4.24843	0.0337431	0	-4.63433	1.11452	0.0767108	1
comp81469_c3_seq18	0	1	0.0413534	-4.59585	0.0372068	0	-4.70383	3.23418	0.00170816	0.538389
comp81068_c0_seq26	2.42978e-07	1	0.0523106	-4.25675	0.0353124	1.37946e-05	-4.86024	1.25033	0.0656153	1
comp79832_c2_seq7	0.000324253	0.999676	0.0400094	-4.64352	0.0336677	0.0143792	-4.89179	2.62524	0.0187892	1
comp80544_c0_seq4	0	1	0.0309171	-5.01545	0.0250606	0	-5.26892	2.74618	0.0066505	1
comp79155_c0_seq1	0	1	0.0265501	-5.23514	0.0239955	0	-5.33471	3.93482	0.000908023	0.382974	6411-8057(-)	ENSDARP00000045037	formin binding protein 1-like [Source:ZFIN;Acc:ZDB-GENE-040801-155]	fnbp1l
comp74763_c0_seq9	3.22102e-10	1	0.0242926	-5.36334	0.0223339	2.20873e-08	-5.54673	4.32165	0.000593063	0.302302
comp73326_c1_seq18	0.000198722	0.999801	0.0467019	-4.42038	0.0100448	0.00907019	-5.68323	0.244232	0.0869481	1
comp72223_c2_seq1	0.00828056	0.991719	0.0193869	-5.68877	0.0181729	0.29549	-5.73901	4.9855	3.78813e-06	0.0088413
comp80858_c0_seq16	1.87047e-09	1	0.0322969	-4.95246	0.0193221	1.22031e-07	-5.77126	1.31076	0.0215076	1
comp81235_c1_seq8	0.000207407	0.999793	0.0178247	-5.80998	0.0146647	0.00944422	-6.17458	3.64118	0.000473332	0.269447	427-14151(+)	ENSDARP00000028785	MYC binding protein 2 [Source:ZFIN;Acc:ZDB-GENE-030616-132]	mycbp2
comp81123_c0_seq8	1.78746e-14	1	0.0193388	-5.69235	0.00762042	1.50663e-12	-6.51789	1.78536	0.00943151	1
comp81166_c0_seq7	0.000376726	0.999623	0.0100037	-6.64332	0.0078392	0.0166168	-6.81934	3.84863	0.000123076	0.127668
comp75068_c0_seq2	6.77236e-15	1	0.0124682	-6.3256	0.00658575	5.78436e-13	-6.99052	2.75119	0.000688701	0.334874
comp77981_c0_seq14	0.000365964	0.999634	0.0580007	-4.10779	0.00328358	0.0161668	-7.3206	-0.299791	0.08997	1
comp79298_c0_seq4	3.30358e-12	1	0.00645564	-7.27522	0.0041231	2.50318e-10	-7.64203	4.07335	8.69454e-07	0.00289895
comp77054_c0_seq2	0.000268802	0.999731	0.0360979	-4.79194	0.00212144	0.0120404	-8.03009	0.309613	0.0450809	1
comp81700_c0_seq1	0.000471123	0.999529	0.00443839	-7.81575	0.0029816	0.0204524	-8.17414	4.24275	0.00171855	0.538389
comp71776_c0_seq2	0.000419153	0.999581	0.0193886	-5.68864	0.000243665	0.0183341	-8.38547	0.62418	0.0841552	1
comp43537_c1_seq1	3.67671e-05	0.999963	0.0185237	-5.75449	0.000232592	0.00177943	-8.45241	0.692173	0.0785056	1
comp48874_c0_seq1	1.52022e-07	1	0.0168339	-5.89249	0.000211016	8.71642e-06	-8.59253	0.822985	0.067863	1
comp76790_c0_seq9	0.000817379	0.999183	0.0239099	-5.38625	0.000218706	0.034448	-8.59614	0.826255	0.0676035	1
comp80213_c0_seq11	0.000476474	0.999524	0.0237196	-5.39778	0.000216923	0.0206692	-8.6094	0.832343	0.0668844	1
comp81391_c0_seq104	0.000200075	0.9998	0.0234201	-5.41611	0.000214119	0.00912474	-8.63556	0.856512	0.0649308	1
comp77972_c0_seq17	4.16911e-05	0.999958	0.0227268	-5.45946	0.000207635	0.00200597	-8.66843	0.886678	0.028451	1
comp80725_c1_seq10	2.58378e-05	0.999974	0.0227433	-5.45841	0.000207789	0.00126533	-8.67393	0.897883	0.062092	1
comp79117_c0_seq4	0.000100047	0.9999	0.0224464	-5.47737	0.000205014	0.00468491	-8.68092	0.89788	0.0196716	1
comp78363_c0_seq15	0.000154754	0.999845	0.02223	-5.49135	0.000202994	0.00712455	-8.68498	0.904883	0.018011	1	1055-3400(-)	ENSDARP00000093276	cytoplasmic linker associated protein 2 [Source:ZFIN;Acc:ZDB-GENE-040426-2343]	clasp2
comp81366_c2_seq39	1.407e-05	0.999986	0.02255	-5.47073	0.000205982	0.000704572	-8.6865	0.907107	0.0617374	1	289-5448(+)	ENSDARP00000122943	microtubule associated monooxygenase, calponin and LIM domain containing 3b [Source:ZFIN;Acc:ZDB-GENE-050211-1]	mical3b
comp75239_c2_seq4	1.21599e-05	0.999988	0.022504	-5.47367	0.000205553	0.000611043	-8.6865	0.909483	0.0615167	1
comp79462_c0_seq13	0.00041594	0.999584	0.0218894	-5.51362	0.000199815	0.0182767	-8.68893	0.910561	0.0170803	1
comp76896_c1_seq2	8.36243e-08	1	0.017082	-5.87138	0.000196815	4.87707e-06	-8.69283	0.915375	0.0609177	1
comp81430_c0_seq15	4.94856e-05	0.999951	0.0219728	-5.50814	0.000200592	0.00237506	-8.70575	0.928728	0.0173846	1
comp79608_c0_seq91	3.47451e-06	0.999997	0.0221175	-5.49867	0.000201943	0.000181549	-8.71131	0.932406	0.0597718	1
comp49462_c1_seq1	3.36044e-10	1	0.0152847	-6.03177	0.000191298	2.29073e-08	-8.73377	0.953228	0.0582103	1
comp74055_c1_seq19	5.93753e-05	0.999941	0.0211431	-5.56367	0.000192856	0.00283216	-8.74736	0.966733	0.015398	1
comp78476_c0_seq91	5.66705e-07	0.999999	0.0215812	-5.53408	0.00019694	3.1192e-05	-8.74774	0.96612	0.0570991	1
comp81216_c3_seq1	0.000955387	0.999045	0.0208563	-5.58337	0.000190185	0.0400015	-8.75104	0.961718	0.0241466	1	331-2148(+)	ENSDARP00000088317	AT rich interactive domain 3C (BRIGHT-like) [Source:HGNC Symbol;Acc:21209]	ARID3C
comp77693_c2_seq19	0.000164818	0.999835	0.0208693	-5.58247	0.000190306	0.00757061	-8.76308	0.973273	0.0168177	1
comp81377_c1_seq19	1.71557e-07	1	0.0209093	-5.57971	0.000190679	9.81701e-06	-8.78726	0.996933	0.0196306	1
comp80906_c0_seq4	5.66949e-08	1	0.0209373	-5.57778	0.000190939	3.34709e-06	-8.79493	1.00988	0.0547644	1
comp80650_c0_seq9	8.78196e-06	0.999991	0.0201597	-5.63238	0.000183703	0.000446349	-8.80598	1.02086	0.0149985	1
comp75613_c0_seq1	2.53622e-08	1	0.0207213	-5.59274	0.000188928	1.52856e-06	-8.80649	1.01522	0.0541967	1
comp70938_c0_seq3	2.03731e-05	0.99998	0.0199322	-5.64876	0.000181588	0.00100539	-8.81733	1.02906	0.017954	1
comp77711_c1_seq25	1.70654e-08	1	0.0206166	-5.60005	0.000187954	1.03609e-06	-8.81796	1.02908	0.0535425	1					Cystine/glutamate transporter
comp81032_c0_seq4	7.20121e-08	1	0.0205323	-5.60596	0.000187169	4.23836e-06	-8.81801	1.03293	0.0168196	1
comp78050_c5_seq24	8.0128e-09	1	0.0204198	-5.61389	0.000186123	5.00155e-07	-8.82934	1.03968	0.0526809	1
comp81071_c0_seq4	2.9354e-08	1	0.020144	-5.63351	0.000183557	1.76179e-06	-8.83689	1.05038	0.0152111	1
comp68516_c0_seq3	1.06581e-13	1	0.0158916	-5.97559	0.000182881	8.66732e-12	-8.84688	1.05968	0.0152289	1
comp81391_c0_seq95	1.36633e-09	1	0.0199739	-5.64574	0.000181976	8.94435e-08	-8.86294	1.07313	0.0509241	1
comp82603_c0_seq1	3.96572e-13	1	0.0138796	-6.17089	0.000173469	3.14021e-11	-8.87466	1.07691	0.050881	1
comp80331_c1_seq12	2.05122e-09	1	0.0191802	-5.70424	0.000174605	1.33521e-07	-8.8981	1.10012	0.0125867	1
comp77856_c0_seq1	1.8599e-09	1	0.0193712	-5.68994	0.000176377	1.21479e-07	-8.89817	1.1003	0.0133555	1
comp76282_c0_seq2	1.98419e-10	1	0.0194624	-5.68317	0.000177224	1.3671e-08	-8.89827	1.10084	0.0263231	1
comp68770_c0_seq7	1.84297e-14	1	0.0133229	-6.22994	0.000166418	1.5489e-12	-8.93441	1.13794	0.0471867	1
comp80419_c2_seq14	1.26479e-08	1	0.0184588	-5.75955	0.000167915	7.77704e-07	-8.93796	1.13982	0.0119886	1
comp78991_c1_seq11	9.59247e-09	1	0.0185134	-5.75528	0.000168421	5.9426e-07	-8.94266	1.14632	0.0115273	1
comp81285_c1_seq11	1.41565e-12	1	0.0184139	-5.76306	0.000167499	1.08692e-10	-8.97986	1.18419	0.0444782	1
comp80219_c0_seq1	9.80771e-13	1	0.0183375	-5.76906	0.000166791	7.58069e-11	-8.99003	1.19186	0.0439549	1
comp80037_c2_seq8	2.81585e-09	1	0.0173961	-5.84509	0.000158079	1.80847e-07	-9.003	1.20222	0.0433876	1
comp81029_c0_seq1	2.64919e-09	1	0.0173829	-5.84618	0.000157957	1.70333e-07	-9.01412	1.21266	0.0429487	1	1-3798(+)	ENSDARP00000119717	remodeling and spacing factor 1 [Source:HGNC Symbol;Acc:18118]	RSF1 (3 of 3)
comp72464_c0_seq4	4.30544e-13	1	0.0175127	-5.83546	0.000159156	3.38675e-11	-9.04744	1.24052	0.00986177	1
comp81207_c0_seq2	2.9754e-14	1	0.0176411	-5.82492	0.000160344	2.47541e-12	-9.04961	1.24585	0.0411648	1
comp81023_c2_seq17	1.12133e-14	1	0.0174565	-5.84009	0.000158637	9.50706e-13	-9.05931	1.25862	0.0405374	1
comp76639_c2_seq17	1.09912e-14	1	0.0173264	-5.85089	0.000157434	9.33251e-13	-9.06691	1.26379	0.0149311	1
comp72114_c3_seq11	1.44107e-13	1	0.0168659	-5.88974	0.000153179	1.16696e-11	-9.08363	1.27895	0.00822834	1
comp80625_c0_seq6	7.77156e-16	1	0.0169782	-5.88017	0.000154216	6.87158e-14	-9.10683	1.29972	0.0385282	1
comp81498_c0_seq5	1.59539e-13	1	0.0156936	-5.99368	0.000142363	1.29012e-11	-9.15933	1.35133	0.011434	1
comp80480_c0_seq18	4.10783e-15	1	0.0157424	-5.9892	0.000142813	3.53469e-13	-9.17348	1.36342	0.00693099	1
comp81400_c2_seq2	4.21885e-15	1	0.0157092	-5.99225	0.000142507	3.62482e-13	-9.17545	1.36351	0.00697675	1
comp78923_c0_seq3	8.88178e-16	1	0.0156545	-5.99728	0.000142003	7.84123e-14	-9.18243	1.37195	0.00662187	1
comp81477_c0_seq7	0	1	0.0159195	-5.97306	0.000144445	0	-9.19742	1.38526	0.0343681	1	119-5008(-)	ENSDARP00000104137	heparan sulfate proteoglycan 2 [Source:ZFIN;Acc:ZDB-GENE-080807-4]	hspg2
comp76394_c1_seq10	0	1	0.0158601	-5.97846	0.000143898	0	-9.20044	1.3855	0.0155688	1
comp80473_c1_seq5	0	1	0.0156407	-5.99855	0.000141876	0	-9.22353	1.41325	0.0332779	1
comp80544_c0_seq1	2.44249e-15	1	0.0148351	-6.07484	0.000134459	2.12386e-13	-9.23932	1.42666	0.0328264	1
comp79106_c6_seq5	2.22045e-16	1	0.014529	-6.10492	0.000131645	2.01262e-14	-9.27575	1.46123	0.019149	1
comp79834_c4_seq6	0	1	0.0147573	-6.08242	0.000133744	0	-9.27792	1.45847	0.00547664	1
comp72788_c0_seq6	0	1	0.0144977	-6.10804	0.000131356	0	-9.33148	1.51238	0.0290122	1	302-4630(+)	ENSDARP00000119303	collagen type XI alpha-2 [Source:ZFIN;Acc:ZDB-GENE-000208-23]	col11a2
comp81659_c0_seq1	4.67941e-05	0.999953	0.00189812	-9.04121	0.00136325	0.00224962	-9.33565	5.68264	0.000718	0.341309
comp77777_c2_seq7	0	1	0.013887	-6.17012	0.000125746	0	-9.33997	1.5206	0.0286251	1
comp69799_c1_seq1	0	1	0.0141299	-6.1451	0.000127977	0	-9.34284	1.5225	0.00459737	0.931151
comp72151_c0_seq5	0	1	0.013745	-6.18495	0.000124443	0	-9.35484	1.53631	0.0126483	1
comp76394_c1_seq2	0	1	0.0140595	-6.15231	0.00012733	0	-9.36842	1.54718	0.00593815	1
comp73354_c0_seq36	0	1	0.0135681	-6.20363	0.00012282	0	-9.3749	1.55527	0.0271037	1
comp81515_c0_seq2	0	1	0.0134535	-6.21588	0.000121768	0	-9.3835	1.56345	0.0267755	1
comp78768_c1_seq9	0	1	0.0134351	-6.21785	0.000121599	0	-9.44677	1.62216	0.0247605	1
comp76008_c0_seq11	0	1	0.0129915	-6.26629	0.000117532	0	-9.49758	1.67341	0.0228187	1
comp70093_c0_seq1	0	1	0.0128121	-6.28635	0.000115888	0	-9.50075	1.67326	0.00339489	0.82989
comp75975_c1_seq4	0	1	0.0128158	-6.28594	0.000115921	0	-9.51177	1.68563	0.0223359	1
comp81514_c0_seq33	0	1	0.0126895	-6.30023	0.000114764	0	-9.52582	1.70037	0.0218521	1
comp79475_c0_seq2	0	1	0.0122992	-6.34529	0.000111192	0	-9.54425	1.71475	0.00268714	0.733528
comp81503_c1_seq3	0	1	0.0121507	-6.36282	0.000109832	0	-9.54472	1.7162	0.00383383	0.840907
comp80614_c2_seq1	0	1	0.0121013	-6.3687	0.00010938	0	-9.60076	1.76941	0.0196532	1
comp75929_c0_seq27	0	1	0.0115639	-6.43423	0.000104467	0	-9.60408	1.76957	0.00941645	1
comp76639_c2_seq35	0	1	0.0117732	-6.40835	0.00010638	0	-9.61389	1.7828	0.00218317	0.629086
comp80312_c4_seq10	0	1	0.0118759	-6.39583	0.000107318	0	-9.62708	1.79595	0.0188239	1
comp80873_c3_seq11	0	1	0.0115953	-6.43031	0.000104754	0	-9.63415	1.80216	0.00199724	0.590057
comp77978_c1_seq3	0	1	0.0115732	-6.43306	0.000104552	0	-9.65225	1.82094	0.00242357	0.681504
comp79244_c0_seq10	0	1	0.0116607	-6.4222	0.000105352	0	-9.65292	1.81758	0.0182356	1
comp79557_c0_seq12	0	1	0.0115412	-6.43707	0.000104259	0	-9.66643	1.83482	0.00995676	1	436-6132(+)	ENSDARP00000118361	Rho GTPase activating protein 32 [Source:HGNC Symbol;Acc:17399]	ARHGAP32
comp71244_c2_seq1	0	1	0.0108386	-6.52767	9.78436e-05	0	-9.69816	1.8618	0.0168935	1
comp72817_c0_seq14	0	1	0.010452	-6.58008	9.4317e-05	0	-9.76349	1.92622	0.00171676	0.538389
comp78233_c0_seq41	0	1	0.0102033	-6.61482	9.20497e-05	0	-9.80703	1.9682	0.00131439	0.462759
comp79679_c4_seq21	0	1	0.0100446	-6.63744	9.06036e-05	0	-9.84757	2.00468	0.00104159	0.408011	401-3364(+)	ENSDARP00000048163	phosphoribosylaminoimidazole carboxylase, phosphoribosylaminoimidazole succinocarboxamide synthetase [Source:ZFIN;Acc:ZDB-GENE-030131-9762]	paics
comp80583_c0_seq9	0	1	0.00921082	-6.76245	8.30136e-05	0	-9.93893	2.09408	0.0115493	1
comp78639_c3_seq1	0	1	0.00912278	-6.77631	8.22128e-05	0	-9.96721	2.12177	0.000848917	0.374343
comp78233_c0_seq39	0	1	0.00871386	-6.84247	7.84956e-05	0	-10.0621	2.21253	0.000578381	0.302302
comp76144_c0_seq36	0	1	0.00844335	-6.88797	7.60382e-05	0	-10.0949	2.24565	0.000433591	0.259482
comp79943_c1_seq26	0	1	0.00835124	-6.90379	7.52018e-05	0	-10.1225	2.27254	0.00051223	0.281299
comp74055_c1_seq21	0	1	0.00806867	-6.95345	7.26368e-05	0	-10.1421	2.29315	0.000519895	0.282188
comp79077_c1_seq13	0	1	0.00798495	-6.9685	7.18771e-05	0	-10.2048	2.3528	0.00748821	1
comp81516_c3_seq15	0	1	0.00776042	-7.00965	6.98403e-05	0	-10.2056	2.35185	0.000318799	0.215578
comp77963_c0_seq4	0	1	0.0079175	-6.98074	7.12651e-05	0	-10.2135	2.36127	0.00735763	1
comp76566_c0_seq4	0	1	0.00761554	-7.03684	6.85265e-05	0	-10.2694	2.41643	0.0034135	0.82989
comp80592_c0_seq3	0	1	0.00728129	-7.10159	6.5497e-05	0	-10.3191	2.46532	0.000200838	0.161636
comp82211_c0_seq1	0	1	0.0048611	-7.6845	6.02106e-05	0	-10.3996	2.54266	0.00533885	0.982609
comp74806_c5_seq15	5.81367e-05	0.999942	0.00659406	-7.24462	0.000221925	0.00277643	-10.4682	2.60986	0.000185216	0.161636
comp80748_c0_seq7	0	1	0.00673343	-7.21444	0.000297623	0	-10.4724	2.61221	9.06199e-05	0.103392	2-2680(+)	ENSDARP00000092857	actin filament associated protein 1-like 2 [Source:ZFIN;Acc:ZDB-GENE-100318-1]	afap1l2
comp78527_c4_seq103	0	1	0.005961	-7.39023	5.35501e-05	0	-10.6097	2.74762	6.49215e-05	0.0804643
comp73354_c0_seq20	0	1	0.00546143	-7.5165	4.90379e-05	0	-10.6939	2.83049	0.0031518	0.798446
comp77711_c1_seq28	0	1	0.0055938	-7.48196	5.0233e-05	0	-10.7161	2.85314	0.000192499	0.161636	412-1851(-)	ENSDARP00000059439	Uncharacterized protein [Source:UniProtKB/TrEMBL;Acc:F1QSV1]	CU571169.1	Cystine/glutamate transporter
comp73354_c0_seq6	5.26936e-06	0.999995	0.00114768	-9.76707	0.000307711	0.000272619	-10.7833	5.5017	0.000185101	0.161636
comp80219_c0_seq2	1.5594e-08	1	0.00483229	-7.69308	6.07304e-05	9.48846e-07	-10.9211	3.05413	1.26069e-05	0.025586
comp28030_c0_seq1	0	1	0.00295299	-8.40361	3.65072e-05	0	-11.1326	3.2622	6.30545e-06	0.0140158
comp75321_c2_seq11	0	1	0.00342976	-8.18768	3.07334e-05	0	-11.418	3.54282	1.58609e-06	0.00435514
comp77845_c0_seq21	0	1	0.00224632	-8.79822	2.77513e-05	0	-11.5598	3.68335	2.5125e-07	0.000902161
comp71875_c1_seq1	0	1	0.00281612	-8.47207	2.52193e-05	0	-11.6659	3.78866	1.98951e-07	0.000820988
comp73354_c0_seq22	0	1	0.00289178	-8.43382	2.58988e-05	0	-11.6752	3.79768	0.000496541	0.275929
comp73354_c0_seq23	0	1	0.00259964	-8.58747	2.32756e-05	0	-11.7952	3.91633	1.61173e-08	9.40425e-05
comp73354_c0_seq26	0	1	0.00187913	-9.05572	1.68126e-05	0	-12.2399	4.35751	0.000195124	0.161636
comp73354_c0_seq38	0	1	0.00166669	-9.2288	1.49087e-05	0	-12.4278	4.54391	5.8954e-10	6.87978e-06
comp80248_c1_seq8	0	1	0.0014544	-9.42536	5.85817e-05	0	-12.689	4.80393	2.47068e-11	1.15329e-06
