# Supplementary material for: A Comparative Transcriptome Analysis between Wild and Albino Yellow Catfish (Pelteobagrus fulvidraco)
Source: PLoS One. 2015 Jun 26;10(6):e0131504. doi: 10.1371/journal.pone.0131504 (PMC4482592; doi:10.1371/journal.pone.0131504)
Supplement: S3 Table — (XLS) [file pone.0131504.s003.xls]

## Sheet: differentially expressed
##Databases: PANTHER, KEGG PATHWAY, Reactome, Gene Ontology
##Statistical test method: hypergeometric test
##FDR correction method: Benjamini and Hochberg
#Term	Database	ID	Input number	Background number	P-Value	Corrected P-Value	Input	Hyperlink
Mismatch repair	KEGG PATHWAY	dre03430	11	22	4.49623e-08	2.97351e-05	comp81087_c0_seq1|comp81087_c0_seq3|comp78991_c1_seq11|comp80544_c0_seq4|comp80544_c0_seq1|comp79310_c0_seq38|comp79310_c0_seq1|comp79298_c0_seq4|comp78991_c1_seq64|comp80544_c0_seq12|comp78991_c1_seq36	http://www.genome.jp/kegg-bin/show_pathway?dre03430/dre:796456%09red/dre:260437%09red/dre:565276%09red/dre:568323%09red/dre:100037336%09red
NOTCH1 Intracellular Domain Regulates Transcription	Reactome		7	15	3.57517e-05	0.00373323	comp78894_c3_seq31|comp78050_c5_seq24|comp76755_c1_seq3|comp78050_c5_seq19|comp71776_c0_seq2|comp78050_c5_seq4|comp78050_c5_seq9	None
ECM-receptor interaction	KEGG PATHWAY	dre04512	12	73	0.000180784	0.0118153	comp75958_c0_seq2|comp72788_c0_seq6|comp76394_c1_seq7|comp76394_c1_seq2|comp61323_c1_seq1|comp79943_c1_seq26|comp77449_c0_seq10|comp76394_c1_seq10|comp76282_c0_seq2|comp81501_c1_seq1|comp81477_c0_seq7|comp73805_c0_seq4	http://www.genome.jp/kegg-bin/show_pathway?dre04512/dre:252850%09red/dre:100330801%09red/dre:286831%09red/dre:553355%09red/dre:565429%09red/dre:541475%09red/dre:567771%09red/dre:561679%09red/dre:100005469%09red
FBXW7 Mutants and NOTCH1 in Cancer	Reactome		7	21	0.000195601	0.0118153	comp78894_c3_seq31|comp78050_c5_seq24|comp76755_c1_seq3|comp78050_c5_seq19|comp71776_c0_seq2|comp78050_c5_seq4|comp78050_c5_seq9	None
Signaling by NOTCH1 HD+PEST Domain Mutants in Cancer	Reactome		7	21	0.000195601	0.0118153	comp78894_c3_seq31|comp78050_c5_seq24|comp76755_c1_seq3|comp78050_c5_seq19|comp71776_c0_seq2|comp78050_c5_seq4|comp78050_c5_seq9	None
Signaling by NOTCH1	Reactome		7	21	0.000195601	0.0118153	comp78894_c3_seq31|comp78050_c5_seq24|comp76755_c1_seq3|comp78050_c5_seq19|comp71776_c0_seq2|comp78050_c5_seq4|comp78050_c5_seq9	None
Signaling by NOTCH1 HD Domain Mutants in Cancer	Reactome		7	21	0.000195601	0.0118153	comp78894_c3_seq31|comp78050_c5_seq24|comp76755_c1_seq3|comp78050_c5_seq19|comp71776_c0_seq2|comp78050_c5_seq4|comp78050_c5_seq9	None
Signaling by NOTCH1 in Cancer	Reactome		7	21	0.000195601	0.0118153	comp78894_c3_seq31|comp78050_c5_seq24|comp76755_c1_seq3|comp78050_c5_seq19|comp71776_c0_seq2|comp78050_c5_seq4|comp78050_c5_seq9	None
Signaling by NOTCH1 PEST Domain Mutants in Cancer	Reactome		7	21	0.000195601	0.0118153	comp78894_c3_seq31|comp78050_c5_seq24|comp76755_c1_seq3|comp78050_c5_seq19|comp71776_c0_seq2|comp78050_c5_seq4|comp78050_c5_seq9	None
Signaling by NOTCH1 t(7;9)(NOTCH1:M1580_K2555) Translocation Mutant	Reactome		7	21	0.000195601	0.0118153	comp78894_c3_seq31|comp78050_c5_seq24|comp76755_c1_seq3|comp78050_c5_seq19|comp71776_c0_seq2|comp78050_c5_seq4|comp78050_c5_seq9	None
Base excision repair	KEGG PATHWAY	dre03410	8	35	0.000322268	0.0148693	comp79984_c0_seq1|comp81087_c0_seq1|comp78324_c1_seq7|comp79984_c0_seq2|comp78514_c1_seq14|comp78514_c1_seq1|comp76387_c0_seq8|comp81087_c0_seq3	http://www.genome.jp/kegg-bin/show_pathway?dre03410/dre:563276%09red/dre:796456%09red/dre:393115%09red/dre:335495%09red/dre:558045%09red
Constitutive Signaling by NOTCH1 HD+PEST Domain Mutants	Reactome		6	16	0.00033837	0.0149183	comp78894_c3_seq31|comp78050_c5_seq24|comp78050_c5_seq19|comp71776_c0_seq2|comp78050_c5_seq4|comp78050_c5_seq9	None
Constitutive Signaling by NOTCH1 PEST Domain Mutants	Reactome		6	16	0.00033837	0.0149183	comp78894_c3_seq31|comp78050_c5_seq24|comp78050_c5_seq19|comp71776_c0_seq2|comp78050_c5_seq4|comp78050_c5_seq9	None
Signaling by NOTCH	Reactome		7	24	0.000385774	0.0150171	comp78894_c3_seq31|comp78050_c5_seq24|comp76755_c1_seq3|comp78050_c5_seq19|comp71776_c0_seq2|comp78050_c5_seq4|comp78050_c5_seq9	None
Degradation of beta-catenin by the destruction complex	Reactome		5	10	0.000386025	0.0150171	comp78050_c5_seq19|comp78050_c5_seq9|comp71776_c0_seq2|comp78050_c5_seq24|comp78050_c5_seq4	None
Role of Abl in Robo-Slit signaling	Reactome		4	5	0.000437575	0.0166952	comp78363_c0_seq15|comp78363_c0_seq3|comp79851_c0_seq9|comp78363_c0_seq20	None
Assembly of collagen fibrils and other multimeric structures	Reactome		4	7	0.0010655	0.0289734	comp78110_c0_seq11|comp76394_c1_seq2|comp76394_c1_seq10|comp76394_c1_seq7	None
Prolactin receptor signaling	Reactome		4	7	0.0010655	0.0289734	comp78050_c5_seq19|comp78050_c5_seq9|comp78050_c5_seq24|comp78050_c5_seq4	None
Parkinson disease	PANTHER	P00049	4	27	0.00123356	0.0289734	comp78050_c5_seq19|comp78050_c5_seq9|comp78050_c5_seq24|comp78050_c5_seq4	http://www.pantherdb.org/pathway/pathwayDiagram.jsp?catAccession=P00049
Signaling by Robo receptor	Reactome		5	14	0.00128511	0.0289734	comp78363_c0_seq20|comp78363_c0_seq3|comp79851_c0_seq9|comp80559_c2_seq1|comp78363_c0_seq15	None
RIG-I-like receptor signaling pathway	KEGG PATHWAY	dre04622	9	57	0.00147222	0.0324544	comp81090_c1_seq2|comp80419_c2_seq18|comp80419_c2_seq16|comp80561_c1_seq7|comp80419_c2_seq14|comp75729_c0_seq15|comp75729_c0_seq4|comp80419_c2_seq5|comp77075_c1_seq6	http://www.genome.jp/kegg-bin/show_pathway?dre04622/dre:393650%09red/dre:567460%09red/dre:100334486%09red/dre:793926%09red/dre:564854%09red
G1 Phase	Reactome		5	17	0.00259985	0.0457675	comp78050_c5_seq19|comp78050_c5_seq9|comp71776_c0_seq2|comp78050_c5_seq24|comp78050_c5_seq4	None
Cyclin D associated events in G1	Reactome		5	17	0.00259985	0.0457675	comp78050_c5_seq19|comp78050_c5_seq9|comp71776_c0_seq2|comp78050_c5_seq24|comp78050_c5_seq4	None
Endocytosis	KEGG PATHWAY	dre04144	22	264	0.00375119	0.0580465	comp78831_c1_seq8|comp79825_c0_seq5|comp73734_c0_seq2|comp81166_c0_seq1|comp81166_c0_seq7|comp73333_c4_seq3|comp72586_c0_seq1|comp66151_c0_seq2|comp79825_c0_seq7|comp75068_c0_seq1|comp77378_c0_seq12|comp79643_c3_seq4|comp69578_c0_seq1|comp79140_c1_seq5|comp80955_c2_seq9|comp79140_c1_seq3|comp72993_c0_seq2|comp72993_c0_seq3|comp79244_c0_seq10|comp79032_c0_seq5|comp79244_c0_seq14|comp79064_c0_seq1	http://www.genome.jp/kegg-bin/show_pathway?dre04144/dre:558477%09red/dre:570918%09red/dre:559690%09red/dre:403050%09red/dre:393557%09red/dre:402889%09red/dre:560542%09red/dre:558153%09red/dre:114447%09red/dre:436806%09red/dre:567055%09red/dre:792915%09red/dre:58129%09red/dre:321695%09red/dre:565434%09red
Nuclear signaling by ERBB4	Reactome		5	19	0.0038931	0.0580465	comp79586_c2_seq20|comp78050_c5_seq19|comp78050_c5_seq9|comp78050_c5_seq24|comp78050_c5_seq4	None
Defective MMACHC causes methylmalonic aciduria and homocystinuria type cblC	Reactome		7	39	0.00435551	0.0580465	comp79475_c0_seq1|comp79475_c0_seq2|comp74247_c0_seq6|comp78551_c1_seq9|comp77074_c2_seq19|comp77074_c2_seq32|comp72899_c0_seq1	None
Metabolism of water-soluble vitamins and cofactors	Reactome		7	39	0.00435551	0.0580465	comp79475_c0_seq1|comp79475_c0_seq2|comp74247_c0_seq6|comp78551_c1_seq9|comp77074_c2_seq19|comp77074_c2_seq32|comp72899_c0_seq1	None
Defective AMN causes hereditary megaloblastic anemia 1	Reactome		7	39	0.00435551	0.0580465	comp79475_c0_seq1|comp79475_c0_seq2|comp74247_c0_seq6|comp78551_c1_seq9|comp77074_c2_seq19|comp77074_c2_seq32|comp72899_c0_seq1	None
Defective MMAA causes methylmalonic aciduria type cblA	Reactome		7	39	0.00435551	0.0580465	comp79475_c0_seq1|comp79475_c0_seq2|comp74247_c0_seq6|comp78551_c1_seq9|comp77074_c2_seq19|comp77074_c2_seq32|comp72899_c0_seq1	None
Defective CUBN causes hereditary megaloblastic anemia 1	Reactome		7	39	0.00435551	0.0580465	comp79475_c0_seq1|comp79475_c0_seq2|comp74247_c0_seq6|comp78551_c1_seq9|comp77074_c2_seq19|comp77074_c2_seq32|comp72899_c0_seq1	None
Defective MMADHC causes methylmalonic aciduria and homocystinuria type cblD	Reactome		7	39	0.00435551	0.0580465	comp79475_c0_seq1|comp79475_c0_seq2|comp74247_c0_seq6|comp78551_c1_seq9|comp77074_c2_seq19|comp77074_c2_seq32|comp72899_c0_seq1	None
Defective MTR causes methylmalonic aciduria and homocystinuria type cblG	Reactome		7	39	0.00435551	0.0580465	comp79475_c0_seq1|comp79475_c0_seq2|comp74247_c0_seq6|comp78551_c1_seq9|comp77074_c2_seq19|comp77074_c2_seq32|comp72899_c0_seq1	None
Defective CD320 causes methylmalonic aciduria	Reactome		7	39	0.00435551	0.0580465	comp79475_c0_seq1|comp79475_c0_seq2|comp74247_c0_seq6|comp78551_c1_seq9|comp77074_c2_seq19|comp77074_c2_seq32|comp72899_c0_seq1	None
Defective LMBRD1 causes methylmalonic aciduria and homocystinuria type cblF	Reactome		7	39	0.00435551	0.0580465	comp79475_c0_seq1|comp79475_c0_seq2|comp74247_c0_seq6|comp78551_c1_seq9|comp77074_c2_seq19|comp77074_c2_seq32|comp72899_c0_seq1	None
Defective TCN2 causes hereditary megaloblastic anemia	Reactome		7	39	0.00435551	0.0580465	comp79475_c0_seq1|comp79475_c0_seq2|comp74247_c0_seq6|comp78551_c1_seq9|comp77074_c2_seq19|comp77074_c2_seq32|comp72899_c0_seq1	None
Defective BTD causes biotidinase deficiency	Reactome		7	39	0.00435551	0.0580465	comp79475_c0_seq1|comp79475_c0_seq2|comp74247_c0_seq6|comp78551_c1_seq9|comp77074_c2_seq19|comp77074_c2_seq32|comp72899_c0_seq1	None
Defective HLCS causes multiple carboxylase deficiency	Reactome		7	39	0.00435551	0.0580465	comp79475_c0_seq1|comp79475_c0_seq2|comp74247_c0_seq6|comp78551_c1_seq9|comp77074_c2_seq19|comp77074_c2_seq32|comp72899_c0_seq1	None
Defective MUT causes methylmalonic aciduria mut type	Reactome		7	39	0.00435551	0.0580465	comp79475_c0_seq1|comp79475_c0_seq2|comp74247_c0_seq6|comp78551_c1_seq9|comp77074_c2_seq19|comp77074_c2_seq32|comp72899_c0_seq1	None
Defects in cobalamin (B12) metabolism	Reactome		7	39	0.00435551	0.0580465	comp79475_c0_seq1|comp79475_c0_seq2|comp74247_c0_seq6|comp78551_c1_seq9|comp77074_c2_seq19|comp77074_c2_seq32|comp72899_c0_seq1	None
Defects in vitamin and cofactor metabolism	Reactome		7	39	0.00435551	0.0580465	comp79475_c0_seq1|comp79475_c0_seq2|comp74247_c0_seq6|comp78551_c1_seq9|comp77074_c2_seq19|comp77074_c2_seq32|comp72899_c0_seq1	None
Defects in biotin (Btn) metabolism	Reactome		7	39	0.00435551	0.0580465	comp79475_c0_seq1|comp79475_c0_seq2|comp74247_c0_seq6|comp78551_c1_seq9|comp77074_c2_seq19|comp77074_c2_seq32|comp72899_c0_seq1	None
Defective GIF causes intrinsic factor deficiency	Reactome		7	39	0.00435551	0.0580465	comp79475_c0_seq1|comp79475_c0_seq2|comp74247_c0_seq6|comp78551_c1_seq9|comp77074_c2_seq19|comp77074_c2_seq32|comp72899_c0_seq1	None
Defective MMAB causes methylmalonic aciduria type cblB	Reactome		7	39	0.00435551	0.0580465	comp79475_c0_seq1|comp79475_c0_seq2|comp74247_c0_seq6|comp78551_c1_seq9|comp77074_c2_seq19|comp77074_c2_seq32|comp72899_c0_seq1	None
Defective MTRR causes methylmalonic aciduria and homocystinuria type cblE	Reactome		7	39	0.00435551	0.0580465	comp79475_c0_seq1|comp79475_c0_seq2|comp74247_c0_seq6|comp78551_c1_seq9|comp77074_c2_seq19|comp77074_c2_seq32|comp72899_c0_seq1	None
Metabolism of vitamins and cofactors	Reactome		7	39	0.00435551	0.0580465	comp79475_c0_seq1|comp79475_c0_seq2|comp74247_c0_seq6|comp78551_c1_seq9|comp77074_c2_seq19|comp77074_c2_seq32|comp72899_c0_seq1	None
Polymerase switching on the C-strand of the telomere	Reactome		3	5	0.00435934	0.0580465	comp80544_c0_seq4|comp80544_c0_seq1|comp80544_c0_seq12	None
Polymerase switching	Reactome		3	5	0.00435934	0.0580465	comp80544_c0_seq4|comp80544_c0_seq1|comp80544_c0_seq12	None
Leading Strand Synthesis	Reactome		3	5	0.00435934	0.0580465	comp80544_c0_seq4|comp80544_c0_seq1|comp80544_c0_seq12	None
Heme degradation	Reactome		4	12	0.00490297	0.0631655	comp73634_c0_seq8|comp80026_c0_seq10|comp69546_c0_seq2|comp69546_c0_seq1	None
Herpes simplex infection	KEGG PATHWAY	dre05168	16	173	0.00513328	0.065706	comp79244_c0_seq10|comp78050_c5_seq19|comp79244_c0_seq14|comp76639_c2_seq35|comp78050_c5_seq24|comp75068_c0_seq1|comp80561_c1_seq7|comp81166_c0_seq1|comp73744_c0_seq3|comp77075_c1_seq6|comp81166_c0_seq7|comp78050_c5_seq4|comp77777_c2_seq7|comp78050_c5_seq9|comp80707_c1_seq1|comp77921_c0_seq7	http://www.genome.jp/kegg-bin/show_pathway?dre05168/dre:393650%09red/dre:323883%09red/dre:393557%09red/dre:368615%09red/dre:564854%09red/dre:791187%09red/dre:100535787%09red/dre:30590%09red/dre:559273%09red
Porphyrin and chlorophyll metabolism	KEGG PATHWAY	dre00860	6	35	0.00631471	0.0793628	comp74247_c0_seq6|comp77787_c0_seq3|comp69546_c0_seq2|comp69546_c0_seq1|comp73634_c0_seq8|comp80026_c0_seq10	http://www.genome.jp/kegg-bin/show_pathway?dre00860/dre:557077%09red/dre:100329531%09red/dre:791518%09red/dre:84702%09red
Downregulation of ERBB2:ERBB3 signaling	Reactome		3	6	0.00632022	0.0793628	comp79586_c2_seq20|comp80955_c2_seq9|comp71776_c0_seq2	None
Fatty acid biosynthesis	KEGG PATHWAY	dre00061	3	7	0.00675105	0.0842396	comp77074_c2_seq19|comp77074_c2_seq32|comp76125_c1_seq1	http://www.genome.jp/kegg-bin/show_pathway?dre00061/dre:568096%09red/dre:559403%09red
Repair synthesis for gap-filling by DNA polymerase in TC-NER	Reactome		3	7	0.00872752	0.106229	comp80544_c0_seq4|comp80544_c0_seq1|comp80544_c0_seq12	None
Repair synthesis of patch ~27-30 bases long by DNA polymerase	Reactome		3	7	0.00872752	0.106229	comp80544_c0_seq4|comp80544_c0_seq1|comp80544_c0_seq12	None
Cytosolic DNA-sensing pathway	KEGG PATHWAY	dre04623	6	38	0.00893703	0.106814	comp80419_c2_seq18|comp80561_c1_seq7|comp80419_c2_seq16|comp80419_c2_seq14|comp80419_c2_seq5|comp77075_c1_seq6	http://www.genome.jp/kegg-bin/show_pathway?dre04623/dre:567460%09red/dre:393650%09red/dre:564854%09red
Metabolism of porphyrins	Reactome		4	15	0.00937359	0.11136	comp73634_c0_seq8|comp80026_c0_seq10|comp69546_c0_seq2|comp69546_c0_seq1	None
DNA replication	KEGG PATHWAY	dre03030	6	39	0.00996219	0.116953	comp81087_c0_seq1|comp81087_c0_seq3|comp80544_c0_seq4|comp80544_c0_seq1|comp68718_c0_seq1|comp80544_c0_seq12	http://www.genome.jp/kegg-bin/show_pathway?dre03030/dre:100005387%09red/dre:796456%09red/dre:100037336%09red
@@Disease	Reactome		17	282	0.198933	0.719562	comp79475_c0_seq1|comp78894_c3_seq31|comp74247_c0_seq6|comp78551_c1_seq9|comp78050_c5_seq24|comp77074_c2_seq19|comp77074_c2_seq32|comp78050_c5_seq9|comp78050_c5_seq19|comp75873_c0_seq2|comp71776_c0_seq2|comp78050_c5_seq4|comp79586_c2_seq20|comp79475_c0_seq2|comp72899_c0_seq1|comp82603_c0_seq1|comp76755_c1_seq3	None
@@DNA Replication	Reactome		5	63	0.193793	0.719562	comp80544_c0_seq4|comp73312_c0_seq3|comp80544_c0_seq1|comp71776_c0_seq2|comp80544_c0_seq12	None
Iron uptake and transport	Reactome		5	25	0.0104356	0.121789	comp75873_c0_seq2|comp73634_c0_seq8|comp80026_c0_seq10|comp69546_c0_seq2|comp69546_c0_seq1	None
Gap-filling DNA repair synthesis and ligation in TC-NER	Reactome		3	8	0.0116008	0.129696	comp80544_c0_seq4|comp80544_c0_seq1|comp80544_c0_seq12	None
Lagging Strand Synthesis	Reactome		3	8	0.0116008	0.129696	comp80544_c0_seq4|comp80544_c0_seq1|comp80544_c0_seq12	None
Gap-filling DNA repair synthesis and ligation in GG-NER	Reactome		3	8	0.0116008	0.129696	comp80544_c0_seq4|comp80544_c0_seq1|comp80544_c0_seq12	None
NCAM1 interactions	Reactome		3	8	0.0116008	0.129696	comp76394_c1_seq2|comp76394_c1_seq10|comp76394_c1_seq7	None
G2/M Transition	Reactome		7	48	0.011636	0.129696	comp78050_c5_seq19|comp79851_c0_seq9|comp78050_c5_seq24|comp71776_c0_seq2|comp78050_c5_seq4|comp78050_c5_seq9|comp77597_c0_seq2	None
Mitotic G2-G2/M phases	Reactome		7	49	0.0127932	0.140231	comp78050_c5_seq19|comp79851_c0_seq9|comp78050_c5_seq24|comp71776_c0_seq2|comp78050_c5_seq4|comp78050_c5_seq9|comp77597_c0_seq2	None
Riboflavin metabolism	KEGG PATHWAY	dre00740	3	10	0.0146732	0.15908	comp78290_c2_seq2|comp71391_c1_seq1|comp75239_c2_seq4	http://www.genome.jp/kegg-bin/show_pathway?dre00740/dre:30207%09red/dre:562399%09red/dre:503759%09red
Telomere C-strand (Lagging Strand) Synthesis	Reactome		3	9	0.014954	0.159509	comp80544_c0_seq4|comp80544_c0_seq1|comp80544_c0_seq12	None
Telomere Maintenance	Reactome		3	9	0.014954	0.159509	comp80544_c0_seq4|comp80544_c0_seq1|comp80544_c0_seq12	None
Extension of Telomeres	Reactome		3	9	0.014954	0.159509	comp80544_c0_seq4|comp80544_c0_seq1|comp80544_c0_seq12	None
S Phase	Reactome		9	77	0.0156849	0.16465	comp78050_c5_seq19|comp78050_c5_seq24|comp80544_c0_seq4|comp78050_c5_seq4|comp80544_c0_seq1|comp73312_c0_seq3|comp71776_c0_seq2|comp80544_c0_seq12|comp78050_c5_seq9	None
Ubiquitin mediated proteolysis	KEGG PATHWAY	dre04120	12	136	0.019495	0.190847	comp78050_c5_seq19|comp65074_c0_seq2|comp81090_c1_seq2|comp78050_c5_seq24|comp73734_c0_seq2|comp81548_c0_seq2|comp81473_c1_seq2|comp81548_c0_seq4|comp78050_c5_seq4|comp79059_c1_seq5|comp81548_c0_seq6|comp78050_c5_seq9	http://www.genome.jp/kegg-bin/show_pathway?dre04120/dre:324015%09red/dre:796547%09red/dre:323883%09red/dre:100334486%09red/dre:569603%09red/dre:406776%09red/dre:321695%09red
TGF-beta signaling pathway	KEGG PATHWAY	dre04350	9	90	0.020949	0.197918	comp78050_c5_seq19|comp78050_c5_seq24|comp76500_c0_seq14|comp73734_c0_seq2|comp77777_c2_seq7|comp77428_c0_seq6|comp78050_c5_seq4|comp78050_c5_seq9|comp80707_c1_seq1	http://www.genome.jp/kegg-bin/show_pathway?dre04350/dre:323883%09red/dre:100535787%09red/dre:100329779%09red/dre:406349%09red/dre:559273%09red/dre:321695%09red
Regulation of PLK1 Activity at G2/M Transition	Reactome		6	43	0.0225393	0.210934	comp78050_c5_seq19|comp79851_c0_seq9|comp78050_c5_seq24|comp71776_c0_seq2|comp78050_c5_seq4|comp78050_c5_seq9	None
Collagen formation	Reactome		4	21	0.0246966	0.227898	comp78110_c0_seq11|comp76394_c1_seq2|comp76394_c1_seq10|comp76394_c1_seq7	None
SCF(Skp2)-mediated degradation of p27/p21	Reactome		6	45	0.0269193	0.239498	comp78050_c5_seq19|comp78050_c5_seq24|comp73312_c0_seq3|comp71776_c0_seq2|comp78050_c5_seq4|comp78050_c5_seq9	None
Ubiquitin proteasome pathway	PANTHER	P00060	2	15	0.0294523	0.259704	comp65074_c0_seq2|comp73312_c0_seq3	http://www.pantherdb.org/pathway/pathwayDiagram.jsp?catAccession=P00060
Cyclin E associated events during G1/S transition	Reactome		6	47	0.0318284	0.278183	comp78050_c5_seq19|comp78050_c5_seq24|comp73312_c0_seq3|comp71776_c0_seq2|comp78050_c5_seq4|comp78050_c5_seq9	None
Activation of Gene Expression by SREBP (SREBF)	Reactome		3	13	0.0332828	0.279935	comp77074_c2_seq19|comp77074_c2_seq32|comp72936_c0_seq7	None
Cyclin A:Cdk2-associated events at S phase entry	Reactome		6	48	0.0344874	0.283913	comp78050_c5_seq19|comp78050_c5_seq24|comp73312_c0_seq3|comp71776_c0_seq2|comp78050_c5_seq4|comp78050_c5_seq9	None
Activation of NF-kappaB in B Cells	Reactome		6	48	0.0344874	0.283913	comp78050_c5_seq19|comp78050_c5_seq24|comp73312_c0_seq3|comp71776_c0_seq2|comp78050_c5_seq4|comp78050_c5_seq9	None
Melanogenesis	KEGG PATHWAY	dre04916	11	133	0.0360624	0.295652	comp70296_c0_seq1|comp74806_c5_seq36|comp76216_c0_seq17|comp76379_c5_seq20|comp76646_c0_seq1|comp71391_c1_seq1|comp77777_c2_seq7|comp70454_c1_seq1|comp82603_c0_seq1|comp80707_c1_seq1|comp74806_c5_seq15	http://www.genome.jp/kegg-bin/show_pathway?dre04916/dre:559273%09red/dre:30369%09red/dre:327379%09red/dre:100535787%09red/dre:100537538%09red/dre:100333145%09red/dre:30207%09red/dre:791855%09red/dre:30442%09red/dre:569863%09red
Vitamin C (ascorbate) metabolism	Reactome		2	5	0.0369073	0.298874	comp79475_c0_seq1|comp79475_c0_seq2	None
Fanconi Anemia pathway	Reactome		2	5	0.0369073	0.298874	comp80526_c0_seq9|comp71776_c0_seq2	None
@@Fanconi anemia pathway	KEGG PATHWAY	dre03460	4	53	0.208262	0.719847	comp79310_c0_seq1|comp80526_c0_seq9|comp79310_c0_seq38|comp78476_c0_seq91	http://www.genome.jp/kegg-bin/show_pathway?dre03460/dre:565276%09red/dre:324185%09red/dre:572540%09red
Miscellaneous substrates	Reactome		2	5	0.0369073	0.298874	comp81132_c1_seq2|comp81132_c1_seq1	None
Vascular smooth muscle contraction	KEGG PATHWAY	dre04270	11	134	0.0376394	0.29923	comp80614_c2_seq1|comp76500_c0_seq14|comp73426_c2_seq4|comp81545_c0_seq7|comp76379_c5_seq20|comp81216_c3_seq4|comp81545_c0_seq4|comp79611_c0_seq2|comp81514_c0_seq33|comp82603_c0_seq1|comp75521_c1_seq2	http://www.genome.jp/kegg-bin/show_pathway?dre04270/dre:322909%09red/dre:100149388%09red/dre:445393%09red/dre:565268%09red/dre:327379%09red/dre:569510%09red/dre:565386%09red/dre:100537538%09red/dre:100329779%09red/dre:562455%09red
CREB phosphorylation through the activation of CaMKII	Reactome		3	14	0.0390896	0.307827	comp74806_c5_seq36|comp82603_c0_seq1|comp74806_c5_seq15	None
Cell Cycle, Mitotic	Reactome		16	203	0.0411466	0.31398	comp78050_c5_seq19|comp79851_c0_seq9|comp81500_c0_seq16|comp65074_c0_seq2|comp78050_c5_seq24|comp80544_c0_seq4|comp78363_c0_seq3|comp80544_c0_seq12|comp78363_c0_seq20|comp80544_c0_seq1|comp78363_c0_seq15|comp73312_c0_seq3|comp71776_c0_seq2|comp78050_c5_seq4|comp78050_c5_seq9|comp77597_c0_seq2	None
Homologous recombination	KEGG PATHWAY	dre03440	4	28	0.0413522	0.31434	comp81087_c0_seq1|comp81087_c0_seq3|comp78601_c0_seq1|comp78476_c0_seq91	http://www.genome.jp/kegg-bin/show_pathway?dre03440/dre:796456%09red/dre:406637%09red/dre:572540%09red
Apoptotic execution phase	Reactome		3	15	0.0453734	0.337156	comp80037_c2_seq8|comp80037_c2_seq1|comp76500_c0_seq14	None
DNA strand elongation	Reactome		3	15	0.0453734	0.337156	comp80544_c0_seq4|comp80544_c0_seq1|comp80544_c0_seq12	None
Wnt signaling pathway	KEGG PATHWAY	dre04310	13	174	0.0461475	0.34036	comp78050_c5_seq19|comp78050_c5_seq24|comp74806_c5_seq36|comp76379_c5_seq20|comp76646_c0_seq1|comp73744_c0_seq3|comp79623_c2_seq12|comp77777_c2_seq7|comp70454_c1_seq1|comp78050_c5_seq4|comp78050_c5_seq9|comp80707_c1_seq1|comp74806_c5_seq15	http://www.genome.jp/kegg-bin/show_pathway?dre04310/dre:323883%09red/dre:791855%09red/dre:30369%09red/dre:568214%09red/dre:100535787%09red/dre:100537538%09red/dre:30590%09red/dre:559273%09red/dre:569863%09red
@@Wnt signaling pathway	PANTHER	P00057	1	58	0.626136	0.878628	comp73744_c0_seq3	http://www.pantherdb.org/pathway/pathwayDiagram.jsp?catAccession=P00057
Import of palmitoyl-CoA into the mitochondrial matrix	Reactome		2	6	0.0477566	0.340623	comp77074_c2_seq19|comp77074_c2_seq32	None
Global Genomic NER (GG-NER)	Reactome		3	16	0.0521233	0.360323	comp80544_c0_seq4|comp80544_c0_seq1|comp80544_c0_seq12	None
Cell adhesion molecules (CAMs)	KEGG PATHWAY	dre04514	10	126	0.0548918	0.378144	comp79244_c0_seq10|comp79244_c0_seq14|comp75068_c0_seq1|comp81041_c0_seq25|comp81166_c0_seq1|comp75592_c3_seq4|comp81041_c0_seq1|comp81041_c0_seq19|comp77921_c0_seq7|comp81166_c0_seq7	http://www.genome.jp/kegg-bin/show_pathway?dre04514/dre:393557%09red/dre:559154%09red/dre:368615%09red/dre:559896%09red
Nucleotide excision repair	KEGG PATHWAY	dre03420	5	46	0.0582523	0.387827	comp80544_c0_seq4|comp80544_c0_seq12|comp80544_c0_seq1|comp81087_c0_seq3|comp81087_c0_seq1	http://www.genome.jp/kegg-bin/show_pathway?dre03420/dre:796456%09red/dre:100037336%09red
@@Nucleotide Excision Repair	Reactome		3	29	0.174832	0.704327	comp80544_c0_seq4|comp80544_c0_seq1|comp80544_c0_seq12	None
Cobalamin (Cbl, vitamin B12) transport and metabolism	Reactome		2	7	0.0595955	0.392816	comp72899_c0_seq1|comp74247_c0_seq6	None
Signaling by the B Cell Receptor (BCR)	Reactome		9	101	0.0617218	0.404175	comp78050_c5_seq19|comp78050_c5_seq24|comp79586_c2_seq20|comp73312_c0_seq3|comp80517_c0_seq9|comp71776_c0_seq2|comp78050_c5_seq4|comp82603_c0_seq1|comp78050_c5_seq9	None
Axon guidance	Reactome		9	102	0.0646069	0.410121	comp76394_c1_seq2|comp76500_c0_seq14|comp79851_c0_seq9|comp76394_c1_seq7|comp80559_c2_seq1|comp78363_c0_seq3|comp78363_c0_seq20|comp78363_c0_seq15|comp76394_c1_seq10	None
Signaling by ERBB4	Reactome		6	57	0.0648489	0.410121	comp78050_c5_seq19|comp78050_c5_seq24|comp79586_c2_seq20|comp71776_c0_seq2|comp78050_c5_seq4|comp78050_c5_seq9	None
Arachidonic acid metabolism	Reactome		4	30	0.0659716	0.411831	comp70172_c0_seq2|comp81132_c1_seq2|comp78220_c0_seq2|comp81132_c1_seq1	None
@@Arachidonic acid metabolism	KEGG PATHWAY	dre00590	2	46	0.595119	0.869685	comp70172_c0_seq2|comp75521_c1_seq2	http://www.genome.jp/kegg-bin/show_pathway?dre00590/dre:544666%09red/dre:565386%09red
Ras activation uopn Ca2+ infux through NMDA receptor	Reactome		3	18	0.0669689	0.411831	comp74806_c5_seq36|comp82603_c0_seq1|comp74806_c5_seq15	None
Cellular response to hypoxia	Reactome		3	18	0.0669689	0.411831	comp77782_c0_seq12|comp65074_c0_seq2|comp71776_c0_seq2	None
Regulation of Hypoxia-inducible Factor (HIF) by Oxygen	Reactome		3	18	0.0669689	0.411831	comp77782_c0_seq12|comp65074_c0_seq2|comp71776_c0_seq2	None
Purine ribonucleoside monophosphate biosynthesis	Reactome		2	8	0.0723125	0.43874	comp79679_c4_seq21|comp79679_c4_seq11	None
Cytokine Signaling in Immune system	Reactome		7	75	0.0776779	0.455955	comp78050_c5_seq19|comp78050_c5_seq24|comp28030_c0_seq1|comp77075_c1_seq6|comp78050_c5_seq4|comp70938_c0_seq3|comp78050_c5_seq9	None
Regulation of Cholesterol Biosynthesis by SREBP (SREBF)	Reactome		3	20	0.0835048	0.484426	comp77074_c2_seq19|comp77074_c2_seq32|comp72936_c0_seq7	None
Collagen biosynthesis and modifying enzymes	Reactome		3	20	0.0835048	0.484426	comp76394_c1_seq2|comp76394_c1_seq10|comp76394_c1_seq7	None
Unblocking of NMDA receptor, glutamate binding and activation	Reactome		2	9	0.0858041	0.492009	comp74806_c5_seq36|comp74806_c5_seq15	None
Cell Cycle	Reactome		18	264	0.0906826	0.515558	comp78050_c5_seq19|comp79851_c0_seq9|comp81500_c0_seq16|comp65074_c0_seq2|comp78050_c5_seq24|comp80544_c0_seq4|comp78363_c0_seq3|comp80544_c0_seq12|comp78363_c0_seq20|comp80544_c0_seq1|comp78363_c0_seq15|comp73271_c1_seq14|comp73271_c1_seq10|comp71776_c0_seq2|comp78050_c5_seq4|comp78050_c5_seq9|comp73312_c0_seq3|comp77597_c0_seq2	None
@@Cell cycle	KEGG PATHWAY	dre04110	8	137	0.25012	0.744263	comp78050_c5_seq19|comp78050_c5_seq24|comp72520_c3_seq2|comp73744_c0_seq3|comp80707_c1_seq1|comp78050_c5_seq4|comp78050_c5_seq9|comp77777_c2_seq7	http://www.genome.jp/kegg-bin/show_pathway?dre04110/dre:323883%09red/dre:30590%09red/dre:100535787%09red/dre:559273%09red/dre:406419%09red
G1/S Transition	Reactome		6	63	0.0916653	0.515558	comp78050_c5_seq19|comp78050_c5_seq24|comp73312_c0_seq3|comp71776_c0_seq2|comp78050_c5_seq4|comp78050_c5_seq9	None
NCAM signaling for neurite out-growth	Reactome		3	21	0.0923633	0.515558	comp76394_c1_seq2|comp76394_c1_seq10|comp76394_c1_seq7	None
Focal adhesion	KEGG PATHWAY	dre04510	15	236	0.0967241	0.5272	comp72788_c0_seq6|comp76394_c1_seq2|comp80569_c0_seq4|comp76394_c1_seq7|comp81216_c3_seq4|comp73426_c2_seq4|comp61323_c1_seq1|comp79943_c1_seq26|comp77449_c0_seq10|comp76394_c1_seq10|comp76282_c0_seq2|comp81501_c1_seq1|comp73805_c0_seq4|comp76500_c0_seq14|comp75957_c0_seq2	http://www.genome.jp/kegg-bin/show_pathway?dre04510/dre:100329779%09red/dre:252850%09red/dre:386705%09red/dre:445393%09red/dre:569510%09red/dre:553355%09red/dre:286831%09red/dre:572187%09red/dre:541475%09red/dre:567771%09red/dre:561679%09red/dre:100005469%09red
CREB phosphorylation through the activation of Ras	Reactome		3	22	0.101591	0.547706	comp74806_c5_seq36|comp82603_c0_seq1|comp74806_c5_seq15	None
General transcription regulation	PANTHER	P00023	1	6	0.108235	0.568091	comp77466_c0_seq3	http://www.pantherdb.org/pathway/pathwayDiagram.jsp?catAccession=P00023
Cytosolic sensors of pathogen-associated DNA	Reactome		3	23	0.111167	0.581941	comp77075_c1_seq6|comp71776_c0_seq2|comp75724_c0_seq13	None
Downstream Signaling Events Of B Cell Receptor (BCR)	Reactome		7	83	0.113098	0.588943	comp78050_c5_seq19|comp78050_c5_seq24|comp79586_c2_seq20|comp73312_c0_seq3|comp71776_c0_seq2|comp78050_c5_seq4|comp78050_c5_seq9	None
Fatty Acyl-CoA Biosynthesis	Reactome		2	11	0.114734	0.58944	comp77074_c2_seq19|comp77074_c2_seq32	None
Nicotinate and nicotinamide metabolism	KEGG PATHWAY	dre00760	3	26	0.115916	0.591202	comp79013_c0_seq9|comp78290_c2_seq2|comp78551_c1_seq9	http://www.genome.jp/kegg-bin/show_pathway?dre00760/dre:393864%09red/dre:562399%09red/dre:550370%09red
Axon guidance mediated by Slit/Robo	PANTHER	P00008	1	7	0.122751	0.616551	comp79643_c3_seq4	http://www.pantherdb.org/pathway/pathwayDiagram.jsp?catAccession=P00008
Mitotic G1-G1/S phases	Reactome		6	69	0.123585	0.619174	comp78050_c5_seq19|comp78050_c5_seq24|comp73312_c0_seq3|comp71776_c0_seq2|comp78050_c5_seq4|comp78050_c5_seq9	None
Cytochrome P450 - arranged by substrate type	Reactome		3	25	0.131288	0.639617	comp81132_c1_seq2|comp78220_c0_seq2|comp81132_c1_seq1	None
Glycosphingolipid biosynthesis - ganglio series	KEGG PATHWAY	dre00604	2	14	0.139552	0.659855	comp77286_c4_seq2|comp80525_c0_seq2	http://www.genome.jp/kegg-bin/show_pathway?dre00604/dre:548343%09red/dre:793635%09red
Post NMDA receptor activation events	Reactome		3	26	0.141792	0.668207	comp74806_c5_seq36|comp82603_c0_seq1|comp74806_c5_seq15	None
Synthesis and interconversion of nucleotide di- and triphosphates	Reactome		2	13	0.145699	0.683373	comp69575_c0_seq4|comp72817_c0_seq14	None
Amino acid synthesis and interconversion (transamination)	Reactome		2	13	0.145699	0.683373	comp80832_c1_seq2|comp72110_c0_seq4	None
Signaling by PDGF	Reactome		6	73	0.1475	0.688009	comp76394_c1_seq2|comp76394_c1_seq7|comp79586_c2_seq20|comp75724_c0_seq13|comp76394_c1_seq10|comp82603_c0_seq1	None
Oocyte meiosis	KEGG PATHWAY	dre04114	9	137	0.149854	0.691418	comp78050_c5_seq19|comp78050_c5_seq24|comp74806_c5_seq36|comp72520_c3_seq2|comp74806_c5_seq15|comp78050_c5_seq4|comp82603_c0_seq1|comp81514_c0_seq33|comp78050_c5_seq9	http://www.genome.jp/kegg-bin/show_pathway?dre04114/dre:323883%09red/dre:327379%09red/dre:791855%09red/dre:406419%09red/dre:100149388%09red
Transcription-coupled NER (TC-NER)	Reactome		3	27	0.152564	0.702289	comp80544_c0_seq4|comp80544_c0_seq1|comp80544_c0_seq12	None
Huntington disease	PANTHER	P00029	2	42	0.157661	0.704327	comp43537_c1_seq1|comp73744_c0_seq3	http://www.pantherdb.org/pathway/pathwayDiagram.jsp?catAccession=P00029
Oxygen-dependent Proline Hydroxylation of Hypoxia-inducible Factor Alpha	Reactome		2	14	0.161758	0.704327	comp65074_c0_seq2|comp71776_c0_seq2	None
Activation of NMDA receptor upon glutamate binding and postsynaptic events	Reactome		3	28	0.163584	0.704327	comp74806_c5_seq36|comp82603_c0_seq1|comp74806_c5_seq15	None
APC/C:Cdc20 mediated degradation of Cyclin B	Reactome		2	15	0.178114	0.704327	comp65074_c0_seq2|comp71776_c0_seq2	None
Negative regulators of RIG-I/MDA5 signaling	Reactome		2	15	0.178114	0.704327	comp77075_c1_seq6|comp71776_c0_seq2	None
p53 pathway feedback loops 2	PANTHER	P04398	1	11	0.178585	0.704327	comp73744_c0_seq3	http://www.pantherdb.org/pathway/pathwayDiagram.jsp?catAccession=P04398
Synthesis of DNA	Reactome		5	62	0.185928	0.719562	comp80544_c0_seq4|comp73312_c0_seq3|comp80544_c0_seq1|comp71776_c0_seq2|comp80544_c0_seq12	None
p53 pathway	PANTHER	P00059	1	12	0.192003	0.719562	comp73744_c0_seq3	http://www.pantherdb.org/pathway/pathwayDiagram.jsp?catAccession=P00059
APC-Cdc20 mediated degradation of Nek2A	Reactome		2	16	0.194707	0.719562	comp65074_c0_seq2|comp71776_c0_seq2	None
ISG15 antiviral mechanism	Reactome		2	16	0.194707	0.719562	comp77075_c1_seq6|comp28030_c0_seq1	None
Antiviral mechanism by IFN-stimulated genes	Reactome		2	16	0.194707	0.719562	comp77075_c1_seq6|comp28030_c0_seq1	None
Signaling by Wnt	Reactome		5	65	0.209858	0.724103	comp78050_c5_seq19|comp78050_c5_seq9|comp71776_c0_seq2|comp78050_c5_seq24|comp78050_c5_seq4	None
Linoleic acid metabolism	KEGG PATHWAY	dre00591	2	19	0.214262	0.733892	comp75521_c1_seq2|comp80568_c1_seq7	http://www.genome.jp/kegg-bin/show_pathway?dre00591/dre:553969%09red/dre:565386%09red
Notch signaling pathway	KEGG PATHWAY	dre04330	4	54	0.216994	0.736938	comp76646_c0_seq1|comp78894_c3_seq31|comp77777_c2_seq7|comp80707_c1_seq1	http://www.genome.jp/kegg-bin/show_pathway?dre04330/dre:100535787%09red/dre:559273%09red/dre:569863%09red/dre:563942%09red
Metabolism of nucleotides	Reactome		4	49	0.217711	0.736938	comp79679_c4_seq21|comp69575_c0_seq4|comp79679_c4_seq11|comp72817_c0_seq14	None
B cell activation	PANTHER	P00010	1	14	0.218213	0.736938	comp82603_c0_seq1	http://www.pantherdb.org/pathway/pathwayDiagram.jsp?catAccession=P00010
T cell activation	PANTHER	P00053	1	14	0.218213	0.736938	comp82603_c0_seq1	http://www.pantherdb.org/pathway/pathwayDiagram.jsp?catAccession=P00053
Phase 1 - Functionalization of compounds	Reactome		3	33	0.221704	0.737008	comp81132_c1_seq2|comp78220_c0_seq2|comp81132_c1_seq1	None
Extracellular matrix organization	Reactome	REACT_127112	6	85	0.229831	0.737008	comp76394_c1_seq2|comp76394_c1_seq7|comp79943_c1_seq26|comp78158_c0_seq2|comp78110_c0_seq11|comp76394_c1_seq10	http://www.reactome.org/cgi-bin/eventbrowser_st_id?ST_ID=REACT_127112
Separation of Sister Chromatids	Reactome		7	103	0.230595	0.737008	comp79851_c0_seq9|comp65074_c0_seq2|comp78363_c0_seq20|comp78363_c0_seq3|comp78363_c0_seq15|comp73312_c0_seq3|comp71776_c0_seq2	None
Adaptive Immune System	Reactome		10	159	0.23629	0.744125	comp78050_c5_seq19|comp78050_c5_seq24|comp79586_c2_seq20|comp73312_c0_seq3|comp80517_c0_seq9|comp71776_c0_seq2|comp78050_c5_seq4|comp79059_c1_seq5|comp82603_c0_seq1|comp78050_c5_seq9	None
Mitotic Metaphase and Anaphase	Reactome		7	104	0.23734	0.744263	comp79851_c0_seq9|comp65074_c0_seq2|comp78363_c0_seq20|comp78363_c0_seq3|comp78363_c0_seq15|comp73312_c0_seq3|comp71776_c0_seq2	None
Mitotic Anaphase	Reactome		7	104	0.23734	0.744263	comp79851_c0_seq9|comp65074_c0_seq2|comp78363_c0_seq20|comp78363_c0_seq3|comp78363_c0_seq15|comp73312_c0_seq3|comp71776_c0_seq2	None
Apoptosis	KEGG PATHWAY	dre04210	6	95	0.238322	0.744263	comp80419_c2_seq18|comp80419_c2_seq16|comp80419_c2_seq14|comp80419_c2_seq5|comp73744_c0_seq3|comp75709_c0_seq2	http://www.genome.jp/kegg-bin/show_pathway?dre04210/dre:30590%09red/dre:373093%09red/dre:567460%09red
@@Apoptosis	Reactome		5	76	0.304311	0.762951	comp80037_c2_seq8|comp80037_c2_seq1|comp76500_c0_seq14|comp71776_c0_seq2|comp73312_c0_seq3	None
Synthesis of PIPs at the early endosome membrane	Reactome		1	5	0.242563	0.744263	comp77495_c0_seq1	None
Inactivation of Cdc42 and Rac	Reactome		1	5	0.242563	0.744263	comp80559_c2_seq1	None
ABCA transporters in lipid homeostasis	Reactome		1	5	0.242563	0.744263	comp74469_c0_seq7	None
ZBP1(DAI) mediated induction of type I IFNs	Reactome		1	5	0.242563	0.744263	comp77075_c1_seq6	None
Association of licensing factors with the pre-replicative complex	Reactome		1	5	0.242563	0.744263	comp71776_c0_seq2	None
Adrenoceptors	Reactome		1	5	0.242563	0.744263	comp74497_c0_seq1	None
Nicotinate metabolism	Reactome		1	5	0.242563	0.744263	comp78551_c1_seq9	None
Abacavir transport and metabolism	Reactome		1	5	0.242563	0.744263	comp69575_c0_seq4	None
Transcription regulation by bZIP transcription factor	PANTHER	P00055	1	16	0.243608	0.744263	comp77466_c0_seq3	http://www.pantherdb.org/pathway/pathwayDiagram.jsp?catAccession=P00055
PDGF signaling pathway	PANTHER	P00047	1	16	0.243608	0.744263	comp76911_c1_seq3	http://www.pantherdb.org/pathway/pathwayDiagram.jsp?catAccession=P00047
Apoptosis signaling pathway	PANTHER	P00006	1	16	0.243608	0.744263	comp73744_c0_seq3	http://www.pantherdb.org/pathway/pathwayDiagram.jsp?catAccession=P00006
Elastic fibre formation	Reactome		2	19	0.245379	0.744263	comp78110_c0_seq11|comp78158_c0_seq2	None
Retinol metabolism	KEGG PATHWAY	dre00830	3	39	0.250003	0.744263	comp77940_c3_seq2|comp78220_c0_seq2|comp80568_c1_seq7	http://www.genome.jp/kegg-bin/show_pathway?dre00830/dre:553969%09red/dre:140634%09red/dre:777751%09red
Steroid hormone biosynthesis	KEGG PATHWAY	dre00140	3	39	0.250003	0.744263	comp79879_c0_seq9|comp78220_c0_seq2|comp80568_c1_seq7	http://www.genome.jp/kegg-bin/show_pathway?dre00140/dre:553969%09red/dre:777792%09red/dre:140634%09red
Purine metabolism	KEGG PATHWAY	dre00230	10	179	0.254773	0.744263	comp81087_c0_seq1|comp70608_c0_seq3|comp81087_c0_seq3|comp74064_c0_seq4|comp78290_c2_seq2|comp74064_c0_seq2|comp69575_c0_seq4|comp79679_c4_seq21|comp77763_c1_seq8|comp79679_c4_seq11	http://www.genome.jp/kegg-bin/show_pathway?dre00230/dre:796456%09red/dre:562399%09red/dre:321193%09red/dre:436692%09red/dre:406590%09red/dre:368220%09red/dre:415216%09red
@@Purine metabolism	Reactome		2	22	0.296461	0.762951	comp79679_c4_seq21|comp79679_c4_seq11	None
Endothelin signaling pathway	PANTHER	P00019	1	17	0.256008	0.744263	comp76216_c0_seq17	http://www.pantherdb.org/pathway/pathwayDiagram.jsp?catAccession=P00019
Phagosome	KEGG PATHWAY	dre04145	9	159	0.258466	0.744263	comp79244_c0_seq10|comp79244_c0_seq14|comp75068_c0_seq1|comp75873_c0_seq2|comp61323_c1_seq1|comp77449_c0_seq10|comp81166_c0_seq1|comp81166_c0_seq7|comp77921_c0_seq7	http://www.genome.jp/kegg-bin/show_pathway?dre04145/dre:368907%09red/dre:393557%09red/dre:368615%09red/dre:252850%09red
Senescence-Associated Secretory Phenotype (SASP)	Reactome		2	20	0.262413	0.754534	comp65074_c0_seq2|comp71776_c0_seq2	None
GnRH signaling pathway	KEGG PATHWAY	dre04912	7	119	0.264483	0.756378	comp81090_c1_seq2|comp74806_c5_seq36|comp76379_c5_seq20|comp74806_c5_seq15|comp82603_c0_seq1|comp81514_c0_seq33|comp75521_c1_seq2	http://www.genome.jp/kegg-bin/show_pathway?dre04912/dre:100149388%09red/dre:327379%09red/dre:100334486%09red/dre:565386%09red/dre:100537538%09red/dre:791855%09red
Toll-like receptor signaling pathway	KEGG PATHWAY	dre04620	6	100	0.273195	0.756378	comp80419_c2_seq18|comp80561_c1_seq7|comp80419_c2_seq16|comp80419_c2_seq14|comp80419_c2_seq5|comp77075_c1_seq6	http://www.genome.jp/kegg-bin/show_pathway?dre04620/dre:567460%09red/dre:393650%09red/dre:564854%09red
M Phase	Reactome		8	128	0.274209	0.756378	comp79851_c0_seq9|comp81500_c0_seq16|comp65074_c0_seq2|comp78363_c0_seq20|comp78363_c0_seq3|comp78363_c0_seq15|comp73312_c0_seq3|comp71776_c0_seq2	None
TRAF3-dependent IRF activation pathway	Reactome		1	6	0.276838	0.756378	comp77075_c1_seq6	None
Regulation of Rheb GTPase activity by AMPK	Reactome		1	6	0.276838	0.756378	comp73905_c0_seq2	None
IRAK1 recruits IKK complex	Reactome		1	6	0.276838	0.756378	comp70938_c0_seq3	None
Astrocytic Glutamate-Glutamine Uptake And Metabolism	Reactome		1	6	0.276838	0.756378	comp80832_c1_seq2	None
IRAK1 recruits IKK complex upon TLR7/8 or 9 stimulation	Reactome		1	6	0.276838	0.756378	comp70938_c0_seq3	None
Neurotransmitter uptake and Metabolism In Glial Cells	Reactome		1	6	0.276838	0.756378	comp80832_c1_seq2	None
TRAF6 mediated IRF7 activation	Reactome		1	6	0.276838	0.756378	comp77075_c1_seq6	None
Post-translational modification: synthesis of GPI-anchored proteins	Reactome		2	21	0.279452	0.756378	comp79890_c3_seq3|comp77985_c0_seq7	None
Antigen Activates B Cell Receptor Leading to Generation of Second Messengers	Reactome		2	21	0.279452	0.756378	comp82603_c0_seq1|comp80517_c0_seq9	None
Lysine degradation	KEGG PATHWAY	dre00310	4	61	0.280449	0.756378	comp81469_c3_seq1|comp81469_c3_seq18|comp80802_c0_seq4|comp81448_c0_seq2	http://www.genome.jp/kegg-bin/show_pathway?dre00310/dre:556229%09red/dre:557048%09red/dre:560793%09red
Resolution of Sister Chromatid Cohesion	Reactome		4	56	0.287522	0.762951	comp78363_c0_seq15|comp78363_c0_seq3|comp79851_c0_seq9|comp78363_c0_seq20	None
Other glycan degradation	KEGG PATHWAY	dre00511	2	24	0.291701	0.762951	comp80525_c0_seq2|comp80743_c0_seq2	http://www.genome.jp/kegg-bin/show_pathway?dre00511/dre:548343%09red/dre:780844%09red
Antigen processing: Ubiquitination & Proteasome degradation	Reactome		3	39	0.295621	0.762951	comp79059_c1_seq5|comp71776_c0_seq2|comp73312_c0_seq3	None
RIG-I/MDA5 mediated induction of IFN-alpha/beta pathways	Reactome		2	22	0.296461	0.762951	comp77075_c1_seq6|comp71776_c0_seq2	None
PI Metabolism	Reactome		2	22	0.296461	0.762951	comp43537_c1_seq1|comp77495_c0_seq1	None
Developmental Biology	Reactome		9	152	0.306038	0.762951	comp76394_c1_seq2|comp76500_c0_seq14|comp79851_c0_seq9|comp76394_c1_seq7|comp80559_c2_seq1|comp78363_c0_seq3|comp78363_c0_seq20|comp78363_c0_seq15|comp76394_c1_seq10	None
p75NTR recruits signalling complexes	Reactome		1	7	0.309564	0.762951	comp71776_c0_seq2	None
Synthesis of Prostaglandins (PG) and Thromboxanes (TX)	Reactome		1	7	0.309564	0.762951	comp70172_c0_seq2	None
IRAK2 mediated activation of TAK1 complex upon TLR7/8 or 9 stimulation	Reactome		1	7	0.309564	0.762951	comp71776_c0_seq2	None
YAP1- and WWTR1 (TAZ)-stimulated gene expression	Reactome		1	7	0.309564	0.762951	comp78894_c3_seq31	None
Activation of CaMK IV	Reactome		1	7	0.309564	0.762951	comp82603_c0_seq1	None
IRAK2 mediated activation of TAK1 complex	Reactome		1	7	0.309564	0.762951	comp71776_c0_seq2	None
NF-kB is activated and signals survival	Reactome		1	7	0.309564	0.762951	comp71776_c0_seq2	None
Pyruvate metabolism	KEGG PATHWAY	dre00620	3	45	0.318105	0.774381	comp77074_c2_seq19|comp77074_c2_seq32|comp74927_c0_seq2	http://www.genome.jp/kegg-bin/show_pathway?dre00620/dre:492719%09red/dre:559403%09red
DNA Repair	Reactome		5	78	0.322217	0.778352	comp80544_c0_seq4|comp80526_c0_seq9|comp80544_c0_seq1|comp71776_c0_seq2|comp80544_c0_seq12	None
Peroxisome	KEGG PATHWAY	dre04146	5	86	0.322435	0.778352	comp78761_c1_seq8|comp80211_c1_seq2|comp78761_c1_seq10|comp75840_c0_seq3|comp79013_c0_seq9	http://www.genome.jp/kegg-bin/show_pathway?dre04146/dre:553204%09red/dre:436918%09red/dre:550370%09red/dre:794545%09red
Heterotrimeric G-protein signaling pathway-rod outer segment phototransduction	PANTHER	P00028	1	23	0.326422	0.778352	comp82603_c0_seq1	http://www.pantherdb.org/pathway/pathwayDiagram.jsp?catAccession=P00028
Mitotic Prometaphase	Reactome		4	60	0.328751	0.778352	comp78363_c0_seq15|comp78363_c0_seq3|comp79851_c0_seq9|comp78363_c0_seq20	None
Chromosome Maintenance	Reactome		5	79	0.331214	0.782297	comp80544_c0_seq4|comp73271_c1_seq10|comp73271_c1_seq14|comp80544_c0_seq1|comp80544_c0_seq12	None
Ionotropic activity of Kainate Receptors	Reactome		1	8	0.34081	0.789801	comp82603_c0_seq1	None
CaMK IV-mediated phosphorylation of CREB	Reactome		1	8	0.34081	0.789801	comp82603_c0_seq1	None
TGF-beta receptor signaling in EMT (epithelial to mesenchymal transition)	Reactome		1	8	0.34081	0.789801	comp71776_c0_seq2	None
p75NTR signals via NF-kB	Reactome		1	8	0.34081	0.789801	comp71776_c0_seq2	None
Oncogene Induced Senescence	Reactome		1	8	0.34081	0.789801	comp71776_c0_seq2	None
Activation of Kainate Receptors upon glutamate binding	Reactome		1	8	0.34081	0.789801	comp82603_c0_seq1	None
Activation of Ca-permeable Kainate Receptor	Reactome		1	8	0.34081	0.789801	comp82603_c0_seq1	None
Attachment of GPI anchor to uPAR	Reactome		1	8	0.34081	0.789801	comp77985_c0_seq7	None
Synthesis of PIPs at the Golgi membrane	Reactome		1	8	0.34081	0.789801	comp43537_c1_seq1	None
Interferon Signaling	Reactome		2	25	0.346994	0.792844	comp77075_c1_seq6|comp28030_c0_seq1	None
Translocation of GLUT4 to the Plasma Membrane	Reactome		2	25	0.346994	0.792844	comp73905_c0_seq2|comp82603_c0_seq1	None
Mitotic M-M/G1 phases	Reactome		8	141	0.361733	0.801492	comp79851_c0_seq9|comp81500_c0_seq16|comp65074_c0_seq2|comp78363_c0_seq20|comp78363_c0_seq3|comp78363_c0_seq15|comp73312_c0_seq3|comp71776_c0_seq2	None
Signaling by ERBB2	Reactome		4	64	0.370274	0.801492	comp79586_c2_seq20|comp82603_c0_seq1|comp80955_c2_seq9|comp71776_c0_seq2	None
Synthesis of epoxy (EET) and dihydroxyeicosatrienoic acids (DHET)	Reactome		1	9	0.370644	0.801492	comp78220_c0_seq2	None
Regulation of Glucokinase by Glucokinase Regulatory Protein	Reactome		1	9	0.370644	0.801492	comp81500_c0_seq16	None
Regulation of AMPK activity via LKB1	Reactome		1	9	0.370644	0.801492	comp73905_c0_seq2	None
Methylation	Reactome		1	9	0.370644	0.801492	comp78220_c0_seq2	None
Activated NOTCH1 Transmits Signal to the Nucleus	Reactome		1	9	0.370644	0.801492	comp71776_c0_seq2	None
CREB phosphorylation through the activation of CaMKK	Reactome		1	9	0.370644	0.801492	comp82603_c0_seq1	None
TRAF6 mediated induction of TAK1 complex	Reactome		1	9	0.370644	0.801492	comp71776_c0_seq2	None
Triglyceride Biosynthesis	Reactome		2	27	0.380016	0.815082	comp77074_c2_seq19|comp77074_c2_seq32	None
Activated TLR4 signalling	Reactome		3	46	0.38317	0.81518	comp70938_c0_seq3|comp77075_c1_seq6|comp71776_c0_seq2	None
Autodegradation of Cdh1 by Cdh1:APC/C	Reactome		3	47	0.395542	0.81518	comp65074_c0_seq2|comp71776_c0_seq2|comp73312_c0_seq3	None
Jak-STAT signaling pathway	KEGG PATHWAY	dre04630	6	117	0.397898	0.81518	comp80947_c0_seq7|comp75724_c0_seq13|comp80707_c1_seq1|comp79732_c0_seq3|comp78200_c0_seq8|comp77777_c2_seq7	http://www.genome.jp/kegg-bin/show_pathway?dre04630/dre:337413%09red/dre:100535787%09red/dre:751109%09red/dre:100134935%09red/dre:100135755%09red/dre:559273%09red
Energy dependent regulation of mTOR by LKB1-AMPK	Reactome		1	10	0.399127	0.81518	comp73905_c0_seq2	None
Downregulation of TGF-beta receptor signaling	Reactome		1	10	0.399127	0.81518	comp71776_c0_seq2	None
Apoptotic cleavage of cellular proteins	Reactome		1	10	0.399127	0.81518	comp76500_c0_seq14	None
Inflammation mediated by chemokine and cytokine signaling pathway	PANTHER	P00031	1	30	0.400521	0.81518	comp79643_c3_seq4	http://www.pantherdb.org/pathway/pathwayDiagram.jsp?catAccession=P00031
Toll Like Receptor 4 (TLR4) Cascade	Reactome		3	48	0.407846	0.816986	comp70938_c0_seq3|comp77075_c1_seq6|comp71776_c0_seq2	None
APC/C:Cdc20 mediated degradation of Securin	Reactome		3	48	0.407846	0.816986	comp65074_c0_seq2|comp71776_c0_seq2|comp73312_c0_seq3	None
Heterotrimeric G-protein signaling pathway-Gi alpha and Gs alpha mediated pathway	PANTHER	P00026	1	31	0.410447	0.816986	comp82603_c0_seq1	http://www.pantherdb.org/pathway/pathwayDiagram.jsp?catAccession=P00026
ABC transporters	KEGG PATHWAY	dre02010	2	32	0.412476	0.817534	comp76363_c2_seq3|comp74469_c0_seq7	http://www.genome.jp/kegg-bin/show_pathway?dre02010/dre:368620%09red/dre:564842%09red
EGF receptor signaling pathway	PANTHER	P00018	1	32	0.420217	0.81763	comp70766_c0_seq1	http://www.pantherdb.org/pathway/pathwayDiagram.jsp?catAccession=P00018
Synthesis of glycosylphosphatidylinositol (GPI)	Reactome		1	11	0.426323	0.81763	comp79890_c3_seq3	None
Nuclear Envelope Breakdown	Reactome		1	11	0.426323	0.81763	comp81500_c0_seq16	None
Thrombin signalling through proteinase activated receptors (PARs)	Reactome		1	11	0.426323	0.81763	comp79032_c0_seq5	None
TGF-beta receptor signaling activates SMADs	Reactome		1	11	0.426323	0.81763	comp71776_c0_seq2	None
Nuclear Pore Complex (NPC) Disassembly	Reactome		1	11	0.426323	0.81763	comp81500_c0_seq16	None
Cdc20:Phospho-APC/C mediated degradation of Cyclin A	Reactome		3	50	0.432216	0.81763	comp65074_c0_seq2|comp71776_c0_seq2|comp73312_c0_seq3	None
APC/C:Cdh1 mediated degradation of Cdc20 and other APC/C:Cdh1 targeted proteins in late mitosis/early G1	Reactome		3	50	0.432216	0.81763	comp65074_c0_seq2|comp71776_c0_seq2|comp73312_c0_seq3	None
Ribosome biogenesis in eukaryotes	KEGG PATHWAY	dre03008	4	78	0.440366	0.81763	comp75241_c0_seq3|comp76745_c1_seq1|comp81509_c0_seq6|comp81431_c0_seq6	http://www.genome.jp/kegg-bin/show_pathway?dre03008/dre:323426%09red/dre:561138%09red/dre:415238%09red/dre:555704%09red
Adherens junction	KEGG PATHWAY	dre04520	5	101	0.445933	0.81763	comp79106_c6_seq5|comp73333_c4_seq3|comp79106_c6_seq11|comp77777_c2_seq7|comp80707_c1_seq1	http://www.genome.jp/kegg-bin/show_pathway?dre04520/dre:100535787%09red/dre:559273%09red/dre:558359%09red/dre:403050%09red
Pantothenate and CoA biosynthesis	KEGG PATHWAY	dre00770	1	13	0.445952	0.81763	comp78290_c2_seq2	http://www.genome.jp/kegg-bin/show_pathway?dre00770/dre:562399%09red
Conversion from APC/C:Cdc20 to APC/C:Cdh1 in late anaphase	Reactome		1	12	0.452289	0.81763	comp65074_c0_seq2	None
Inactivation of APC/C via direct inhibition of the APC/C complex	Reactome		1	12	0.452289	0.81763	comp65074_c0_seq2	None
Dissolution of Fibrin Clot	Reactome		1	12	0.452289	0.81763	comp77985_c0_seq7	None
RNA Polymerase I Transcription Initiation	Reactome		1	12	0.452289	0.81763	comp78894_c3_seq31	None
Inhibition of the proteolytic activity of APC/C required for the onset of anaphase by mitotic spindle checkpoint components	Reactome		1	12	0.452289	0.81763	comp65074_c0_seq2	None
Glycogen breakdown (glycogenolysis)	Reactome		1	12	0.452289	0.81763	comp82603_c0_seq1	None
Phosphorylation of the APC/C	Reactome		1	12	0.452289	0.81763	comp65074_c0_seq2	None
p38MAPK events	Reactome		1	12	0.452289	0.81763	comp79500_c0_seq13	None
Propanoate metabolism	KEGG PATHWAY	dre00640	2	35	0.455217	0.81763	comp77074_c2_seq19|comp77074_c2_seq32	http://www.genome.jp/kegg-bin/show_pathway?dre00640/dre:559403%09red
Tyrosine metabolism	KEGG PATHWAY	dre00350	2	35	0.455217	0.81763	comp70296_c0_seq1|comp71391_c1_seq1	http://www.genome.jp/kegg-bin/show_pathway?dre00350/dre:30207%09red/dre:100333145%09red
Activation of APC/C and APC/C:Cdc20 mediated degradation of mitotic proteins	Reactome		3	52	0.456208	0.81763	comp65074_c0_seq2|comp71776_c0_seq2|comp73312_c0_seq3	None
APC/C:Cdc20 mediated degradation of mitotic proteins	Reactome		3	52	0.456208	0.81763	comp65074_c0_seq2|comp71776_c0_seq2|comp73312_c0_seq3	None
Toll-Like Receptors Cascades	Reactome		3	53	0.468043	0.820316	comp70938_c0_seq3|comp77075_c1_seq6|comp71776_c0_seq2	None
Signaling by Rho GTPases	Reactome		3	53	0.468043	0.820316	comp80559_c2_seq1|comp79557_c0_seq10|comp79557_c0_seq12	None
Rho GTPase cycle	Reactome		3	53	0.468043	0.820316	comp80559_c2_seq1|comp79557_c0_seq10|comp79557_c0_seq12	None
Sulfur metabolism	KEGG PATHWAY	dre00920	1	14	0.46885	0.821004	comp79879_c0_seq9	http://www.genome.jp/kegg-bin/show_pathway?dre00920/dre:777792%09red
ErbB signaling pathway	KEGG PATHWAY	dre04012	5	104	0.470188	0.822622	comp74806_c5_seq36|comp79586_c2_seq20|comp74806_c5_seq15|comp77428_c0_seq6|comp75957_c0_seq2	http://www.genome.jp/kegg-bin/show_pathway?dre04012/dre:796461%09red/dre:386705%09red/dre:791855%09red/dre:406349%09red
Mitotic Spindle Checkpoint	Reactome		1	13	0.47708	0.827225	comp65074_c0_seq2	None
SHC1 events in ERBB4 signaling	Reactome		1	13	0.47708	0.827225	comp79586_c2_seq20	None
RNA Polymerase I Promoter Clearance	Reactome		1	13	0.47708	0.827225	comp78894_c3_seq31	None
Synthesis of IP3 and IP4 in the cytosol	Reactome		1	13	0.47708	0.827225	comp82603_c0_seq1	None
GRB2 events in ERBB2 signaling	Reactome		1	13	0.47708	0.827225	comp79586_c2_seq20	None
Glucose transport	Reactome		1	13	0.47708	0.827225	comp81500_c0_seq16	None
ABC-family proteins mediated transport	Reactome		1	13	0.47708	0.827225	comp74469_c0_seq7	None
Signaling by constitutively active EGFR	Reactome		1	13	0.47708	0.827225	comp71776_c0_seq2	None
Non-homologous end-joining	KEGG PATHWAY	dre03450	1	15	0.490803	0.836906	comp78601_c0_seq1	http://www.genome.jp/kegg-bin/show_pathway?dre03450/dre:406637%09red
Carbon metabolism	KEGG PATHWAY	dre01200	5	107	0.494102	0.836906	comp75729_c0_seq4|comp74927_c0_seq2|comp75729_c0_seq15|comp72110_c0_seq4|comp75863_c0_seq2	http://www.genome.jp/kegg-bin/show_pathway?dre01200/dre:492719%09red/dre:406696%09red/dre:793926%09red/dre:606663%09red
Intestinal immune network for IgA production	KEGG PATHWAY	dre04672	2	38	0.496117	0.836906	comp79643_c3_seq4|comp77921_c0_seq7	http://www.genome.jp/kegg-bin/show_pathway?dre04672/dre:368615%09red/dre:114447%09red
Drug metabolism - other enzymes	KEGG PATHWAY	dre00983	2	38	0.496117	0.836906	comp74698_c6_seq41|comp80568_c1_seq7	http://www.genome.jp/kegg-bin/show_pathway?dre00983/dre:553969%09red/dre:558466%09red
RNA transport	KEGG PATHWAY	dre03013	7	154	0.499091	0.836906	comp75241_c0_seq3|comp81431_c0_seq6|comp81500_c0_seq16|comp80312_c4_seq43|comp80312_c4_seq10|comp80312_c4_seq4|comp80312_c4_seq28	http://www.genome.jp/kegg-bin/show_pathway?dre03013/dre:415238%09red/dre:561138%09red/dre:568761%09red/dre:558883%09red
SHC1 events in ERBB2 signaling	Reactome		1	14	0.500751	0.836906	comp79586_c2_seq20	None
Hexose transport	Reactome		1	14	0.500751	0.836906	comp81500_c0_seq16	None
EGFR downregulation	Reactome		1	14	0.500751	0.836906	comp71776_c0_seq2	None
Platelet Aggregation (Plug Formation)	Reactome		1	14	0.500751	0.836906	comp74497_c0_seq1	None
Regulation of mitotic cell cycle	Reactome		3	56	0.502823	0.836906	comp65074_c0_seq2|comp71776_c0_seq2|comp73312_c0_seq3	None
APC/C-mediated degradation of cell cycle proteins	Reactome		3	56	0.502823	0.836906	comp65074_c0_seq2|comp71776_c0_seq2|comp73312_c0_seq3	None
Generic Transcription Pathway	Reactome		3	56	0.502823	0.836906	comp79470_c0_seq1|comp78894_c3_seq31|comp71776_c0_seq2	None
Deposition of New CENPA-containing Nucleosomes at the Centromere	Reactome		2	35	0.503662	0.836906	comp73271_c1_seq10|comp73271_c1_seq14	None
Centrosome maturation	Reactome		2	35	0.503662	0.836906	comp79851_c0_seq9|comp77597_c0_seq2	None
Recruitment of mitotic centrosome proteins and complexes	Reactome		2	35	0.503662	0.836906	comp79851_c0_seq9|comp77597_c0_seq2	None
Nucleosome assembly	Reactome		2	35	0.503662	0.836906	comp73271_c1_seq10|comp73271_c1_seq14	None
Peptide ligand-binding receptors	Reactome		4	78	0.511545	0.844748	comp52331_c0_seq1|comp79032_c0_seq5|comp76216_c0_seq17|comp79643_c3_seq4	None
mRNA Splicing	Reactome		4	78	0.511545	0.844748	comp75466_c0_seq1|comp73921_c0_seq7|comp79769_c0_seq2|comp75466_c0_seq13	None
mRNA Splicing - Major Pathway	Reactome		4	78	0.511545	0.844748	comp75466_c0_seq1|comp73921_c0_seq7|comp79769_c0_seq2|comp75466_c0_seq13	None
Fatty acid degradation	KEGG PATHWAY	dre00071	2	40	0.522276	0.848721	comp78761_c1_seq8|comp78761_c1_seq10	http://www.genome.jp/kegg-bin/show_pathway?dre00071/dre:436918%09red
PKB-mediated events	Reactome		1	15	0.52335	0.848721	comp73905_c0_seq2	None
Chemokine receptors bind chemokines	Reactome		1	15	0.52335	0.848721	comp79643_c3_seq4	None
mTOR signalling	Reactome		1	15	0.52335	0.848721	comp73905_c0_seq2	None
Sema4D induced cell migration and growth-cone collapse	Reactome		1	15	0.52335	0.848721	comp76500_c0_seq14	None
Processing of Capped Intron-Containing Pre-mRNA	Reactome		4	80	0.530627	0.848721	comp75466_c0_seq1|comp73921_c0_seq7|comp79769_c0_seq2|comp75466_c0_seq13	None
Ubiquitin-dependent degradation of Cyclin D1	Reactome		2	37	0.532013	0.848721	comp71776_c0_seq2|comp73312_c0_seq3	None
Stabilization of p53	Reactome		2	37	0.532013	0.848721	comp71776_c0_seq2|comp73312_c0_seq3	None
Autodegradation of the E3 ubiquitin ligase COP1	Reactome		2	37	0.532013	0.848721	comp71776_c0_seq2|comp73312_c0_seq3	None
Ubiquitin-dependent degradation of Cyclin D	Reactome		2	37	0.532013	0.848721	comp71776_c0_seq2|comp73312_c0_seq3	None
alpha-Linolenic acid metabolism	KEGG PATHWAY	dre00592	1	17	0.53203	0.848721	comp75521_c1_seq2	http://www.genome.jp/kegg-bin/show_pathway?dre00592/dre:565386%09red
Metabolism of xenobiotics by cytochrome P450	KEGG PATHWAY	dre00980	2	41	0.53501	0.848721	comp78220_c0_seq2|comp80568_c1_seq7	http://www.genome.jp/kegg-bin/show_pathway?dre00980/dre:553969%09red/dre:140634%09red
PPAR signaling pathway	KEGG PATHWAY	dre03320	3	65	0.536794	0.848721	comp62745_c0_seq1|comp71776_c0_seq2|comp76832_c4_seq1	http://www.genome.jp/kegg-bin/show_pathway?dre03320/dre:407736%09red/dre:777766%09red
Interleukin-1 signaling	Reactome		1	16	0.544927	0.848721	comp70938_c0_seq3	None
Latent infection of Homo sapiens with Mycobacterium tuberculosis	Reactome		1	16	0.544927	0.848721	comp75873_c0_seq2	None
Insulin receptor recycling	Reactome		1	16	0.544927	0.848721	comp75873_c0_seq2	None
Molecules associated with elastic fibres	Reactome		1	16	0.544927	0.848721	comp78158_c0_seq2	None
RNA Polymerase I Transcription	Reactome		1	16	0.544927	0.848721	comp78894_c3_seq31	None
Regulation of APC/C activators between G1/S and early anaphase	Reactome		1	16	0.544927	0.848721	comp65074_c0_seq2	None
Phagosomal maturation (early endosomal stage)	Reactome		1	16	0.544927	0.848721	comp75873_c0_seq2	None
CDK-mediated phosphorylation and removal of Cdc6	Reactome		2	38	0.545767	0.848721	comp71776_c0_seq2|comp73312_c0_seq3	None
Regulation of activated PAK-2p34 by proteasome mediated degradation	Reactome		2	38	0.545767	0.848721	comp71776_c0_seq2|comp73312_c0_seq3	None
Class I MHC mediated antigen processing & presentation	Reactome		3	60	0.547294	0.848721	comp79059_c1_seq5|comp71776_c0_seq2|comp73312_c0_seq3	None
Tight junction	KEGG PATHWAY	dre04530	7	162	0.550841	0.848721	comp79106_c6_seq5|comp72114_c3_seq11|comp72114_c3_seq13|comp77963_c0_seq4|comp75102_c2_seq10|comp73333_c4_seq3|comp79106_c6_seq11	http://www.genome.jp/kegg-bin/show_pathway?dre04530/dre:327263%09red/dre:100148073%09red/dre:558359%09red/dre:403050%09red/dre:561431%09red/dre:259195%09red
Signaling by FGFR	Reactome		3	61	0.558042	0.848721	comp79586_c2_seq20|comp82603_c0_seq1|comp71776_c0_seq2	None
@@Signaling by FGFR in disease	Reactome		3	67	0.61918	0.87431	comp79586_c2_seq20|comp82603_c0_seq1|comp71776_c0_seq2	None
Fatty acid, triacylglycerol, and ketone body metabolism	Reactome		4	83	0.55854	0.848721	comp77074_c2_seq19|comp77074_c2_seq32|comp78220_c0_seq2|comp72936_c0_seq7	None
p53-Independent DNA Damage Response	Reactome		2	39	0.559235	0.848721	comp71776_c0_seq2|comp73312_c0_seq3	None
PPARA Activates Gene Expression	Reactome		2	39	0.559235	0.848721	comp72936_c0_seq7|comp78220_c0_seq2	None
Ubiquitin Mediated Degradation of Phosphorylated Cdc25A	Reactome		2	39	0.559235	0.848721	comp71776_c0_seq2|comp73312_c0_seq3	None
p53-Independent G1/S DNA damage checkpoint	Reactome		2	39	0.559235	0.848721	comp71776_c0_seq2|comp73312_c0_seq3	None
Glycine, serine and threonine metabolism	KEGG PATHWAY	dre00260	2	43	0.55977	0.848721	comp72110_c0_seq4|comp72658_c1_seq2	http://www.genome.jp/kegg-bin/show_pathway?dre00260/dre:402822%09red/dre:606663%09red
Regulation of actin cytoskeleton	KEGG PATHWAY	dre04810	11	259	0.561728	0.848721	comp78831_c1_seq8|comp79032_c0_seq5|comp73426_c2_seq4|comp76500_c0_seq14|comp79943_c1_seq26|comp81216_c3_seq4|comp81501_c1_seq1|comp80569_c0_seq4|comp75957_c0_seq2|comp80581_c3_seq1|comp80614_c2_seq1	http://www.genome.jp/kegg-bin/show_pathway?dre04810/dre:558477%09red/dre:386705%09red/dre:445393%09red/dre:569510%09red/dre:735292%09red/dre:572187%09red/dre:562455%09red/dre:541475%09red/dre:100329779%09red/dre:58129%09red/dre:100005469%09red
Transferrin endocytosis and recycling	Reactome		1	17	0.565528	0.848721	comp75873_c0_seq2	None
SMAD2/3 MH2 Domain Mutants in Cancer	Reactome		1	17	0.565528	0.848721	comp71776_c0_seq2	None
Loss of Function of TGFBR1 in Cancer	Reactome		1	17	0.565528	0.848721	comp71776_c0_seq2	None
Ca-dependent events	Reactome		1	17	0.565528	0.848721	comp82603_c0_seq1	None
Loss of Function of SMAD2/3 in Cancer	Reactome		1	17	0.565528	0.848721	comp71776_c0_seq2	None
SMAD2/3 Phosphorylation Motif Mutants in Cancer	Reactome		1	17	0.565528	0.848721	comp71776_c0_seq2	None
TGFBR2 MSI Frameshift Mutants in Cancer	Reactome		1	17	0.565528	0.848721	comp71776_c0_seq2	None
Calmodulin induced events	Reactome		1	17	0.565528	0.848721	comp82603_c0_seq1	None
SMAD4 MH2 Domain Mutants in Cancer	Reactome		1	17	0.565528	0.848721	comp71776_c0_seq2	None
Signaling by TGF-beta Receptor Complex	Reactome		1	17	0.565528	0.848721	comp71776_c0_seq2	None
Sema4D in semaphorin signaling	Reactome		1	17	0.565528	0.848721	comp76500_c0_seq14	None
TGFBR1 KD Mutants in Cancer	Reactome		1	17	0.565528	0.848721	comp71776_c0_seq2	None
Basigin interactions	Reactome		1	17	0.565528	0.848721	comp69799_c1_seq1	None
DARPP-32 events	Reactome		1	17	0.565528	0.848721	comp82603_c0_seq1	None
CaM pathway	Reactome		1	17	0.565528	0.848721	comp82603_c0_seq1	None
Loss of Function of TGFBR2 in Cancer	Reactome		1	17	0.565528	0.848721	comp71776_c0_seq2	None
TGFBR2 Kinase Domain Mutants in Cancer	Reactome		1	17	0.565528	0.848721	comp71776_c0_seq2	None
Signaling by TGF-beta Receptor Complex in Cancer	Reactome		1	17	0.565528	0.848721	comp71776_c0_seq2	None
Loss of Function of SMAD4 in Cancer	Reactome		1	17	0.565528	0.848721	comp71776_c0_seq2	None
Integrin cell surface interactions	Reactome		1	17	0.565528	0.848721	comp79943_c1_seq26	None
TGFBR1 LBD Mutants in Cancer	Reactome		1	17	0.565528	0.848721	comp71776_c0_seq2	None
Membrane Trafficking	Reactome		4	84	0.567643	0.850329	comp73905_c0_seq2|comp82603_c0_seq1|comp76091_c4_seq6|comp71776_c0_seq2	None
Basal transcription factors	KEGG PATHWAY	dre03022	2	44	0.571794	0.853066	comp80520_c0_seq5|comp77466_c0_seq3	http://www.genome.jp/kegg-bin/show_pathway?dre03022/dre:325123%09red/dre:100002261%09red
Cellular responses to stress	Reactome		3	63	0.57907	0.858651	comp77782_c0_seq12|comp65074_c0_seq2|comp71776_c0_seq2	None
EGFR interacts with phospholipase C-gamma	Reactome		1	18	0.585198	0.862741	comp82603_c0_seq1	None
Smooth Muscle Contraction	Reactome		1	18	0.585198	0.862741	comp82603_c0_seq1	None
FCERI mediated Ca+2 mobilization	Reactome		1	18	0.585198	0.862741	comp82603_c0_seq1	None
DAG and IP3 signaling	Reactome		1	18	0.585198	0.862741	comp82603_c0_seq1	None
PLCG1 events in ERBB2 signaling	Reactome		1	18	0.585198	0.862741	comp82603_c0_seq1	None
CDT1 association with the CDC6:ORC:origin complex	Reactome		2	41	0.585307	0.862741	comp71776_c0_seq2|comp73312_c0_seq3	None
Integration of energy metabolism	Reactome		2	41	0.585307	0.862741	comp77074_c2_seq19|comp77074_c2_seq32	None
Regulation of Apoptosis	Reactome		2	41	0.585307	0.862741	comp71776_c0_seq2|comp73312_c0_seq3	None
TRIF-mediated TLR3/TLR4 signaling	Reactome		2	42	0.597909	0.869685	comp77075_c1_seq6|comp71776_c0_seq2	None
p53-Dependent G1/S DNA damage checkpoint	Reactome		2	42	0.597909	0.869685	comp71776_c0_seq2|comp73312_c0_seq3	None
Toll Like Receptor 3 (TLR3) Cascade	Reactome		2	42	0.597909	0.869685	comp77075_c1_seq6|comp71776_c0_seq2	None
MyD88-independent cascade	Reactome		2	42	0.597909	0.869685	comp77075_c1_seq6|comp71776_c0_seq2	None
p53-Dependent G1 DNA Damage Response	Reactome		2	42	0.597909	0.869685	comp71776_c0_seq2|comp73312_c0_seq3	None
Endosomal Sorting Complex Required For Transport (ESCRT)	Reactome		1	19	0.603977	0.872511	comp71776_c0_seq2	None
Insulin signaling pathway	KEGG PATHWAY	dre04910	7	171	0.606141	0.873336	comp77250_c2_seq8|comp72278_c0_seq1|comp77074_c2_seq19|comp77074_c2_seq32|comp77428_c0_seq6|comp73905_c0_seq2|comp82603_c0_seq1	http://www.genome.jp/kegg-bin/show_pathway?dre04910/dre:492762%09red/dre:406440%09red/dre:327379%09red/dre:393807%09red/dre:406349%09red/dre:559403%09red
MyD88 cascade initiated on plasma membrane	Reactome		2	43	0.610219	0.873503	comp70938_c0_seq3|comp71776_c0_seq2	None
Toll Like Receptor 5 (TLR5) Cascade	Reactome		2	43	0.610219	0.873503	comp70938_c0_seq3|comp71776_c0_seq2	None
Toll Like Receptor 2 (TLR2) Cascade	Reactome		2	43	0.610219	0.873503	comp70938_c0_seq3|comp71776_c0_seq2	None
Destabilization of mRNA by AUF1 (hnRNP D0)	Reactome		2	43	0.610219	0.873503	comp71776_c0_seq2|comp73312_c0_seq3	None
MyD88:Mal cascade initiated on plasma membrane	Reactome		2	43	0.610219	0.873503	comp70938_c0_seq3|comp71776_c0_seq2	None
Toll Like Receptor TLR6:TLR2 Cascade	Reactome		2	43	0.610219	0.873503	comp70938_c0_seq3|comp71776_c0_seq2	None
Toll Like Receptor 10 (TLR10) Cascade	Reactome		2	43	0.610219	0.873503	comp70938_c0_seq3|comp71776_c0_seq2	None
Toll Like Receptor TLR1:TLR2 Cascade	Reactome		2	43	0.610219	0.873503	comp70938_c0_seq3|comp71776_c0_seq2	None
mRNA Processing	Reactome		4	90	0.619977	0.87431	comp75466_c0_seq1|comp73921_c0_seq7|comp79769_c0_seq2|comp75466_c0_seq13	None
Protein export	KEGG PATHWAY	dre03060	1	22	0.621103	0.87431	comp69332_c0_seq1	http://www.genome.jp/kegg-bin/show_pathway?dre03060/dre:406652%09red
Glycosylphosphatidylinositol(GPI)-anchor biosynthesis	KEGG PATHWAY	dre00563	1	22	0.621103	0.87431	comp79890_c3_seq3	http://www.genome.jp/kegg-bin/show_pathway?dre00563/dre:791759%09red
Activation of Chaperones by IRE1alpha	Reactome		1	20	0.621907	0.87431	comp69605_c0_seq1	None
PLC-gamma1 signalling	Reactome		1	20	0.621907	0.87431	comp82603_c0_seq1	None
Mitotic Prophase	Reactome		1	20	0.621907	0.87431	comp81500_c0_seq16	None
Activation of Chaperone Genes by XBP1(S)	Reactome		1	20	0.621907	0.87431	comp69605_c0_seq1	None
Circadian Clock	Reactome		1	20	0.621907	0.87431	comp71776_c0_seq2	None
MyD88 dependent cascade initiated on endosome	Reactome		2	44	0.62224	0.87431	comp70938_c0_seq3|comp71776_c0_seq2	None
Toll Like Receptor 9 (TLR9) Cascade	Reactome		2	44	0.62224	0.87431	comp70938_c0_seq3|comp71776_c0_seq2	None
TRAF6 mediated induction of NFkB and MAP kinases upon TLR7/8 or 9 activation	Reactome		2	44	0.62224	0.87431	comp70938_c0_seq3|comp71776_c0_seq2	None
Toll Like Receptor 7/8 (TLR7/8) Cascade	Reactome		2	44	0.62224	0.87431	comp70938_c0_seq3|comp71776_c0_seq2	None
G1/S DNA Damage Checkpoints	Reactome		2	44	0.62224	0.87431	comp71776_c0_seq2|comp73312_c0_seq3	None
Downstream signal transduction	Reactome		3	68	0.628792	0.879051	comp79586_c2_seq20|comp82603_c0_seq1|comp75724_c0_seq13	None
Assembly of the pre-replicative complex	Reactome		2	45	0.633973	0.883288	comp71776_c0_seq2|comp73312_c0_seq3	None
Glycosaminoglycan degradation	KEGG PATHWAY	dre00531	1	23	0.636774	0.886568	comp80525_c0_seq2	http://www.genome.jp/kegg-bin/show_pathway?dre00531/dre:548343%09red
Signalling to RAS	Reactome		1	21	0.639026	0.887213	comp79500_c0_seq13	None
Immune System	Reactome		15	340	0.643774	0.888829	comp78050_c5_seq19|comp79247_c1_seq1|comp78050_c5_seq24|comp28030_c0_seq1|comp79586_c2_seq20|comp75724_c0_seq13|comp73312_c0_seq3|comp70938_c0_seq3|comp77075_c1_seq6|comp80517_c0_seq9|comp71776_c0_seq2|comp78050_c5_seq4|comp79059_c1_seq5|comp82603_c0_seq1|comp78050_c5_seq9	None
Glycerolipid metabolism	KEGG PATHWAY	dre00561	2	51	0.649225	0.894487	comp75729_c0_seq4|comp75729_c0_seq15	http://www.genome.jp/kegg-bin/show_pathway?dre00561/dre:793926%09red
Sphingolipid de novo biosynthesis	Reactome		1	22	0.65537	0.896466	comp77030_c1_seq2	None
Amine ligand-binding receptors	Reactome		1	22	0.65537	0.896466	comp74497_c0_seq1	None
Golgi Associated Vesicle Biogenesis	Reactome		1	22	0.65537	0.896466	comp76091_c4_seq6	None
Platelet homeostasis	Reactome		1	22	0.65537	0.896466	comp71875_c1_seq1	None
Regulation of Lipid Metabolism by Peroxisome proliferator-activated receptor alpha (PPARalpha)	Reactome		2	47	0.656577	0.896466	comp72936_c0_seq7|comp78220_c0_seq2	None
Signaling by EGFR	Reactome		3	71	0.65661	0.896466	comp79586_c2_seq20|comp82603_c0_seq1|comp71776_c0_seq2	None
Pyrimidine metabolism	KEGG PATHWAY	dre00240	4	104	0.656986	0.896466	comp74698_c6_seq41|comp81087_c0_seq1|comp77763_c1_seq8|comp81087_c0_seq3	http://www.genome.jp/kegg-bin/show_pathway?dre00240/dre:796456%09red/dre:558466%09red/dre:436692%09red
Biological oxidations	Reactome		3	72	0.665542	0.901937	comp81132_c1_seq2|comp78220_c0_seq2|comp81132_c1_seq1	None
ER-Phagosome pathway	Reactome		2	48	0.667453	0.90391	comp71776_c0_seq2|comp73312_c0_seq3	None
O-linked glycosylation of mucins	Reactome		1	23	0.670975	0.906822	comp73313_c0_seq3	None
Signaling by EGFR in Cancer	Reactome		3	73	0.674303	0.909874	comp79586_c2_seq20|comp82603_c0_seq1|comp71776_c0_seq2	None
Cellular Senescence	Reactome		2	49	0.67805	0.910611	comp65074_c0_seq2|comp71776_c0_seq2	None
Factors involved in megakaryocyte development and platelet production	Reactome		2	49	0.67805	0.910611	comp72586_c0_seq1|comp71997_c1_seq5	None
Mucin type O-Glycan biosynthesis	KEGG PATHWAY	dre00512	1	26	0.680011	0.911723	comp73313_c0_seq3	http://www.genome.jp/kegg-bin/show_pathway?dre00512/dre:559736%09red
G-protein mediated events	Reactome		1	24	0.685874	0.911723	comp82603_c0_seq1	None
PLC beta mediated events	Reactome		1	24	0.685874	0.911723	comp82603_c0_seq1	None
G alpha (12/13) signalling events	Reactome		1	24	0.685874	0.911723	comp76500_c0_seq14	None
Inositol phosphate metabolism	Reactome		1	24	0.685874	0.911723	comp82603_c0_seq1	None
@@Inositol phosphate metabolism	KEGG PATHWAY	dre00562	1	68	0.94592	0.999973	comp76379_c5_seq20	http://www.genome.jp/kegg-bin/show_pathway?dre00562/dre:100537538%09red
Amino acid transport across the plasma membrane	Reactome		1	24	0.685874	0.911723	comp69799_c1_seq1	None
Proteasome	KEGG PATHWAY	dre03050	2	55	0.688252	0.912307	comp49462_c1_seq1|comp73312_c0_seq3	http://www.genome.jp/kegg-bin/show_pathway?dre03050/dre:321947%09red/dre:326884%09red
DNA Replication Pre-Initiation	Reactome		2	50	0.688369	0.912307	comp71776_c0_seq2|comp73312_c0_seq3	None
M/G1 Transition	Reactome		2	50	0.688369	0.912307	comp71776_c0_seq2|comp73312_c0_seq3	None
Cell Cycle Checkpoints	Reactome		3	75	0.691315	0.915227	comp65074_c0_seq2|comp71776_c0_seq2|comp73312_c0_seq3	None
Nitrogen metabolism	KEGG PATHWAY	dre00910	1	27	0.69325	0.915227	comp80832_c1_seq2	http://www.genome.jp/kegg-bin/show_pathway?dre00910/dre:336473%09red
Removal of licensing factors from origins	Reactome		2	51	0.698414	0.915227	comp71776_c0_seq2|comp73312_c0_seq3	None
Regulation of DNA replication	Reactome		2	51	0.698414	0.915227	comp71776_c0_seq2|comp73312_c0_seq3	None
Switching of origins to a post-replicative state	Reactome		2	51	0.698414	0.915227	comp71776_c0_seq2|comp73312_c0_seq3	None
Orc1 removal from chromatin	Reactome		2	51	0.698414	0.915227	comp71776_c0_seq2|comp73312_c0_seq3	None
Negative regulation of FGFR signaling	Reactome		1	25	0.700098	0.91562	comp71776_c0_seq2	None
Oxidative Stress Induced Senescence	Reactome		1	25	0.700098	0.91562	comp71776_c0_seq2	None
Signal Transduction	Reactome		26	605	0.716332	0.925865	comp78894_c3_seq31|comp74497_c0_seq1|comp75873_c0_seq2|comp52331_c0_seq1|comp79500_c0_seq13|comp76755_c1_seq3|comp80559_c2_seq1|comp79586_c2_seq20|comp79557_c0_seq10|comp79557_c0_seq12|comp76394_c1_seq2|comp76500_c0_seq14|comp76394_c1_seq7|comp79643_c3_seq4|comp78050_c5_seq19|comp75724_c0_seq13|comp76394_c1_seq10|comp78050_c5_seq4|comp78050_c5_seq9|comp80955_c2_seq9|comp79032_c0_seq5|comp78050_c5…	None
Phosphatidylinositol signaling system	KEGG PATHWAY	dre04070	3	86	0.717217	0.926405	comp81514_c0_seq33|comp82603_c0_seq1|comp76379_c5_seq20	http://www.genome.jp/kegg-bin/show_pathway?dre04070/dre:327379%09red/dre:100537538%09red/dre:100149388%09red
Antigen processing-Cross presentation	Reactome		2	53	0.717698	0.926423	comp71776_c0_seq2|comp73312_c0_seq3	None
Neurotransmitter Receptor Binding And Downstream Transmission In The Postsynaptic Cell	Reactome		3	79	0.723311	0.931472	comp74806_c5_seq36|comp82603_c0_seq1|comp74806_c5_seq15	None
Hemostasis	Reactome		8	199	0.723935	0.931472	comp79032_c0_seq5|comp69799_c1_seq1|comp74497_c0_seq1|comp77985_c0_seq7|comp71875_c1_seq1|comp82603_c0_seq1|comp72586_c0_seq1|comp71997_c1_seq5	None
Regulation of actin dynamics for phagocytic cup formation	Reactome		1	27	0.726646	0.933116	comp79247_c1_seq1	None
Biosynthesis of amino acids	KEGG PATHWAY	dre01230	3	88	0.731185	0.93704	comp80832_c1_seq2|comp72110_c0_seq4|comp75863_c0_seq2	http://www.genome.jp/kegg-bin/show_pathway?dre01230/dre:336473%09red/dre:406696%09red/dre:606663%09red
Lysosome	KEGG PATHWAY	dre04142	5	142	0.731324	0.93704	comp79766_c0_seq13|comp76909_c2_seq2|comp74242_c1_seq2|comp77763_c1_seq8|comp80525_c0_seq2	http://www.genome.jp/kegg-bin/show_pathway?dre04142/dre:415147%09red/dre:548343%09red/dre:324818%09red/dre:406625%09red/dre:436692%09red
Clathrin derived vesicle budding	Reactome		1	28	0.739025	0.939054	comp76091_c4_seq6	None
trans-Golgi Network Vesicle Budding	Reactome		1	28	0.739025	0.939054	comp76091_c4_seq6	None
Signalling to ERKs	Reactome		1	28	0.739025	0.939054	comp79500_c0_seq13	None
Sphingolipid metabolism	KEGG PATHWAY	dre00600	2	62	0.747907	0.944524	comp80525_c0_seq2|comp80743_c0_seq2	http://www.genome.jp/kegg-bin/show_pathway?dre00600/dre:548343%09red/dre:780844%09red
@@Sphingolipid metabolism	Reactome		1	40	0.850373	0.975109	comp77030_c1_seq2	None
Glyoxylate and dicarboxylate metabolism	KEGG PATHWAY	dre00630	1	32	0.751682	0.94628	comp80832_c1_seq2	http://www.genome.jp/kegg-bin/show_pathway?dre00630/dre:336473%09red
Galactose metabolism	KEGG PATHWAY	dre00052	1	32	0.751682	0.94628	comp80525_c0_seq2	http://www.genome.jp/kegg-bin/show_pathway?dre00052/dre:548343%09red
Metabolism of amino acids and derivatives	Reactome		4	109	0.75751	0.948976	comp80832_c1_seq2|comp72110_c0_seq4|comp80802_c0_seq4|comp73312_c0_seq3	None
Downstream signaling of activated FGFR	Reactome		2	58	0.761395	0.950665	comp79586_c2_seq20|comp82603_c0_seq1	None
Protein processing in endoplasmic reticulum	KEGG PATHWAY	dre04141	6	175	0.763267	0.952038	comp78050_c5_seq19|comp78050_c5_seq24|comp65074_c0_seq2|comp78050_c5_seq4|comp78050_c5_seq9|comp80394_c3_seq7	http://www.genome.jp/kegg-bin/show_pathway?dre04141/dre:323883%09red/dre:324015%09red/dre:266638%09red
Transmembrane transport of small molecules	Reactome		8	208	0.765775	0.952771	comp69799_c1_seq1|comp81500_c0_seq16|comp75873_c0_seq2|comp74469_c0_seq7|comp69546_c0_seq2|comp69546_c0_seq1|comp73634_c0_seq8|comp80026_c0_seq10	None
Cell surface interactions at the vascular wall	Reactome		1	31	0.772903	0.956798	comp69799_c1_seq1	None
Unfolded Protein Response	Reactome		1	31	0.772903	0.956798	comp69605_c0_seq1	None
Constitutive PI3K/AKT Signaling in Cancer	Reactome		1	31	0.772903	0.956798	comp79586_c2_seq20	None
Regulation of mRNA Stability by Proteins that Bind AU-rich Elements	Reactome		2	60	0.777163	0.958103	comp71776_c0_seq2|comp73312_c0_seq3	None
Other types of O-glycan biosynthesis	KEGG PATHWAY	dre00514	1	35	0.781263	0.958103	comp77916_c0_seq21	http://www.genome.jp/kegg-bin/show_pathway?dre00514/dre:569769%09red
PI-3K cascade	Reactome		1	32	0.783189	0.958103	comp79586_c2_seq20	None
PIP3 activates AKT signaling	Reactome		1	32	0.783189	0.958103	comp79586_c2_seq20	None
PI3K events in ERBB2 signaling	Reactome		1	32	0.783189	0.958103	comp79586_c2_seq20	None
RNA Polymerase I, RNA Polymerase III, and Mitochondrial Transcription	Reactome		1	32	0.783189	0.958103	comp78894_c3_seq31	None
PI3K/AKT Signaling in Cancer	Reactome		1	32	0.783189	0.958103	comp79586_c2_seq20	None
PI3K events in ERBB4 signaling	Reactome		1	32	0.783189	0.958103	comp79586_c2_seq20	None
Drug metabolism - cytochrome P450	KEGG PATHWAY	dre00982	1	36	0.79032	0.959411	comp80568_c1_seq7	http://www.genome.jp/kegg-bin/show_pathway?dre00982/dre:553969%09red
Loss of proteins required for interphase microtubule organizationfrom the centrosome	Reactome		1	33	0.79301	0.959411	comp79851_c0_seq9	None
Inactivation, recovery and regulation of the phototransduction cascade	Reactome		1	33	0.79301	0.959411	comp82603_c0_seq1	None
Loss of Nlp from mitotic centrosomes	Reactome		1	33	0.79301	0.959411	comp79851_c0_seq9	None
Fcgamma receptor (FCGR) dependent phagocytosis	Reactome		1	33	0.79301	0.959411	comp79247_c1_seq1	None
p75 NTR receptor-mediated signalling	Reactome		1	33	0.79301	0.959411	comp71776_c0_seq2	None
Nuclear Receptor transcription pathway	Reactome		1	33	0.79301	0.959411	comp79470_c0_seq1	None
Platelet activation, signaling and aggregation	Reactome		3	90	0.797932	0.959411	comp79032_c0_seq5|comp82603_c0_seq1|comp74497_c0_seq1	None
DAP12 signaling	Reactome		2	63	0.799102	0.959411	comp79586_c2_seq20|comp82603_c0_seq1	None
The phototransduction cascade	Reactome		1	34	0.802386	0.959411	comp82603_c0_seq1	None
Cross-presentation of soluble exogenous antigens (endosomes)	Reactome		1	34	0.802386	0.959411	comp73312_c0_seq3	None
GAB1 signalosome	Reactome		1	34	0.802386	0.959411	comp79586_c2_seq20	None
Opioid Signalling	Reactome		1	34	0.802386	0.959411	comp82603_c0_seq1	None
Phototransduction	KEGG PATHWAY	dre04744	1	38	0.807326	0.959411	comp82603_c0_seq1	http://www.genome.jp/kegg-bin/show_pathway?dre04744/dre:327379%09red
Class A/1 (Rhodopsin-like receptors)	Reactome		5	144	0.809213	0.959411	comp52331_c0_seq1|comp79032_c0_seq5|comp76216_c0_seq17|comp79643_c3_seq4|comp74497_c0_seq1	None
PI3K/AKT activation	Reactome		1	35	0.811338	0.959411	comp79586_c2_seq20	None
Phospholipase C-mediated cascade	Reactome		1	35	0.811338	0.959411	comp82603_c0_seq1	None
Role of LAT2/NTAL/LAB on calcium mobilization	Reactome		1	35	0.811338	0.959411	comp79586_c2_seq20	None
Metabolism of lipids and lipoproteins	Reactome		10	268	0.811935	0.959411	comp77495_c0_seq1|comp81132_c1_seq2|comp81132_c1_seq1|comp77074_c2_seq19|comp77074_c2_seq32|comp43537_c1_seq1|comp70172_c0_seq2|comp78220_c0_seq2|comp72936_c0_seq7|comp77030_c1_seq2	None
DAP12 interactions	Reactome		2	65	0.812644	0.959411	comp79586_c2_seq20|comp82603_c0_seq1	None
Alanine, aspartate and glutamate metabolism	KEGG PATHWAY	dre00250	1	39	0.815306	0.959411	comp80832_c1_seq2	http://www.genome.jp/kegg-bin/show_pathway?dre00250/dre:336473%09red
Ether lipid metabolism	KEGG PATHWAY	dre00565	1	39	0.815306	0.959411	comp75521_c1_seq2	http://www.genome.jp/kegg-bin/show_pathway?dre00565/dre:565386%09red
mRNA Splicing - Minor Pathway	Reactome		1	36	0.819884	0.963041	comp79769_c0_seq2	None
Semaphorin interactions	Reactome		1	36	0.819884	0.963041	comp76500_c0_seq14	None
Transmission across Chemical Synapses	Reactome		4	121	0.822349	0.963129	comp74806_c5_seq36|comp82603_c0_seq1|comp74806_c5_seq15|comp80832_c1_seq2	None
Signaling by Insulin receptor	Reactome		2	67	0.825364	0.96506	comp75873_c0_seq2|comp73905_c0_seq2	None
Amino acid and oligopeptide SLC transporters	Reactome		1	38	0.835834	0.969453	comp69799_c1_seq1	None
Post-translational protein modification	Reactome		3	97	0.836056	0.969453	comp79890_c3_seq3|comp73313_c0_seq3|comp77985_c0_seq7	None
NGF signalling via TRKA from the plasma membrane	Reactome		3	98	0.840963	0.972869	comp79586_c2_seq20|comp82603_c0_seq1|comp79500_c0_seq13	None
G alpha (q) signalling events	Reactome		2	70	0.84299	0.973837	comp79032_c0_seq5|comp76216_c0_seq17	None
Regulation of ornithine decarboxylase (ODC)	Reactome		1	39	0.843272	0.973837	comp73312_c0_seq3	None
TRAF6 Mediated Induction of proinflammatory cytokines	Reactome		1	39	0.843272	0.973837	comp71776_c0_seq2	None
Calcium signaling pathway	KEGG PATHWAY	dre04020	8	253	0.850036	0.975109	comp79032_c0_seq5|comp74806_c5_seq36|comp76216_c0_seq17|comp76379_c5_seq20|comp81216_c3_seq4|comp74806_c5_seq15|comp82603_c0_seq1|comp81514_c0_seq33	http://www.genome.jp/kegg-bin/show_pathway?dre04020/dre:558477%09red/dre:100149388%09red/dre:327379%09red/dre:569510%09red/dre:100537538%09red/dre:791855%09red/dre:30442%09red
Phase II conjugation	Reactome		1	40	0.850373	0.975109	comp78220_c0_seq2	None
Starch and sucrose metabolism	KEGG PATHWAY	dre00500	1	44	0.850521	0.975109	comp78290_c2_seq2	http://www.genome.jp/kegg-bin/show_pathway?dre00500/dre:562399%09red
Innate Immune System	Reactome		7	206	0.852297	0.975109	comp79247_c1_seq1|comp79586_c2_seq20|comp75724_c0_seq13|comp77075_c1_seq6|comp71776_c0_seq2|comp70938_c0_seq3|comp82603_c0_seq1	None
Phospholipid metabolism	Reactome		2	72	0.853826	0.975109	comp43537_c1_seq1|comp77495_c0_seq1	None
Fructose and mannose metabolism	KEGG PATHWAY	dre00051	1	45	0.856714	0.975109	comp48874_c0_seq1	http://www.genome.jp/kegg-bin/show_pathway?dre00051/dre:393160%09red
Signalling by NGF	Reactome		4	129	0.857076	0.975109	comp79586_c2_seq20|comp82603_c0_seq1|comp79500_c0_seq13|comp71776_c0_seq2	None
PI3K Cascade	Reactome		1	41	0.857152	0.975109	comp73905_c0_seq2	None
Muscle contraction	Reactome		1	41	0.857152	0.975109	comp82603_c0_seq1	None
SNARE interactions in vesicular transport	KEGG PATHWAY	dre04130	1	46	0.862652	0.977268	comp69605_c0_seq1	http://www.genome.jp/kegg-bin/show_pathway?dre04130/dre:324569%09red
Signaling by Interleukins	Reactome		1	42	0.863625	0.977268	comp70938_c0_seq3	None
Fc epsilon receptor (FCERI) signaling	Reactome		2	74	0.863976	0.977268	comp79586_c2_seq20|comp82603_c0_seq1	None
NOD-like receptor signaling pathway	KEGG PATHWAY	dre04621	1	47	0.868344	0.979418	comp72821_c0_seq5	http://www.genome.jp/kegg-bin/show_pathway?dre04621/dre:566811%09red
Tryptophan metabolism	KEGG PATHWAY	dre00380	1	47	0.868344	0.979418	comp78220_c0_seq2	http://www.genome.jp/kegg-bin/show_pathway?dre00380/dre:140634%09red
Glucose metabolism	Reactome		1	44	0.875704	0.983693	comp82603_c0_seq1	None
G alpha (s) signalling events	Reactome		1	44	0.875704	0.983693	comp52331_c0_seq1	None
VEGF signaling pathway	KEGG PATHWAY	dre04370	2	86	0.883662	0.988447	comp75957_c0_seq2|comp75521_c1_seq2	http://www.genome.jp/kegg-bin/show_pathway?dre04370/dre:386705%09red/dre:565386%09red
mRNA surveillance pathway	KEGG PATHWAY	dre03015	2	89	0.894793	0.991849	comp75102_c2_seq10|comp74623_c0_seq2	http://www.genome.jp/kegg-bin/show_pathway?dre03015/dre:327263%09red/dre:561459%09red
IRS-mediated signalling	Reactome		1	48	0.896749	0.992287	comp73905_c0_seq2	None
Cytokine-cytokine receptor interaction	KEGG PATHWAY	dre04060	4	155	0.898933	0.992287	comp79732_c0_seq3|comp79643_c3_seq4|comp78200_c0_seq8|comp80947_c0_seq7	http://www.genome.jp/kegg-bin/show_pathway?dre04060/dre:100134935%09red/dre:751109%09red/dre:100135755%09red/dre:114447%09red
Platelet degranulation	Reactome		1	49	0.901429	0.992287	comp82603_c0_seq1	None
GPCR ligand binding	Reactome		5	170	0.901591	0.992287	comp52331_c0_seq1|comp79032_c0_seq5|comp76216_c0_seq17|comp79643_c3_seq4|comp74497_c0_seq1	None
Gastrin-CREB signalling pathway via PKC and MAPK	Reactome		2	84	0.905664	0.994797	comp79032_c0_seq5|comp76216_c0_seq17	None
IRS-related events triggered by IGF1R	Reactome		1	50	0.905896	0.994797	comp73905_c0_seq2	None
Metabolism	Reactome		29	767	0.906561	0.994797	comp77495_c0_seq1|comp77074_c2_seq19|comp77074_c2_seq32|comp43537_c1_seq1|comp70172_c0_seq2|comp73634_c0_seq8|comp80026_c0_seq10|comp80832_c1_seq2|comp74247_c0_seq6|comp78551_c1_seq9|comp81132_c1_seq1|comp72817_c0_seq14|comp79679_c4_seq21|comp80802_c0_seq4|comp72110_c0_seq4|comp69575_c0_seq4|comp72936_c0_seq7|comp81132_c1_seq2|comp72899_c0_seq1|comp79475_c0_seq1|comp79475_c0_seq2|comp81500_c0_seq…	None
SRP-dependent cotranslational protein targeting to membrane	Reactome		2	85	0.909101	0.994797	comp69332_c0_seq1|comp76673_c0_seq4	None
G alpha (i) signalling events	Reactome		2	85	0.909101	0.994797	comp79643_c3_seq4|comp74497_c0_seq1	None
Amino sugar and nucleotide sugar metabolism	KEGG PATHWAY	dre00520	1	56	0.910066	0.994797	comp81032_c0_seq4	http://www.genome.jp/kegg-bin/show_pathway?dre00520/dre:563138%09red
IGF1R signaling cascade	Reactome		1	51	0.910162	0.994797	comp73905_c0_seq2	None
Signaling by Type 1 Insulin-like Growth Factor 1 Receptor (IGF1R)	Reactome		1	51	0.910162	0.994797	comp73905_c0_seq2	None
IRS-related events	Reactome		1	51	0.910162	0.994797	comp73905_c0_seq2	None
Transport of inorganic cations/anions and amino acids/oligopeptides	Reactome		1	52	0.914234	0.995891	comp69799_c1_seq1	None
Diseases associated with visual transduction	Reactome		1	52	0.914234	0.995891	comp82603_c0_seq1	None
Visual phototransduction	Reactome		1	52	0.914234	0.995891	comp82603_c0_seq1	None
GPCR downstream signaling	Reactome		6	204	0.917256	0.99612	comp52331_c0_seq1|comp79032_c0_seq5|comp74497_c0_seq1|comp76216_c0_seq17|comp79643_c3_seq4|comp76500_c0_seq14	None
Response to elevated platelet cytosolic Ca2+	Reactome		1	53	0.918121	0.996473	comp82603_c0_seq1	None
Insulin receptor signalling cascade	Reactome		1	54	0.921833	0.997669	comp73905_c0_seq2	None
Signaling by SCF-KIT	Reactome		1	62	0.946071	0.999973	comp79586_c2_seq20	None
Arginine and proline metabolism	KEGG PATHWAY	dre00330	1	69	0.948165	0.999973	comp80832_c1_seq2	http://www.genome.jp/kegg-bin/show_pathway?dre00330/dre:336473%09red
Signaling by GPCR	Reactome		7	250	0.948407	0.999973	comp52331_c0_seq1|comp79032_c0_seq5|comp74497_c0_seq1|comp76216_c0_seq17|comp79643_c3_seq4|comp76500_c0_seq14|comp82603_c0_seq1	None
p53 signaling pathway	KEGG PATHWAY	dre04115	1	70	0.950318	0.999973	comp73744_c0_seq3	http://www.genome.jp/kegg-bin/show_pathway?dre04115/dre:30590%09red
Neuronal System	Reactome		4	165	0.950506	0.999973	comp74806_c5_seq36|comp82603_c0_seq1|comp74806_c5_seq15|comp80832_c1_seq2	None
Glycolysis / Gluconeogenesis	KEGG PATHWAY	dre00010	1	71	0.952381	0.999973	comp75863_c0_seq2	http://www.genome.jp/kegg-bin/show_pathway?dre00010/dre:406696%09red
mTOR signaling pathway	KEGG PATHWAY	dre04150	1	72	0.954358	0.999973	comp77428_c0_seq6	http://www.genome.jp/kegg-bin/show_pathway?dre04150/dre:406349%09red
Transcription	Reactome		1	66	0.955207	0.999973	comp78894_c3_seq31	None
Adipocytokine signaling pathway	KEGG PATHWAY	dre04920	1	79	0.966088	0.999973	comp73905_c0_seq2	http://www.genome.jp/kegg-bin/show_pathway?dre04920/dre:406440%09red
Eukaryotic Translation Termination	Reactome		1	72	0.966095	0.999973	comp76673_c0_seq4	None
Peptide chain elongation	Reactome		1	73	0.967633	0.999973	comp76673_c0_seq4	None
Nonsense Mediated Decay Independent of the Exon Junction Complex	Reactome		1	74	0.969102	0.999973	comp76673_c0_seq4	None
Eukaryotic Translation Elongation	Reactome		1	75	0.970503	0.999973	comp76673_c0_seq4	None
Gap junction	KEGG PATHWAY	dre04540	2	126	0.971062	0.999973	comp81514_c0_seq33|comp76379_c5_seq20	http://www.genome.jp/kegg-bin/show_pathway?dre04540/dre:100537538%09red/dre:100149388%09red
SLC-mediated transmembrane transport	Reactome		2	115	0.971163	0.999973	comp69799_c1_seq1|comp81500_c0_seq16	None
Translation	Reactome		2	116	0.972273	0.999973	comp69332_c0_seq1|comp76673_c0_seq4	None
Formation of a pool of free 40S subunits	Reactome		1	77	0.973119	0.999973	comp76673_c0_seq4	None
Metabolism of carbohydrates	Reactome		2	122	0.978114	0.999973	comp82603_c0_seq1|comp81500_c0_seq16	None
Glycerophospholipid metabolism	KEGG PATHWAY	dre00564	1	90	0.978744	0.999973	comp75521_c1_seq2	http://www.genome.jp/kegg-bin/show_pathway?dre00564/dre:565386%09red
Spliceosome	KEGG PATHWAY	dre03040	2	135	0.979095	0.999973	comp73921_c0_seq7|comp79769_c0_seq2	http://www.genome.jp/kegg-bin/show_pathway?dre03040/dre:192318%09red/dre:321860%09red
Ribosome	KEGG PATHWAY	dre03010	2	135	0.979095	0.999973	comp74119_c0_seq1|comp76673_c0_seq4	http://www.genome.jp/kegg-bin/show_pathway?dre03010/dre:406489%09red/dre:572170%09red
Nonsense Mediated Decay Enhanced by the Exon Junction Complex	Reactome		1	83	0.979655	0.999973	comp76673_c0_seq4	None
L13a-mediated translational silencing of Ceruloplasmin expression	Reactome		1	83	0.979655	0.999973	comp76673_c0_seq4	None
Nonsense-Mediated Decay	Reactome		1	83	0.979655	0.999973	comp76673_c0_seq4	None
3' -UTR-mediated translational regulation	Reactome		1	83	0.979655	0.999973	comp76673_c0_seq4	None
GTP hydrolysis and joining of the 60S ribosomal subunit	Reactome		1	83	0.979655	0.999973	comp76673_c0_seq4	None
Metabolism of mRNA	Reactome		3	160	0.979993	0.999973	comp76673_c0_seq4|comp71776_c0_seq2|comp73312_c0_seq3	None
Eukaryotic Translation Initiation	Reactome		1	88	0.983871	0.999973	comp76673_c0_seq4	None
Cap-dependent Translation Initiation	Reactome		1	88	0.983871	0.999973	comp76673_c0_seq4	None
Metabolism of RNA	Reactome		3	167	0.984445	0.999973	comp76673_c0_seq4|comp71776_c0_seq2|comp73312_c0_seq3	None
Salmonella infection	KEGG PATHWAY	dre05132	1	99	0.985501	0.999973	comp76500_c0_seq14	http://www.genome.jp/kegg-bin/show_pathway?dre05132/dre:100329779%09red
Gene Expression	Reactome		10	402	0.990835	0.999973	comp69332_c0_seq1|comp78894_c3_seq31|comp75466_c0_seq13|comp79769_c0_seq2|comp73312_c0_seq3|comp79470_c0_seq1|comp73921_c0_seq7|comp71776_c0_seq2|comp75466_c0_seq1|comp76673_c0_seq4	None
MAPK signaling pathway	KEGG PATHWAY	dre04010	6	310	0.991342	0.999973	comp78831_c1_seq8|comp80922_c0_seq1|comp81090_c1_seq2|comp77968_c1_seq13|comp73744_c0_seq3|comp75521_c1_seq2	http://www.genome.jp/kegg-bin/show_pathway?dre04010/dre:100334486%09red/dre:565386%09red/dre:557063%09red/dre:30590%09red/dre:678610%09red/dre:58129%09red
Metabolic pathways	KEGG PATHWAY	dre01100	34	1202	0.997277	0.999973	comp80525_c0_seq2|comp77074_c2_seq19|comp77074_c2_seq32|comp75729_c0_seq15|comp76379_c5_seq20|comp74064_c0_seq2|comp74698_c6_seq41|comp70172_c0_seq2|comp80832_c1_seq2|comp80568_c1_seq7|comp77286_c4_seq2|comp81087_c0_seq1|comp81087_c0_seq3|comp74247_c0_seq6|comp78551_c1_seq9|comp75863_c0_seq2|comp75873_c0_seq2|comp71391_c1_seq1|comp74064_c0_seq4|comp79679_c4_seq21|comp74927_c0_seq2|comp80802_c0_se…	http://www.genome.jp/kegg-bin/show_pathway?dre01100/dre:406696%09red/dre:140634%09red/dre:544666%09red/dre:368220%09red/dre:558466%09red/dre:100537538%09red/dre:568096%09red/dre:100333145%09red/dre:368907%09red/dre:548343%09red/dre:336473%09red/dre:321193%09red/dre:606663%09red/dre:559736%09red/dre:393864%09red/dre:30207%09red/dre:793926%09red/dre:559403%09red/dre:796456%09red/dre:562399%09red/dr…
Oxidative phosphorylation	KEGG PATHWAY	dre00190	1	144	0.997868	0.999973	comp75873_c0_seq2	http://www.genome.jp/kegg-bin/show_pathway?dre00190/dre:368907%09red
Metabolism of proteins	Reactome		6	338	0.998491	0.999973	comp69332_c0_seq1|comp73313_c0_seq3|comp77985_c0_seq7|comp69605_c0_seq1|comp79890_c3_seq3|comp76673_c0_seq4	None
Neuroactive ligand-receptor interaction	KEGG PATHWAY	dre04080	6	431	0.999788	0.999973	comp52331_c0_seq1|comp79032_c0_seq5|comp74497_c0_seq1|comp76216_c0_seq17|comp54697_c0_seq1|comp73333_c4_seq3	http://www.genome.jp/kegg-bin/show_pathway?dre04080/dre:558477%09red/dre:403050%09red/dre:286834%09red/dre:564876%09red/dre:266751%09red/dre:30442%09red

## Sheet: nonsynonymous mutation
##Databases: PANTHER, KEGG PATHWAY, Reactome, Gene Ontology
##Statistical test method: hypergeometric test
##FDR correction method: Benjamini and Hochberg
#Term	Database	ID	Input number	Background number	P-Value	Corrected P-Value	Input	Hyperlink
Phagosome	KEGG PATHWAY	dre04145	9	159	4.99647e-06	0.000488226	comp75068_c0_seq6|comp77921_c0_seq3|comp76224_c5_seq1|comp81166_c0_seq1|comp73763_c0_seq1|comp75068_c0_seq5|comp62997_c1_seq1|comp77921_c0_seq11|comp59517_c0_seq1	http://www.genome.jp/kegg-bin/show_pathway?dre04145/dre:393557%09red/dre:327277%09red/dre:368615%09red/dre:30764%09red/dre:321453%09red/dre:30783%09red/dre:337572%09red
Cell adhesion molecules (CAMs)	KEGG PATHWAY	dre04514	7	126	6.67873e-05	0.00520808	comp75068_c0_seq6|comp28133_c0_seq1|comp77921_c0_seq3|comp81166_c0_seq1|comp75068_c0_seq5|comp62997_c1_seq1|comp77921_c0_seq11	http://www.genome.jp/kegg-bin/show_pathway?dre04514/dre:393557%09red/dre:30764%09red/dre:30783%09red/dre:368615%09red/dre:81580%09red
Herpes simplex infection	KEGG PATHWAY	dre05168	8	173	6.85273e-05	0.00520808	comp75068_c0_seq6|comp75068_c0_seq5|comp77921_c0_seq3|comp73644_c0_seq1|comp81166_c0_seq1|comp62997_c1_seq1|comp77921_c0_seq11|comp68991_c0_seq1	http://www.genome.jp/kegg-bin/show_pathway?dre05168/dre:393557%09red/dre:768248%09red/dre:368615%09red/dre:30764%09red/dre:30783%09red/dre:335916%09red
Endosomal Sorting Complex Required For Transport (ESCRT)	Reactome		2	19	0.00151368	0.103536	comp70919_c3_seq1|comp70993_c0_seq1	None
Intestinal immune network for IgA production	KEGG PATHWAY	dre04672	3	38	0.00369322	0.229651	comp62997_c1_seq1|comp77921_c0_seq11|comp77921_c0_seq3	http://www.genome.jp/kegg-bin/show_pathway?dre04672/dre:30764%09red/dre:30783%09red/dre:368615%09red
Scavenging by Class A Receptors	Reactome		1	5	0.0163837	0.407033	comp76461_c0_seq1	None
Urea cycle	Reactome		1	5	0.0163837	0.407033	comp75044_c0_seq1	None
Parkinson disease	PANTHER	P00049	1	27	0.0200286	0.407033	comp73724_c0_seq1	http://www.pantherdb.org/pathway/pathwayDiagram.jsp?catAccession=P00049
Membrane Trafficking	Reactome		2	84	0.0234868	0.407033	comp70919_c3_seq1|comp70993_c0_seq1	None
Attachment of GPI anchor to uPAR	Reactome		1	8	0.024476	0.407033	comp67466_c0_seq2	None
Activation of the AP-1 family of transcription factors	Reactome		1	9	0.0271588	0.407033	comp73644_c0_seq1	None
Apoptotic cleavage of cellular proteins	Reactome		1	10	0.0298343	0.407033	comp81175_c3_seq1	None
Propanoate metabolism	KEGG PATHWAY	dre00640	2	35	0.0321538	0.407033	comp63806_c0_seq1|comp78743_c0_seq1	http://www.genome.jp/kegg-bin/show_pathway?dre00640/dre:793834%09red/dre:30497%09red
Dissolution of Fibrin Clot	Reactome		1	12	0.0351636	0.407033	comp67466_c0_seq2	None
Binding and Uptake of Ligands by Scavenger Receptors	Reactome		1	13	0.0378174	0.407033	comp76461_c0_seq1	None
Pyruvate metabolism	Reactome		1	14	0.040464	0.407033	comp63806_c0_seq1	None
@@Disease	Reactome		1	282	0.543062	0.726512	comp63806_c0_seq1	None
@@Pyruvate metabolism	KEGG PATHWAY	dre00620	1	45	0.297034	0.593971	comp63806_c0_seq1	http://www.genome.jp/kegg-bin/show_pathway?dre00620/dre:30497%09red
Apoptotic execution phase	Reactome		1	15	0.0431034	0.407033	comp81175_c3_seq1	None
ISG15 antiviral mechanism	Reactome		1	16	0.0457357	0.407033	comp76074_c0_seq1	None
Antiviral mechanism by IFN-stimulated genes	Reactome		1	16	0.0457357	0.407033	comp76074_c0_seq1	None
Endocytosis	KEGG PATHWAY	dre04144	5	264	0.0542929	0.436898	comp70919_c3_seq1|comp75068_c0_seq6|comp70993_c0_seq1|comp81166_c0_seq1|comp75068_c0_seq5	http://www.genome.jp/kegg-bin/show_pathway?dre04144/dre:393557%09red/dre:777738%09red/dre:445397%09red
Post-translational modification: synthesis of GPI-anchored proteins	Reactome		1	21	0.0587902	0.442702	comp67466_c0_seq2	None
MAPK targets/ Nuclear events mediated by MAP kinases	Reactome		1	21	0.0587902	0.442702	comp73644_c0_seq1	None
Interferon Signaling	Reactome		1	25	0.0691068	0.468505	comp76074_c0_seq1	None
FCERI mediated MAPK activation	Reactome		1	25	0.0691068	0.468505	comp73644_c0_seq1	None
Oxidative Stress Induced Senescence	Reactome		1	25	0.0691068	0.468505	comp73644_c0_seq1	None
Pyruvate metabolism and Citric Acid (TCA) cycle	Reactome		1	29	0.0793119	0.474692	comp63806_c0_seq1	None
MAP kinase activation in TLR cascade	Reactome		1	32	0.0868932	0.474692	comp73644_c0_seq1	None
p53 signaling pathway	KEGG PATHWAY	dre04115	2	70	0.104227	0.474692	comp68991_c0_seq1|comp71203_c0_seq1	http://www.genome.jp/kegg-bin/show_pathway?dre04115/dre:171473%09red/dre:768248%09red
TRAF6 Mediated Induction of proinflammatory cytokines	Reactome		1	39	0.104344	0.474692	comp73644_c0_seq1	None
MyD88-independent cascade	Reactome		1	42	0.111722	0.474692	comp73644_c0_seq1	None
TRIF-mediated TLR3/TLR4 signaling	Reactome		1	42	0.111722	0.474692	comp73644_c0_seq1	None
Toll Like Receptor 3 (TLR3) Cascade	Reactome		1	42	0.111722	0.474692	comp73644_c0_seq1	None
Toll Like Receptor TLR1:TLR2 Cascade	Reactome		1	43	0.114168	0.474692	comp73644_c0_seq1	None
Toll Like Receptor 5 (TLR5) Cascade	Reactome		1	43	0.114168	0.474692	comp73644_c0_seq1	None
Toll Like Receptor TLR6:TLR2 Cascade	Reactome		1	43	0.114168	0.474692	comp73644_c0_seq1	None
Toll Like Receptor 2 (TLR2) Cascade	Reactome		1	43	0.114168	0.474692	comp73644_c0_seq1	None
MyD88 cascade initiated on plasma membrane	Reactome		1	43	0.114168	0.474692	comp73644_c0_seq1	None
MyD88:Mal cascade initiated on plasma membrane	Reactome		1	43	0.114168	0.474692	comp73644_c0_seq1	None
Toll Like Receptor 10 (TLR10) Cascade	Reactome		1	43	0.114168	0.474692	comp73644_c0_seq1	None
MyD88 dependent cascade initiated on endosome	Reactome		1	44	0.116607	0.474692	comp73644_c0_seq1	None
Toll Like Receptor 9 (TLR9) Cascade	Reactome		1	44	0.116607	0.474692	comp73644_c0_seq1	None
TRAF6 mediated induction of NFkB and MAP kinases upon TLR7/8 or 9 activation	Reactome		1	44	0.116607	0.474692	comp73644_c0_seq1	None
Toll Like Receptor 7/8 (TLR7/8) Cascade	Reactome		1	44	0.116607	0.474692	comp73644_c0_seq1	None
RNA transport	KEGG PATHWAY	dre03013	3	154	0.117747	0.474692	comp74624_c1_seq1|comp81175_c3_seq1|comp70661_c1_seq1	http://www.genome.jp/kegg-bin/show_pathway?dre03013/dre:796380%09red/dre:327495%09red/dre:553214%09red
Activated TLR4 signalling	Reactome		1	46	0.121466	0.475021	comp73644_c0_seq1	None
Toll Like Receptor 4 (TLR4) Cascade	Reactome		1	48	0.126299	0.483103	comp73644_c0_seq1	None
Cellular Senescence	Reactome		1	49	0.128705	0.483103	comp73644_c0_seq1	None
Toll-Like Receptors Cascades	Reactome		1	53	0.138265	0.487865	comp73644_c0_seq1	None
mRNA surveillance pathway	KEGG PATHWAY	dre03015	2	89	0.152594	0.487865	comp81175_c3_seq1|comp78562_c0_seq1	http://www.genome.jp/kegg-bin/show_pathway?dre03015/dre:324267%09red/dre:327495%09red
Biosynthesis of unsaturated fatty acids	KEGG PATHWAY	dre01040	1	21	0.15497	0.487865	comp78743_c0_seq1	http://www.genome.jp/kegg-bin/show_pathway?dre01040/dre:793834%09red
Cellular responses to stress	Reactome		1	63	0.161715	0.490429	comp73644_c0_seq1	None
Other glycan degradation	KEGG PATHWAY	dre00511	1	24	0.174173	0.49438	comp73634_c0_seq9	http://www.genome.jp/kegg-bin/show_pathway?dre00511/dre:445487%09red
Eukaryotic Translation Termination	Reactome		1	72	0.182281	0.499699	comp81595_c0_seq1	None
Peptide chain elongation	Reactome		1	73	0.184536	0.499699	comp81595_c0_seq1	None
Nonsense Mediated Decay Independent of the Exon Junction Complex	Reactome		1	74	0.186784	0.499699	comp81595_c0_seq1	None
Fc epsilon receptor (FCERI) signaling	Reactome		1	74	0.186784	0.499699	comp73644_c0_seq1	None
Cytokine Signaling in Immune system	Reactome		1	75	0.189026	0.499699	comp76074_c0_seq1	None
Eukaryotic Translation Elongation	Reactome		1	75	0.189026	0.499699	comp81595_c0_seq1	None
Apoptosis	Reactome		1	76	0.191261	0.499699	comp81175_c3_seq1	None
@@Apoptosis	KEGG PATHWAY	dre04210	1	95	0.521532	0.721806	comp68991_c0_seq1	http://www.genome.jp/kegg-bin/show_pathway?dre04210/dre:768248%09red
Butanoate metabolism	KEGG PATHWAY	dre00650	1	27	0.192944	0.501318	comp78743_c0_seq1	http://www.genome.jp/kegg-bin/show_pathway?dre00650/dre:793834%09red
Formation of a pool of free 40S subunits	Reactome		1	77	0.193491	0.501318	comp81595_c0_seq1	None
GTP hydrolysis and joining of the 60S ribosomal subunit	Reactome		1	83	0.206743	0.503565	comp81595_c0_seq1	None
Nonsense-Mediated Decay	Reactome		1	83	0.206743	0.503565	comp81595_c0_seq1	None
3' -UTR-mediated translational regulation	Reactome		1	83	0.206743	0.503565	comp81595_c0_seq1	None
L13a-mediated translational silencing of Ceruloplasmin expression	Reactome		1	83	0.206743	0.503565	comp81595_c0_seq1	None
Nonsense Mediated Decay Enhanced by the Exon Junction Complex	Reactome		1	83	0.206743	0.503565	comp81595_c0_seq1	None
SRP-dependent cotranslational protein targeting to membrane	Reactome		1	85	0.211112	0.505331	comp81595_c0_seq1	None
beta-Alanine metabolism	KEGG PATHWAY	dre00410	1	30	0.211294	0.505331	comp78743_c0_seq1	http://www.genome.jp/kegg-bin/show_pathway?dre00410/dre:793834%09red
The citric acid (TCA) cycle and respiratory electron transport	Reactome		1	87	0.215458	0.513073	comp63806_c0_seq1	None
Pentose phosphate pathway	KEGG PATHWAY	dre00030	1	31	0.217318	0.513073	comp80089_c0_seq19	http://www.genome.jp/kegg-bin/show_pathway?dre00030/dre:569348%09red
Cap-dependent Translation Initiation	Reactome		1	88	0.217622	0.513073	comp81595_c0_seq1	None
Eukaryotic Translation Initiation	Reactome		1	88	0.217622	0.513073	comp81595_c0_seq1	None
Fatty acid elongation	KEGG PATHWAY	dre00062	1	32	0.223297	0.517746	comp78743_c0_seq1	http://www.genome.jp/kegg-bin/show_pathway?dre00062/dre:793834%09red
Post-translational protein modification	Reactome		1	97	0.236834	0.533092	comp67466_c0_seq2	None
Metabolism of proteins	Reactome		2	338	0.240048	0.536073	comp81595_c0_seq1|comp67466_c0_seq2	None
Immune System	Reactome		2	340	0.242081	0.537608	comp73644_c0_seq1|comp76074_c0_seq1	None
Metabolism of amino acids and derivatives	Reactome		1	109	0.261728	0.558906	comp75044_c0_seq1	None
Fatty acid degradation	KEGG PATHWAY	dre00071	1	40	0.26953	0.562069	comp78743_c0_seq1	http://www.genome.jp/kegg-bin/show_pathway?dre00071/dre:793834%09red
Cysteine and methionine metabolism	KEGG PATHWAY	dre00270	1	40	0.26953	0.562069	comp63806_c0_seq1	http://www.genome.jp/kegg-bin/show_pathway?dre00270/dre:30497%09red
Translation	Reactome		1	116	0.275878	0.569465	comp81595_c0_seq1	None
Ribosome	KEGG PATHWAY	dre03010	2	135	0.280413	0.574259	comp81595_c0_seq1|comp76967_c0_seq1	http://www.genome.jp/kegg-bin/show_pathway?dre03010/dre:565937%09red/dre:326961%09red
Lysosome	KEGG PATHWAY	dre04142	2	142	0.300184	0.593971	comp73763_c0_seq1|comp76224_c5_seq1	http://www.genome.jp/kegg-bin/show_pathway?dre04142/dre:321453%09red/dre:337572%09red
SNARE interactions in vesicular transport	KEGG PATHWAY	dre04130	1	46	0.30241	0.595304	comp59517_c0_seq1	http://www.genome.jp/kegg-bin/show_pathway?dre04130/dre:327277%09red
Tryptophan metabolism	KEGG PATHWAY	dre00380	1	47	0.307746	0.601312	comp78743_c0_seq1	http://www.genome.jp/kegg-bin/show_pathway?dre00380/dre:793834%09red
Valine, leucine and isoleucine degradation	KEGG PATHWAY	dre00280	1	48	0.313041	0.601312	comp78743_c0_seq1	http://www.genome.jp/kegg-bin/show_pathway?dre00280/dre:793834%09red
Proteasome	KEGG PATHWAY	dre03050	1	55	0.349005	0.642341	comp73724_c0_seq1	http://www.genome.jp/kegg-bin/show_pathway?dre03050/dre:83917%09red
Amino sugar and nucleotide sugar metabolism	KEGG PATHWAY	dre00520	1	56	0.353989	0.649138	comp76339_c0_seq1	http://www.genome.jp/kegg-bin/show_pathway?dre00520/dre:474321%09red
Metabolism of mRNA	Reactome		1	160	0.35889	0.652874	comp81595_c0_seq1	None
Metabolism of RNA	Reactome		1	167	0.371201	0.665151	comp81595_c0_seq1	None
Lysine degradation	KEGG PATHWAY	dre00310	1	61	0.378346	0.665151	comp78743_c0_seq1	http://www.genome.jp/kegg-bin/show_pathway?dre00310/dre:793834%09red
Protein processing in endoplasmic reticulum	KEGG PATHWAY	dre04141	2	175	0.391592	0.665151	comp80249_c0_seq1|comp78395_c0_seq1	http://www.genome.jp/kegg-bin/show_pathway?dre04141/dre:554998%09red/dre:324855%09red
Arginine and proline metabolism	KEGG PATHWAY	dre00330	1	69	0.415442	0.677113	comp75044_c0_seq1	http://www.genome.jp/kegg-bin/show_pathway?dre00330/dre:322614%09red
Glycolysis / Gluconeogenesis	KEGG PATHWAY	dre00010	1	71	0.424369	0.683314	comp63806_c0_seq1	http://www.genome.jp/kegg-bin/show_pathway?dre00010/dre:30497%09red
Hemostasis	Reactome		1	199	0.424574	0.683314	comp67466_c0_seq2	None
mTOR signaling pathway	KEGG PATHWAY	dre04150	1	72	0.428782	0.686461	comp70661_c1_seq1	http://www.genome.jp/kegg-bin/show_pathway?dre04150/dre:553214%09red
Innate Immune System	Reactome		1	206	0.435639	0.686461	comp73644_c0_seq1	None
Biosynthesis of amino acids	KEGG PATHWAY	dre01230	1	88	0.495003	0.717107	comp75044_c0_seq1	http://www.genome.jp/kegg-bin/show_pathway?dre01230/dre:322614%09red
Salmonella infection	KEGG PATHWAY	dre05132	1	99	0.536068	0.726512	comp73644_c0_seq1	http://www.genome.jp/kegg-bin/show_pathway?dre05132/dre:335916%09red
Toll-like receptor signaling pathway	KEGG PATHWAY	dre04620	1	100	0.539633	0.726512	comp73644_c0_seq1	http://www.genome.jp/kegg-bin/show_pathway?dre04620/dre:335916%09red
ErbB signaling pathway	KEGG PATHWAY	dre04012	1	104	0.553625	0.733875	comp73644_c0_seq1	http://www.genome.jp/kegg-bin/show_pathway?dre04012/dre:335916%09red
Regulation of actin cytoskeleton	KEGG PATHWAY	dre04810	2	259	0.594912	0.762022	comp75347_c3_seq1|comp80093_c0_seq1	http://www.genome.jp/kegg-bin/show_pathway?dre04810/dre:321099%09red/dre:406363%09red
GnRH signaling pathway	KEGG PATHWAY	dre04912	1	119	0.602451	0.763105	comp73644_c0_seq1	http://www.genome.jp/kegg-bin/show_pathway?dre04912/dre:335916%09red
Metabolism	Reactome		2	767	0.628512	0.78164	comp63806_c0_seq1|comp75044_c0_seq1	None
Spliceosome	KEGG PATHWAY	dre03040	1	135	0.64872	0.79889	comp81175_c3_seq1	http://www.genome.jp/kegg-bin/show_pathway?dre03040/dre:327495%09red
Oxidative phosphorylation	KEGG PATHWAY	dre00190	1	144	0.672363	0.818736	comp79340_c1_seq1	http://www.genome.jp/kegg-bin/show_pathway?dre00190/dre:321951%09red
Gene Expression	Reactome		1	402	0.673011	0.818736	comp81595_c0_seq1	None
MAPK signaling pathway	KEGG PATHWAY	dre04010	2	310	0.691798	0.83455	comp68991_c0_seq1|comp73644_c0_seq1	http://www.genome.jp/kegg-bin/show_pathway?dre04010/dre:768248%09red/dre:335916%09red
Cytokine-cytokine receptor interaction	KEGG PATHWAY	dre04060	1	155	0.699133	0.83896	comp68991_c0_seq1	http://www.genome.jp/kegg-bin/show_pathway?dre04060/dre:768248%09red
Tight junction	KEGG PATHWAY	dre04530	1	162	0.71503	0.847627	comp28133_c0_seq1	http://www.genome.jp/kegg-bin/show_pathway?dre04530/dre:81580%09red
Wnt signaling pathway	KEGG PATHWAY	dre04310	1	174	0.740374	0.855052	comp73644_c0_seq1	http://www.genome.jp/kegg-bin/show_pathway?dre04310/dre:335916%09red
Focal adhesion	KEGG PATHWAY	dre04510	1	236	0.8398	0.896837	comp73644_c0_seq1	http://www.genome.jp/kegg-bin/show_pathway?dre04510/dre:335916%09red
Calcium signaling pathway	KEGG PATHWAY	dre04020	1	253	0.85973	0.9047	comp67767_c1_seq1	http://www.genome.jp/kegg-bin/show_pathway?dre04020/dre:566370%09red
Metabolic pathways	KEGG PATHWAY	dre01100	5	1202	0.960039	0.969965	comp63806_c0_seq1|comp80089_c0_seq19|comp78743_c0_seq1|comp79340_c1_seq1|comp75044_c0_seq1	http://www.genome.jp/kegg-bin/show_pathway?dre01100/dre:793834%09red/dre:321951%09red/dre:30497%09red/dre:569348%09red/dre:322614%09red
