# Supplementary material for: A Comparative Transcriptome Analysis between Wild and Albino Yellow Catfish (Pelteobagrus fulvidraco)
Source: PLoS One. 2015 Jun 26;10(6):e0131504. doi: 10.1371/journal.pone.0131504 (PMC4482592; doi:10.1371/journal.pone.0131504)
Supplement: S4 Table — Note that some contigs may encode more than one protein sequence according to the prediction. (XLS) [file pone.0131504.s004.xls]

## Sheet: Supplemental Table S4
Contigname	Site	nuc(wild)	nuc(mutant)	position	start of position	end of position	chain
comp28091_c0_seq1	1001	G	A	CDS	1	1359	+
comp28120_c0_seq1	143	A	C	CDS	2	373	+
comp28133_c0_seq1	657	T	G	CDS	490	1113	-
comp28161_c0_seq1	653	C	T	CDS	206	1507	-
comp28161_c0_seq1	980	C	A	CDS	206	1507	-
comp28911_c0_seq1	363	C	T	CDS	214	897	+
comp29092_c0_seq1	341	C	T	three_prime_UTR	1	349	-
comp29092_c0_seq1	346	T	C	three_prime_UTR	1	349	-
comp37810_c0_seq1	1736	T	C	three_prime_UTR	1678	3028	+
comp38516_c0_seq1	927	G	T	three_prime_UTR	692	992	+
comp38777_c0_seq1	1335	C	G	five_prime_UTR	1321	1576	-
comp38777_c0_seq1	1335	C	G	three_prime_UTR	503	1576	+
comp39013_c0_seq1	446	A	G	CDS	23	496	-
comp39716_c0_seq1	177	C	G	three_prime_UTR	1	396	-
comp40227_c0_seq1	542	A	G	CDS	198	671	+
comp40302_c0_seq1	324	A	T	CDS	123	482	-
comp40302_c0_seq1	324	A	T	three_prime_UTR	315	615	+
comp40655_c0_seq1	1004	T	G	three_prime_UTR	993	1266	+
comp44285_c0_seq1	2252	T	C	CDS	527	2311	-
comp52288_c0_seq1	177	T	C	three_prime_UTR	1	900	-
comp52564_c0_seq1	1266	A	T	CDS	288	1793	-
comp52564_c0_seq1	771	C	A	CDS	288	1793	-
comp53245_c0_seq1	1317	G	A	three_prime_UTR	1136	1629	+
comp53336_c0_seq1	329	G	C	CDS	3	401	+
comp53423_c2_seq1	856	C	T	CDS	2	940	+
comp53708_c0_seq1	226	T	C	CDS	122	499	+
comp54308_c0_seq1	145	G	T	CDS	2	2191	-
comp54308_c0_seq1	158	A	G	CDS	2	2191	-
comp54780_c0_seq1	933	G	A	CDS	405	1511	-
comp54843_c0_seq1	386	A	G	CDS	153	788	+
comp54843_c0_seq1	386	A	G	three_prime_UTR	1	409	-
comp55054_c0_seq1	310	T	C	CDS	216	1127	+
comp55054_c0_seq1	1129	G	A	three_prime_UTR	1128	1446	+
comp58342_c0_seq1	474	T	C	CDS	342	1268	-
comp59467_c0_seq1	2012	G	A	three_prime_UTR	1188	3074	+
comp59502_c0_seq1	700	T	C	CDS	311	865	+
comp59517_c0_seq1	767	A	G	three_prime_UTR	766	999	+
comp59517_c0_seq1	767	A	G	CDS	604	999	-
comp60877_c0_seq1	1213	C	A	CDS	287	1405	+
comp61198_c0_seq1	1795	C	T	CDS	169	2529	-
comp61248_c0_seq1	1009	C	T	CDS	360	1049	-
comp61284_c0_seq1	295	G	A	CDS	107	445	+
comp61338_c0_seq1	925	A	C	three_prime_UTR	903	978	+
comp61363_c0_seq1	152	T	C	three_prime_UTR	1	629	-
comp61567_c0_seq1	1153	A	G	CDS	694	1179	-
comp61567_c0_seq1	543	A	T	three_prime_UTR	1	693	-
comp61851_c0_seq2	922	C	T	five_prime_UTR	611	1238	-
comp61983_c0_seq1	1178	C	T	CDS	64	1377	+
comp61983_c0_seq1	1179	A	G	CDS	64	1377	+
comp61983_c0_seq1	519	A	G	CDS	64	1377	+
comp62105_c2_seq1	1524	T	C	CDS	1	2112	+
comp62254_c0_seq1	700	T	C	three_prime_UTR	680	862	+
comp62418_c0_seq1	636	C	A	CDS	394	795	+
comp62596_c0_seq1	1172	T	G	CDS	773	6037	-
comp62596_c0_seq1	5861	C	T	CDS	773	6037	-
comp62897_c0_seq1	1714	A	G	three_prime_UTR	1	2116	-
comp62897_c0_seq1	706	A	G	three_prime_UTR	1	2116	-
comp62997_c1_seq1	490	T	G	CDS	246	620	+
comp63223_c0_seq1	302	T	G	five_prime_UTR	1	326	+
comp63633_c1_seq1	1820	G	T	three_prime_UTR	1262	1966	+
comp63670_c0_seq1	834	A	G	CDS	279	1178	-
comp63694_c0_seq1	262	T	A	CDS	149	559	+
comp63719_c0_seq1	498	T	C	CDS	66	1202	-
comp63727_c0_seq1	3701	A	G	CDS	1139	5923	-
comp63790_c0_seq1	672	G	A	three_prime_UTR	627	1040	+
comp63806_c0_seq1	359	T	C	CDS	210	1268	-
comp63806_c0_seq1	359	T	C	CDS	3	1208	+
comp63888_c0_seq1	332	C	G	CDS	180	599	+
comp63909_c0_seq1	464	T	C	CDS	3	749	+
comp64135_c0_seq1	1448	T	C	CDS	821	2215	-
comp64199_c0_seq1	724	G	A	CDS	299	853	+
comp64246_c0_seq1	970	G	A	CDS	606	1616	+
comp64323_c0_seq1	1288	A	G	CDS	796	1821	-
comp64429_c0_seq1	1307	T	C	CDS	261	2114	+
comp64552_c0_seq1	1212	A	G	CDS	190	1482	+
comp64593_c0_seq1	302	T	G	CDS	187	1329	-
comp64593_c0_seq1	376	G	T	CDS	187	1329	-
comp64593_c0_seq1	713	T	A	CDS	187	1329	-
comp64609_c0_seq1	1069	T	C	five_prime_UTR	1	1187	+
comp64609_c0_seq1	972	G	A	five_prime_UTR	1	1187	+
comp64609_c0_seq1	1069	T	C	CDS	438	1439	-
comp64609_c0_seq1	972	G	A	CDS	438	1439	-
comp64729_c0_seq1	518	T	C	CDS	68	889	+
comp64794_c0_seq1	1272	C	A	three_prime_UTR	1	1838	-
comp64817_c0_seq1	3996	T	C	CDS	229	4839	+
comp65056_c0_seq1	501	A	G	three_prime_UTR	1	792	-
comp65102_c0_seq1	1139	G	C	three_prime_UTR	1	1704	-
comp65310_c0_seq1	1951	G	T	CDS	497	2203	+
comp65310_c0_seq1	1951	G	T	three_prime_UTR	1	1958	-
comp65325_c0_seq1	1089	A	G	CDS	885	2858	-
comp65325_c0_seq1	1362	C	T	CDS	885	2858	-
comp65325_c0_seq1	1905	G	A	CDS	885	2858	-
comp65404_c0_seq1	975	G	C	three_prime_UTR	859	1155	+
comp65469_c0_seq1	978	C	G	CDS	414	2837	-
comp65572_c0_seq1	317	G	A	CDS	221	1996	-
comp65624_c0_seq1	772	C	T	CDS	55	930	-
comp65735_c1_seq1	1190	G	T	CDS	1165	1515	-
comp65735_c1_seq1	1191	C	G	CDS	1165	1515	-
comp65980_c0_seq1	815	A	C	three_prime_UTR	621	1336	+
comp65993_c0_seq1	235	T	C	CDS	116	544	+
comp66077_c0_seq1	913	T	G	CDS	305	1675	+
comp66096_c0_seq1	294	T	C	CDS	151	1269	+
comp66139_c0_seq1	408	G	C	three_prime_UTR	1	408	-
comp66252_c0_seq1	927	C	T	CDS	624	1688	-
comp66259_c1_seq1	1769	A	C	CDS	776	2206	-
comp66296_c0_seq1	1256	A	G	three_prime_UTR	951	1331	+
comp66302_c0_seq1	1061	C	T	CDS	174	1145	+
comp66304_c0_seq1	581	T	A	three_prime_UTR	1	761	-
comp66362_c0_seq1	310	T	C	CDS	110	1273	+
comp66425_c2_seq1	472	T	C	CDS	2	526	+
comp66434_c0_seq6	1342	G	A	CDS	653	1921	-
comp66437_c0_seq4	424	A	G	CDS	313	1800	-
comp66461_c0_seq4	371	T	A	CDS	243	686	+
comp66622_c0_seq1	343	A	G	CDS	83	532	+
comp66655_c0_seq1	114	C	A	three_prime_UTR	1	1230	-
comp66659_c1_seq1	1472	G	C	three_prime_UTR	715	1538	+
comp66733_c0_seq1	49	T	G	CDS	2	568	+
comp66775_c0_seq1	536	A	G	CDS	164	1591	-
comp67006_c3_seq2	858	T	C	three_prime_UTR	797	2116	+
comp67037_c0_seq1	271	C	G	CDS	1	540	-
comp67067_c0_seq1	768	C	T	CDS	3	1013	+
comp67214_c0_seq1	622	G	C	three_prime_UTR	572	771	+
comp67231_c0_seq1	818	T	C	CDS	246	1928	+
comp67287_c0_seq1	1212	G	A	CDS	765	1445	-
comp67292_c0_seq1	202	G	A	CDS	182	664	+
comp67293_c0_seq1	2377	C	T	CDS	919	2535	-
comp67293_c0_seq1	914	A	C	three_prime_UTR	1	918	-
comp67355_c0_seq1	448	C	T	three_prime_UTR	1	548	-
comp67368_c0_seq1	230	T	G	CDS	104	739	-
comp67373_c0_seq1	706	T	C	CDS	95	844	+
comp67423_c1_seq1	620	T	C	CDS	35	2194	-
comp67425_c1_seq1	1370	A	G	CDS	137	1669	+
comp67425_c1_seq1	1386	A	G	CDS	137	1669	+
comp67425_c1_seq1	1387	G	T	CDS	137	1669	+
comp67466_c0_seq2	756	G	T	CDS	658	1275	-
comp67487_c0_seq1	99	C	T	five_prime_UTR	1	173	+
comp67516_c0_seq1	1977	G	A	CDS	217	2028	+
comp67525_c0_seq1	277	G	A	CDS	257	892	-
comp67525_c0_seq1	277	G	A	five_prime_UTR	1	727	+
comp67623_c0_seq1	130	C	A	CDS	3	506	+
comp67664_c0_seq1	456	T	C	CDS	119	1285	-
comp67767_c1_seq1	287	C	A	CDS	3	815	-
comp67802_c0_seq1	2370	T	C	CDS	963	2606	-
comp67972_c0_seq1	456	G	A	CDS	161	589	-
comp67980_c0_seq1	2347	A	G	CDS	52	2772	-
comp68085_c1_seq1	2658	T	G	three_prime_UTR	1223	2765	+
comp68328_c0_seq1	1343	G	A	CDS	344	1945	-
comp68380_c0_seq1	1463	A	G	CDS	293	2245	-
comp68380_c0_seq1	207	A	G	three_prime_UTR	1	292	-
comp68392_c0_seq1	1344	T	C	three_prime_UTR	1	1766	-
comp68481_c0_seq1	1302	G	A	three_prime_UTR	1	1601	-
comp68486_c0_seq1	1328	A	G	three_prime_UTR	672	1690	+
comp68522_c0_seq1	378	A	C	three_prime_UTR	1	469	-
comp68522_c0_seq1	379	A	T	three_prime_UTR	1	469	-
comp68543_c0_seq1	469	G	A	CDS	178	1203	-
comp68643_c1_seq1	3365	C	A	CDS	3180	3590	+
comp68643_c1_seq1	3365	C	A	five_prime_UTR	2599	3838	-
comp68672_c0_seq1	182	A	C	five_prime_UTR	1	285	+
comp68672_c0_seq1	636	T	C	CDS	286	1710	+
comp68680_c0_seq1	932	G	A	CDS	551	1198	-
comp68743_c0_seq1	1605	A	G	CDS	1101	2435	-
comp68743_c0_seq1	1605	A	G	three_prime_UTR	631	2558	+
comp68753_c1_seq1	816	A	G	CDS	213	845	-
comp68812_c0_seq1	2004	C	G	five_prime_UTR	1945	2270	-
comp68812_c0_seq1	1555	G	A	CDS	730	1944	-
comp68812_c0_seq1	1718	C	T	CDS	730	1944	-
comp68839_c0_seq1	449	C	T	CDS	137	1786	+
comp68932_c0_seq1	897	G	A	three_prime_UTR	853	1928	+
comp68976_c0_seq1	363	A	G	CDS	145	849	+
comp68983_c0_seq1	711	C	G	three_prime_UTR	455	1210	+
comp68983_c0_seq1	877	A	G	three_prime_UTR	455	1210	+
comp68991_c0_seq1	1049	G	T	CDS	395	1339	-
comp69000_c0_seq1	1577	C	T	CDS	252	1739	+
comp69028_c0_seq1	221	G	A	CDS	3	1130	+
comp69056_c0_seq1	2137	C	T	three_prime_UTR	514	2692	+
comp69056_c0_seq1	2137	C	T	three_prime_UTR	1	2196	-
comp69115_c0_seq1	713	C	T	CDS	641	1012	-
comp69116_c0_seq1	2285	A	G	three_prime_UTR	518	2670	+
comp69116_c0_seq1	2285	A	G	CDS	641	2530	-
comp69122_c1_seq1	709	C	T	CDS	465	809	-
comp69195_c0_seq2	1531	T	A	three_prime_UTR	1	2171	-
comp69195_c0_seq2	397	T	C	three_prime_UTR	1	2171	-
comp69230_c0_seq1	636	T	C	CDS	345	683	-
comp69294_c0_seq1	1156	T	C	CDS	305	1294	+
comp69309_c0_seq1	1379	T	C	three_prime_UTR	1280	1599	+
comp69330_c0_seq1	1350	T	A	CDS	532	2082	+
comp69344_c0_seq1	1969	T	C	CDS	1	3147	+
comp69344_c0_seq1	882	A	T	CDS	1	3147	+
comp69401_c0_seq1	171	A	G	CDS	3	650	-
comp69409_c2_seq1	461	G	A	three_prime_UTR	1	611	-
comp69423_c0_seq1	716	G	T	CDS	158	925	-
comp69493_c0_seq1	372	G	A	CDS	336	977	-
comp69508_c0_seq1	781	A	T	CDS	590	928	-
comp69510_c0_seq1	810	A	T	three_prime_UTR	604	1142	+
comp69514_c0_seq1	538	T	A	three_prime_UTR	1	1645	-
comp69514_c0_seq1	554	A	G	three_prime_UTR	1	1645	-
comp69532_c0_seq1	1734	C	T	CDS	241	1911	+
comp69533_c0_seq1	848	A	C	three_prime_UTR	754	1003	+
comp69557_c0_seq1	486	T	C	CDS	87	611	+
comp69563_c0_seq1	225	C	T	CDS	3	476	+
comp69593_c0_seq1	756	G	A	three_prime_UTR	1	1527	-
comp69678_c0_seq1	3530	A	G	CDS	1986	3881	-
comp69769_c0_seq1	368	G	A	CDS	198	557	+
comp69857_c0_seq1	727	C	G	five_prime_UTR	674	1035	-
comp69857_c0_seq1	590	G	A	CDS	32	673	-
comp70139_c0_seq1	330	G	A	CDS	1	906	+
comp70190_c0_seq1	1221	T	C	CDS	726	1250	-
comp70202_c0_seq1	2049	A	T	CDS	2007	2558	-
comp70202_c0_seq1	2121	C	A	CDS	2007	2558	-
comp70233_c0_seq1	1455	T	C	CDS	1	1560	+
comp70233_c0_seq1	4300	C	T	three_prime_UTR	1561	4536	+
comp70273_c0_seq1	567	A	G	CDS	223	789	+
comp70327_c0_seq1	1304	A	T	CDS	141	2177	+
comp70327_c0_seq1	1340	T	C	CDS	141	2177	+
comp70377_c0_seq1	3716	C	A	CDS	175	4053	+
comp70377_c0_seq1	3716	C	A	five_prime_UTR	1446	4991	-
comp70412_c0_seq1	925	G	A	CDS	26	1246	+
comp70423_c0_seq1	313	G	A	CDS	52	465	-
comp70491_c0_seq1	999	A	G	CDS	279	1112	-
comp70521_c0_seq1	1240	G	A	three_prime_UTR	1183	1319	+
comp70549_c0_seq1	1123	C	T	CDS	506	2572	+
comp70549_c0_seq1	2095	T	C	CDS	506	2572	+
comp70585_c0_seq1	678	G	A	CDS	174	1205	-
comp70588_c0_seq1	1453	A	T	CDS	341	2578	+
comp70661_c1_seq1	978	A	G	CDS	899	2515	-
comp70828_c0_seq1	146	G	A	three_prime_UTR	1	211	-
comp70842_c0_seq1	1862	T	C	CDS	785	2707	-
comp70842_c0_seq1	2027	C	T	CDS	785	2707	-
comp70847_c0_seq1	888	T	C	three_prime_UTR	873	1603	+
comp70857_c0_seq1	706	T	C	CDS	190	1875	-
comp70875_c3_seq2	157	A	G	CDS	2	766	+
comp70889_c0_seq1	334	T	G	CDS	239	712	+
comp70896_c0_seq2	439	G	A	CDS	112	2349	-
comp70919_c3_seq1	1027	G	C	CDS	676	1671	+
comp70919_c3_seq1	1173	A	G	CDS	676	1671	+
comp70926_c0_seq1	564	G	A	CDS	268	801	+
comp70960_c0_seq1	375	T	C	CDS	196	648	+
comp70975_c0_seq1	123	G	A	three_prime_UTR	1	405	-
comp70976_c0_seq1	1553	T	A	three_prime_UTR	1	1943	-
comp70993_c0_seq1	1310	T	C	CDS	1195	1809	-
comp71018_c0_seq1	262	A	C	CDS	2	682	+
comp71037_c0_seq1	491	A	G	CDS	105	620	+
comp71059_c0_seq1	1431	G	A	CDS	606	1517	-
comp71059_c0_seq1	1446	A	T	CDS	606	1517	-
comp71064_c3_seq1	417	A	G	CDS	283	921	+
comp71064_c3_seq1	417	A	G	three_prime_UTR	369	1279	+
comp71128_c0_seq1	4656	A	T	CDS	66	5702	+
comp71134_c0_seq1	1873	C	T	CDS	149	2938	+
comp71134_c0_seq1	637	T	C	CDS	149	2938	+
comp71203_c0_seq1	254	G	T	CDS	214	1110	+
comp71203_c0_seq1	913	T	C	CDS	214	1110	+
comp71225_c1_seq4	981	A	G	CDS	1	1623	+
comp71228_c1_seq1	1254	T	C	CDS	21	1646	-
comp71265_c0_seq1	1076	G	C	CDS	628	1365	-
comp71270_c0_seq2	803	A	G	CDS	291	857	+
comp71278_c0_seq1	1177	C	T	CDS	107	1390	+
comp71278_c0_seq1	1189	C	T	CDS	107	1390	+
comp71278_c0_seq1	685	T	C	CDS	107	1390	+
comp71278_c0_seq1	1177	C	T	three_prime_UTR	1	1301	-
comp71278_c0_seq1	1189	C	T	three_prime_UTR	1	1301	-
comp71278_c0_seq1	685	T	C	three_prime_UTR	1	1301	-
comp71292_c0_seq1	1645	T	G	CDS	203	1906	+
comp71336_c0_seq1	1646	C	T	CDS	192	1790	+
comp71360_c0_seq1	505	G	T	CDS	416	1348	-
comp71360_c0_seq1	599	G	T	CDS	416	1348	-
comp71375_c4_seq2	275	C	T	CDS	23	2392	-
comp71394_c0_seq1	650	G	A	three_prime_UTR	1	2018	-
comp71394_c0_seq1	650	G	A	CDS	267	1478	+
comp71448_c0_seq1	1200	G	A	CDS	123	1382	-
comp71449_c0_seq1	1055	G	T	CDS	671	1627	-
comp71452_c2_seq1	448	C	A	CDS	349	1449	-
comp71479_c0_seq3	1367	C	T	CDS	3	2231	+
comp71479_c0_seq3	647	T	C	CDS	3	2231	+
comp71479_c0_seq3	950	A	G	CDS	3	2231	+
comp71489_c1_seq1	173	T	C	three_prime_UTR	1	853	-
comp71492_c0_seq1	1503	C	T	CDS	1	2325	+
comp71495_c0_seq1	664	A	G	CDS	424	1179	-
comp71496_c0_seq1	1166	C	T	three_prime_UTR	1	1256	-
comp71544_c1_seq1	344	A	C	CDS	153	731	+
comp71584_c0_seq1	1350	C	T	three_prime_UTR	651	2118	+
comp71616_c0_seq1	558	C	G	three_prime_UTR	1	594	-
comp71622_c0_seq1	280	A	G	CDS	176	481	+
comp71759_c0_seq1	273	T	C	CDS	118	756	+
comp71759_c0_seq1	809	G	A	three_prime_UTR	757	2427	+
comp71839_c0_seq1	1367	C	T	CDS	804	3125	+
comp71839_c0_seq1	1985	T	G	CDS	804	3125	+
comp71839_c0_seq1	2951	A	G	CDS	804	3125	+
comp71857_c0_seq1	1528	T	C	three_prime_UTR	1199	1938	+
comp71866_c0_seq1	1701	T	C	CDS	82	2265	+
comp71880_c1_seq1	865	T	G	CDS	368	1381	+
comp71885_c0_seq1	990	G	A	CDS	343	1080	+
comp71983_c0_seq1	557	A	G	three_prime_UTR	1	563	-
comp72020_c0_seq1	294	G	T	CDS	103	750	+
comp72021_c0_seq1	460	G	A	three_prime_UTR	1	920	-
comp72065_c0_seq1	1861	G	A	CDS	2	3046	+
comp72084_c1_seq1	348	A	C	three_prime_UTR	1	522	-
comp72102_c0_seq1	828	C	A	CDS	370	1539	+
comp72141_c0_seq1	1159	C	T	CDS	188	1552	+
comp72166_c4_seq1	151	G	A	CDS	37	546	-
comp72217_c0_seq1	1028	T	C	CDS	857	1324	-
comp72237_c0_seq1	1613	C	T	CDS	144	1988	+
comp72261_c0_seq1	1112	C	T	CDS	818	2713	-
comp72322_c0_seq1	201	A	G	CDS	171	1049	-
comp72419_c0_seq1	283	C	T	CDS	223	1293	-
comp72450_c0_seq1	701	G	C	CDS	236	1186	+
comp72500_c0_seq1	691	C	A	CDS	2	1189	+
comp72529_c0_seq1	2787	C	T	CDS	2604	4988	-
comp72529_c0_seq1	2329	C	T	three_prime_UTR	1	2603	-
comp72542_c0_seq1	1406	A	G	CDS	309	1511	+
comp72542_c0_seq1	1406	A	G	five_prime_UTR	553	2712	-
comp72607_c3_seq1	397	C	T	CDS	155	1546	+
comp72609_c1_seq1	1426	G	T	five_prime_UTR	1328	2031	-
comp72626_c0_seq1	475	C	T	CDS	389	2014	+
comp72632_c0_seq1	733	A	G	CDS	136	861	-
comp72632_c0_seq1	101	A	G	three_prime_UTR	1	135	-
comp72654_c1_seq1	271	G	A	CDS	2	433	+
comp72712_c0_seq1	1377	A	C	five_prime_UTR	1356	1626	-
comp72795_c0_seq1	2891	A	G	three_prime_UTR	1	3595	-
comp72820_c0_seq1	1606	T	G	three_prime_UTR	1	1698	-
comp72829_c0_seq1	1054	G	T	CDS	2	1525	+
comp72857_c0_seq1	994	T	C	CDS	2	1789	+
comp72887_c0_seq1	401	A	G	CDS	242	1732	-
comp72908_c0_seq1	2253	G	A	CDS	1141	2775	-
comp72914_c5_seq10	661	T	G	three_prime_UTR	519	998	+
comp72914_c5_seq10	664	T	C	three_prime_UTR	519	998	+
comp72996_c0_seq1	660	T	C	CDS	3	1142	-
comp73032_c0_seq1	176	A	G	five_prime_UTR	1	1419	+
comp73032_c0_seq1	176	A	G	CDS	26	1063	-
comp73042_c7_seq1	861	T	A	three_prime_UTR	1	1056	-
comp73091_c0_seq1	2107	C	T	CDS	209	2179	+
comp73121_c1_seq1	1229	G	T	CDS	835	1320	-
comp73136_c0_seq1	480	T	C	three_prime_UTR	1	1035	-
comp73140_c0_seq2	1401	G	A	CDS	486	2069	+
comp73145_c0_seq1	1067	C	T	CDS	345	1514	+
comp73145_c0_seq1	542	T	C	CDS	345	1514	+
comp73207_c2_seq1	1920	G	A	CDS	378	2567	-
comp73239_c0_seq1	1463	C	T	CDS	1388	2365	-
comp73265_c0_seq1	998	C	A	CDS	980	1492	-
comp73298_c0_seq1	1460	A	G	CDS	228	2345	+
comp73343_c0_seq1	402	T	C	CDS	75	1919	-
comp73384_c0_seq1	1468	G	A	three_prime_UTR	1345	2610	+
comp73385_c0_seq1	421	A	T	five_prime_UTR	1	466	+
comp73385_c0_seq1	1749	A	G	three_prime_UTR	1022	2171	+
comp73402_c7_seq1	1929	A	G	CDS	1737	2153	-
comp73402_c7_seq1	1929	A	G	CDS	1589	1957	-
comp73413_c0_seq14	1383	A	G	CDS	388	2163	+
comp73459_c6_seq1	714	C	A	CDS	375	1046	+
comp73467_c0_seq1	1103	G	T	CDS	829	1221	+
comp73467_c0_seq1	1164	C	A	CDS	829	1221	+
comp73467_c0_seq1	1717	C	G	three_prime_UTR	1222	2754	+
comp73467_c0_seq1	1103	G	T	CDS	867	2330	-
comp73467_c0_seq1	1164	C	A	CDS	867	2330	-
comp73467_c0_seq1	1717	C	G	CDS	867	2330	-
comp73472_c0_seq2	508	G	A	CDS	320	1414	+
comp73522_c0_seq1	522	A	G	CDS	130	1431	+
comp73532_c1_seq1	103	T	A	CDS	22	1362	-
comp73532_c4_seq1	740	C	A	CDS	362	994	-
comp73601_c2_seq1	1181	C	T	five_prime_UTR	1	2371	+
comp73634_c0_seq9	2930	T	C	five_prime_UTR	2308	5414	-
comp73634_c0_seq9	3427	G	A	five_prime_UTR	2308	5414	-
comp73634_c0_seq9	3569	C	T	five_prime_UTR	2308	5414	-
comp73634_c0_seq9	4025	A	G	five_prime_UTR	2308	5414	-
comp73634_c0_seq9	2930	T	C	CDS	2604	3962	+
comp73634_c0_seq9	3427	G	A	CDS	2604	3962	+
comp73634_c0_seq9	3569	C	T	CDS	2604	3962	+
comp73634_c0_seq9	4025	A	G	three_prime_UTR	3963	5414	+
comp73634_c0_seq9	2930	T	C	three_prime_UTR	1	4830	-
comp73634_c0_seq9	3427	G	A	three_prime_UTR	1	4830	-
comp73634_c0_seq9	3569	C	T	three_prime_UTR	1	4830	-
comp73634_c0_seq9	4025	A	G	three_prime_UTR	1	4830	-
comp73641_c4_seq2	1139	T	C	three_prime_UTR	996	3179	+
comp73641_c4_seq2	1452	G	T	three_prime_UTR	996	3179	+
comp73641_c4_seq2	1805	G	T	three_prime_UTR	996	3179	+
comp73644_c0_seq1	1002	T	C	CDS	157	1161	-
comp73644_c0_seq1	912	C	T	CDS	157	1161	-
comp73644_c0_seq1	1002	T	C	CDS	367	1161	+
comp73644_c0_seq1	912	C	T	CDS	367	1161	+
comp73650_c1_seq1	180	G	A	CDS	99	1181	-
comp73651_c0_seq1	536	A	C	CDS	174	629	+
comp73680_c0_seq1	2529	G	A	five_prime_UTR	1	5328	+
comp73680_c0_seq1	2529	G	A	CDS	294	5150	+
comp73683_c0_seq1	1048	C	T	three_prime_UTR	800	2305	+
comp73713_c0_seq1	2188	A	G	CDS	1132	2733	-
comp73724_c0_seq1	314	T	C	CDS	3	908	+
comp73724_c0_seq1	594	T	G	CDS	3	908	+
comp73724_c0_seq1	659	C	T	CDS	3	908	+
comp73724_c0_seq1	677	C	A	CDS	3	908	+
comp73724_c0_seq1	737	T	G	CDS	3	908	+
comp73763_c0_seq1	228	A	G	CDS	174	1160	+
comp73763_c0_seq1	275	C	T	CDS	174	1160	+
comp73790_c2_seq1	4548	T	A	five_prime_UTR	1178	5396	-
comp73790_c2_seq1	4548	T	A	three_prime_UTR	3300	5396	+
comp73798_c0_seq1	764	A	G	CDS	732	2288	+
comp73876_c0_seq1	3270	C	T	three_prime_UTR	1606	3987	+
comp73931_c0_seq1	1976	C	T	three_prime_UTR	1728	2198	+
comp73962_c2_seq2	1891	A	G	three_prime_UTR	498	3108	+
comp73972_c0_seq1	1382	A	G	CDS	659	2398	-
comp73999_c0_seq1	1196	G	A	five_prime_UTR	1124	1327	-
comp73999_c0_seq1	1082	C	T	CDS	251	1123	-
comp74004_c0_seq1	2214	T	C	five_prime_UTR	2134	2334	-
comp74027_c0_seq1	1960	T	C	CDS	482	2389	+
comp74027_c0_seq1	1960	T	C	five_prime_UTR	649	3350	-
comp74043_c0_seq1	282	A	T	CDS	1	825	+
comp74043_c0_seq1	1662	G	A	three_prime_UTR	826	2256	+
comp74052_c0_seq1	472	C	T	CDS	2	1426	+
comp74054_c0_seq1	1625	A	C	CDS	1470	2177	-
comp74054_c0_seq1	1626	A	C	CDS	1470	2177	-
comp74075_c0_seq1	1836	A	C	CDS	1596	2375	-
comp74109_c0_seq1	2308	T	C	three_prime_UTR	700	3628	+
comp74109_c0_seq1	2308	T	C	three_prime_UTR	1	2702	-
comp74109_c0_seq1	2308	T	C	three_prime_UTR	1442	3628	+
comp74148_c0_seq2	222	A	T	CDS	2	340	-
comp74152_c0_seq1	288	A	G	CDS	66	947	+
comp74159_c0_seq1	311	T	G	CDS	299	1381	+
comp74160_c0_seq1	306	G	A	three_prime_UTR	1	1567	-
comp74160_c0_seq1	749	C	T	three_prime_UTR	1	1567	-
comp74207_c0_seq1	1159	G	C	three_prime_UTR	621	3268	+
comp74207_c0_seq1	1159	G	C	CDS	196	3093	-
comp74261_c0_seq4	791	A	G	CDS	272	916	+
comp74265_c1_seq1	203	G	A	CDS	156	467	+
comp74265_c1_seq1	254	A	G	CDS	156	467	+
comp74299_c0_seq1	1066	C	T	CDS	362	1276	+
comp74358_c0_seq1	1552	T	A	three_prime_UTR	1111	2028	+
comp74379_c0_seq1	2653	C	A	CDS	1400	3094	+
comp74415_c0_seq1	77	A	G	three_prime_UTR	1	396	-
comp74418_c0_seq1	1203	C	T	CDS	681	1931	-
comp74419_c0_seq1	900	C	T	CDS	343	1185	+
comp74453_c0_seq2	2896	G	C	three_prime_UTR	1011	4406	+
comp74461_c0_seq1	3642	A	C	five_prime_UTR	2883	4251	-
comp74461_c0_seq1	3676	A	T	five_prime_UTR	2883	4251	-
comp74477_c0_seq1	930	T	G	CDS	402	3944	-
comp74502_c1_seq1	1233	G	C	CDS	622	2112	+
comp74508_c1_seq2	1237	C	T	three_prime_UTR	580	1723	+
comp74537_c0_seq1	1065	T	C	three_prime_UTR	978	2116	+
comp74542_c1_seq1	154	T	C	CDS	3	464	+
comp74592_c0_seq1	1518	A	G	CDS	486	2078	-
comp74608_c0_seq1	2333	T	C	three_prime_UTR	1404	2651	+
comp74608_c0_seq1	2348	C	A	three_prime_UTR	1404	2651	+
comp74624_c1_seq1	1060	T	C	CDS	155	2200	+
comp74624_c1_seq1	1462	T	C	CDS	155	2200	+
comp74624_c1_seq1	2589	C	T	three_prime_UTR	2201	2675	+
comp74624_c1_seq1	2589	C	T	five_prime_UTR	1502	2675	-
comp74624_c1_seq1	1060	T	C	CDS	365	1501	-
comp74624_c1_seq1	1462	T	C	CDS	365	1501	-
comp74626_c8_seq1	1554	G	T	three_prime_UTR	1084	2000	+
comp74633_c1_seq1	971	A	G	CDS	62	2194	-
comp74647_c0_seq1	1237	G	A	CDS	347	1480	+
comp74649_c0_seq1	153	G	T	CDS	88	2286	-
comp74649_c0_seq1	417	C	T	CDS	88	2286	-
comp74649_c0_seq1	564	T	C	CDS	88	2286	-
comp74649_c0_seq1	754	A	G	CDS	88	2286	-
comp74675_c1_seq1	583	A	G	CDS	82	1002	-
comp74679_c0_seq2	1427	T	C	three_prime_UTR	1268	1980	+
comp74679_c0_seq2	1482	C	T	three_prime_UTR	1268	1980	+
comp74679_c0_seq2	1675	A	G	three_prime_UTR	1268	1980	+
comp74679_c0_seq2	1691	C	T	three_prime_UTR	1268	1980	+
comp74679_c0_seq2	1753	G	A	three_prime_UTR	1268	1980	+
comp74739_c0_seq1	451	G	A	CDS	46	1626	-
comp74751_c0_seq1	2341	G	A	CDS	2194	3987	-
comp74751_c0_seq1	2464	A	G	CDS	2194	3987	-
comp74765_c2_seq1	2125	G	A	CDS	553	3927	-
comp74800_c0_seq1	1255	G	A	CDS	25	1566	-
comp74817_c0_seq2	1201	A	C	five_prime_UTR	836	1389	-
comp74830_c0_seq1	2204	C	G	five_prime_UTR	1616	2525	-
comp74858_c0_seq1	219	T	C	five_prime_UTR	1	272	+
comp74860_c0_seq3	2041	G	A	CDS	1321	2181	-
comp74885_c0_seq1	596	C	T	CDS	402	1271	+
comp74900_c2_seq2	964	A	G	three_prime_UTR	1	1068	-
comp74912_c0_seq2	3035	G	A	five_prime_UTR	2822	3779	-
comp74912_c0_seq2	3035	G	A	CDS	2469	3038	+
comp74925_c0_seq1	633	T	C	three_prime_UTR	1	738	-
comp74991_c1_seq1	1018	G	A	CDS	206	1216	+
comp75001_c0_seq2	1266	A	G	CDS	148	1470	+
comp75001_c0_seq2	678	G	A	CDS	148	1470	+
comp75001_c0_seq2	780	C	T	CDS	148	1470	+
comp75009_c0_seq1	2564	A	G	three_prime_UTR	2388	3026	+
comp75031_c2_seq1	1333	T	C	CDS	928	1488	-
comp75042_c0_seq1	1179	G	A	CDS	555	1757	-
comp75042_c0_seq1	639	G	A	CDS	555	1757	-
comp75043_c0_seq1	1538	A	G	CDS	167	1651	-
comp75044_c0_seq1	244	T	G	CDS	223	1236	+
comp75051_c3_seq1	1905	C	T	three_prime_UTR	1779	4306	+
comp75057_c0_seq1	302	C	A	three_prime_UTR	1	671	-
comp75068_c0_seq5	266	C	T	CDS	3	431	+
comp75068_c0_seq5	297	G	T	CDS	3	431	+
comp75068_c0_seq5	299	T	C	CDS	3	431	+
comp75068_c0_seq5	342	C	G	CDS	3	431	+
comp75068_c0_seq5	342	C	T	CDS	3	431	+
comp75068_c0_seq6	237	G	T	CDS	2	430	+
comp75092_c0_seq1	780	T	G	CDS	280	1038	+
comp75093_c1_seq1	1510	C	T	five_prime_UTR	1255	1817	-
comp75102_c4_seq1	1475	T	C	CDS	705	2771	+
comp75102_c7_seq1	1652	C	A	CDS	38	1789	-
comp75109_c0_seq1	597	T	G	CDS	202	840	+
comp75126_c0_seq1	570	G	A	CDS	136	1791	+
comp75156_c1_seq1	1162	A	G	CDS	108	2720	-
comp75182_c0_seq1	547	T	C	CDS	2	1036	+
comp75182_c3_seq1	176	T	C	CDS	2	388	-
comp75184_c0_seq1	578	A	G	CDS	204	1814	+
comp75218_c0_seq1	1404	A	G	CDS	292	1872	+
comp75218_c0_seq1	1818	C	T	CDS	292	1872	+
comp75224_c0_seq1	332	C	T	CDS	3	488	+
comp75230_c0_seq1	512	T	C	CDS	386	1585	-
comp75230_c0_seq1	262	T	G	three_prime_UTR	1	385	-
comp75258_c3_seq1	253	T	C	CDS	161	673	+
comp75258_c3_seq1	565	C	T	CDS	161	673	+
comp75265_c0_seq1	1102	C	T	CDS	410	1633	+
comp75347_c3_seq1	518	C	G	CDS	2	916	-
comp75390_c0_seq1	871	C	T	CDS	335	1672	+
comp75396_c1_seq1	274	A	G	CDS	2	310	+
comp75441_c4_seq12	1296	T	C	three_prime_UTR	1009	1608	+
comp75513_c0_seq1	433	T	C	CDS	137	1084	+
comp75513_c0_seq1	631	T	A	CDS	137	1084	+
comp75531_c0_seq1	2062	A	G	three_prime_UTR	1518	2775	+
comp75558_c0_seq1	2600	G	A	CDS	2498	3781	-
comp75558_c0_seq1	2600	G	A	three_prime_UTR	1493	4265	+
comp75592_c3_seq5	1498	A	T	three_prime_UTR	1	2325	-
comp75592_c3_seq5	1514	T	C	three_prime_UTR	1	2325	-
comp75610_c0_seq1	1087	A	G	CDS	532	2271	-
comp75625_c4_seq1	901	C	T	CDS	136	963	-
comp75689_c1_seq3	538	A	G	CDS	401	1288	+
comp75696_c0_seq1	512	T	C	three_prime_UTR	1	588	-
comp75711_c0_seq1	1742	A	G	CDS	3	1955	+
comp75711_c0_seq1	794	G	A	CDS	3	1955	+
comp75723_c0_seq1	3009	T	A	three_prime_UTR	2471	3448	+
comp75766_c1_seq1	248	C	T	CDS	164	817	-
comp75794_c1_seq2	1680	A	G	three_prime_UTR	1670	2959	+
comp75794_c1_seq2	1680	A	G	three_prime_UTR	1471	2959	+
comp75808_c0_seq1	1304	G	A	CDS	90	1655	+
comp75841_c0_seq1	1169	C	G	CDS	228	1823	+
comp75898_c1_seq1	1084	C	T	three_prime_UTR	434	1791	+
comp75946_c2_seq10	2462	C	T	three_prime_UTR	1	2921	-
comp75946_c2_seq10	2462	C	T	CDS	737	2650	-
comp75948_c0_seq1	679	C	T	CDS	2	682	+
comp75970_c1_seq13	246	T	A	CDS	3	434	+
comp75999_c1_seq1	1908	T	G	CDS	256	2292	+
comp76039_c0_seq3	907	T	G	three_prime_UTR	665	1467	+
comp76047_c0_seq1	1462	A	G	CDS	2	4660	+
comp76059_c0_seq1	1004	G	C	three_prime_UTR	1	3172	-
comp76074_c0_seq1	2947	A	C	CDS	2288	3400	+
comp76074_c0_seq1	2947	A	C	three_prime_UTR	1675	3660	+
comp76141_c0_seq1	1794	A	C	CDS	382	2043	+
comp76177_c1_seq1	4652	G	T	CDS	3077	5131	-
comp76177_c1_seq1	4652	G	T	three_prime_UTR	1394	5317	+
comp76187_c0_seq1	2565	T	A	CDS	1977	2798	-
comp76224_c2_seq1	561	C	T	CDS	385	1293	+
comp76224_c5_seq1	1498	G	C	CDS	1211	2224	+
comp76235_c0_seq1	2398	G	T	three_prime_UTR	1633	3382	+
comp76268_c2_seq3	2065	C	T	CDS	773	2719	+
comp76298_c0_seq1	1729	C	T	CDS	1	2319	+
comp76302_c0_seq1	1179	C	T	CDS	235	1191	+
comp76302_c0_seq1	1369	T	A	three_prime_UTR	1192	3648	+
comp76302_c0_seq1	1179	C	T	three_prime_UTR	1	2584	-
comp76302_c0_seq1	1369	T	A	three_prime_UTR	1	2584	-
comp76320_c0_seq1	1641	C	T	CDS	744	1844	-
comp76339_c0_seq1	1579	T	A	CDS	420	2057	+
comp76371_c0_seq1	1813	C	T	three_prime_UTR	1738	3132	+
comp76373_c1_seq10	563	C	G	CDS	1	744	-
comp76378_c0_seq1	665	A	G	three_prime_UTR	630	2127	+
comp76378_c0_seq1	675	C	T	three_prime_UTR	630	2127	+
comp76378_c0_seq1	665	A	G	three_prime_UTR	1	1254	-
comp76378_c0_seq1	675	C	T	three_prime_UTR	1	1254	-
comp76391_c0_seq2	2822	C	T	CDS	339	2939	+
comp76435_c1_seq2	1551	A	G	three_prime_UTR	1	1653	-
comp76461_c0_seq1	297	G	A	CDS	2	340	+
comp76461_c0_seq1	297	G	A	CDS	289	1485	+
comp76476_c0_seq1	1640	G	A	three_prime_UTR	1	2279	-
comp76476_c0_seq1	1640	G	A	CDS	1508	2362	-
comp76480_c0_seq1	2042	A	G	CDS	3	2045	+
comp76574_c2_seq1	550	T	C	CDS	368	973	+
comp76581_c0_seq1	1439	T	C	CDS	3	1868	+
comp76581_c0_seq1	2393	T	C	three_prime_UTR	1869	3436	+
comp76598_c1_seq1	367	C	T	CDS	133	567	-
comp76607_c0_seq1	399	C	T	CDS	273	2177	-
comp76636_c0_seq1	3074	T	C	CDS	333	3401	+
comp76636_c0_seq1	3546	T	C	three_prime_UTR	3402	3905	+
comp76648_c3_seq3	1035	A	G	CDS	705	1592	-
comp76659_c0_seq1	227	A	G	five_prime_UTR	1	269	+
comp76696_c0_seq1	2788	A	G	CDS	496	3249	-
comp76728_c0_seq1	395	T	C	CDS	353	1540	-
comp76770_c0_seq1	2001	C	T	CDS	307	2025	+
comp76788_c0_seq1	243	A	T	three_prime_UTR	1	287	-
comp76788_c1_seq3	1773	T	C	CDS	502	3024	+
comp76788_c1_seq3	555	A	G	CDS	502	3024	+
comp76816_c0_seq1	3282	A	G	three_prime_UTR	1396	5167	+
comp76816_c0_seq1	3282	A	G	three_prime_UTR	1	4179	-
comp76822_c2_seq1	431	T	C	CDS	167	523	-
comp76826_c0_seq2	753	C	T	CDS	100	1017	+
comp76831_c6_seq1	1216	A	G	CDS	753	1736	-
comp76862_c0_seq1	1800	G	A	CDS	879	2249	-
comp76871_c1_seq1	2729	T	G	CDS	1827	2750	+
comp76871_c1_seq1	2729	T	G	five_prime_UTR	1245	2833	-
comp76875_c0_seq1	690	A	G	CDS	126	2060	-
comp76882_c0_seq1	1156	A	G	CDS	886	2418	-
comp76894_c0_seq1	1216	A	G	CDS	262	1854	-
comp76916_c1_seq1	1009	A	G	CDS	421	1422	-
comp76916_c1_seq1	1199	A	T	CDS	421	1422	-
comp76916_c1_seq1	1299	T	C	CDS	421	1422	-
comp76919_c2_seq1	3392	A	C	CDS	287	3838	+
comp76919_c2_seq1	3436	G	A	CDS	287	3838	+
comp76926_c0_seq1	1385	G	A	CDS	152	1747	+
comp76967_c0_seq1	1236	C	G	CDS	969	1325	-
comp76967_c0_seq1	1236	C	G	five_prime_UTR	1001	1325	-
comp76973_c0_seq1	1440	T	C	CDS	798	2405	-
comp76991_c0_seq1	1338	G	A	CDS	300	1658	-
comp77022_c0_seq1	1066	G	A	CDS	769	1779	+
comp77022_c0_seq1	1066	G	A	CDS	400	1884	-
comp77049_c0_seq1	1944	A	G	three_prime_UTR	920	2230	+
comp77049_c0_seq1	2001	G	C	three_prime_UTR	920	2230	+
comp77049_c0_seq1	1944	A	G	three_prime_UTR	1714	2230	+
comp77049_c0_seq1	2001	G	C	three_prime_UTR	1714	2230	+
comp77099_c0_seq1	1020	A	G	CDS	103	1260	+
comp77224_c0_seq1	781	G	A	three_prime_UTR	1	1537	-
comp77224_c0_seq1	817	A	T	three_prime_UTR	1	1537	-
comp77242_c1_seq1	3090	A	G	five_prime_UTR	1871	4545	-
comp77242_c1_seq1	3090	A	G	CDS	1656	3866	-
comp77242_c1_seq1	3090	A	G	three_prime_UTR	1	3875	-
comp77252_c0_seq1	2024	A	G	CDS	1337	3022	-
comp77261_c0_seq1	313	G	A	three_prime_UTR	1	2092	-
comp77261_c0_seq1	313	G	A	CDS	185	1474	+
comp77271_c0_seq1	1201	A	G	CDS	170	1996	+
comp77280_c3_seq1	821	A	G	CDS	543	1607	+
comp77453_c0_seq1	1376	C	T	CDS	950	3076	-
comp77482_c4_seq1	1691	A	T	three_prime_UTR	1092	2103	+
comp77492_c10_seq1	843	G	A	CDS	42	1049	-
comp77519_c0_seq1	2451	C	T	CDS	1380	4259	-
comp77519_c0_seq1	2451	C	T	three_prime_UTR	1064	4453	+
comp77527_c2_seq2	83	T	A	three_prime_UTR	1	2608	-
comp77527_c2_seq2	87	T	A	three_prime_UTR	1	2608	-
comp77527_c2_seq2	93	T	C	three_prime_UTR	1	2608	-
comp77527_c2_seq2	83	T	A	five_prime_UTR	1	117	+
comp77527_c2_seq2	87	T	A	five_prime_UTR	1	117	+
comp77527_c2_seq2	93	T	C	five_prime_UTR	1	117	+
comp77527_c2_seq5	453	T	C	CDS	181	840	+
comp77527_c2_seq5	453	T	C	three_prime_UTR	1	2864	-
comp77540_c2_seq2	247	T	C	three_prime_UTR	1	274	-
comp77548_c0_seq1	414	A	G	CDS	151	1230	+
comp77580_c0_seq1	1622	G	T	three_prime_UTR	1101	5117	+
comp77580_c0_seq1	1622	G	T	three_prime_UTR	1	3638	-
comp77648_c0_seq2	3049	T	C	CDS	2	3235	+
comp77651_c0_seq10	1741	A	G	CDS	739	4494	-
comp77678_c1_seq1	776	G	C	CDS	265	1002	-
comp77730_c0_seq1	443	G	A	three_prime_UTR	1	975	-
comp77796_c0_seq4	154	A	T	CDS	1	801	+
comp77823_c3_seq2	1008	C	T	CDS	215	2248	-
comp77826_c0_seq4	758	T	A	CDS	473	1702	-
comp77858_c2_seq1	1084	A	G	CDS	712	2334	-
comp77858_c2_seq1	1105	C	A	CDS	712	2334	-
comp77889_c0_seq1	1185	T	C	CDS	1	1572	+
comp77902_c0_seq10	647	C	T	three_prime_UTR	400	1111	+
comp77902_c0_seq10	647	C	T	three_prime_UTR	1	768	-
comp77908_c0_seq1	1273	G	C	CDS	365	1918	+
comp77909_c0_seq1	2773	G	A	CDS	1646	3649	+
comp77909_c0_seq1	2773	G	A	three_prime_UTR	1633	3783	+
comp77921_c0_seq11	151	G	A	CDS	1	804	+
comp77921_c0_seq11	205	C	A	CDS	1	804	+
comp77921_c0_seq11	205	G	A	CDS	1	804	+
comp77921_c0_seq11	206	A	G	CDS	1	804	+
comp77921_c0_seq11	263	T	A	CDS	1	804	+
comp77921_c0_seq11	304	C	T	CDS	1	804	+
comp77921_c0_seq11	322	G	A	CDS	1	804	+
comp77921_c0_seq11	323	C	G	CDS	1	804	+
comp77921_c0_seq3	133	A	G	CDS	1	825	+
comp77921_c0_seq3	200	A	T	CDS	1	825	+
comp77921_c0_seq3	86	G	C	CDS	1	825	+
comp77921_c0_seq3	87	G	T	CDS	1	825	+
comp77921_c0_seq3	1049	A	T	three_prime_UTR	826	1465	+
comp77921_c0_seq5	204	T	C	CDS	1	399	+
comp77928_c2_seq15	208	G	A	three_prime_UTR	1	395	-
comp77931_c7_seq1	2566	A	G	CDS	1058	2935	+
comp77946_c0_seq1	510	A	G	three_prime_UTR	1	963	-
comp77946_c0_seq1	510	A	G	three_prime_UTR	1	3632	-
comp77957_c0_seq1	1259	C	A	CDS	3	1583	+
comp77957_c0_seq1	1259	C	A	three_prime_UTR	1	3723	-
comp77957_c0_seq1	1259	C	A	CDS	923	1957	-
comp77960_c0_seq1	336	C	T	five_prime_UTR	1	411	+
comp78013_c0_seq1	713	T	C	CDS	572	2686	-
comp78091_c0_seq1	4507	A	G	five_prime_UTR	1	5313	+
comp78091_c0_seq1	4507	A	G	three_prime_UTR	1556	8148	+
comp78091_c0_seq1	4507	A	G	three_prime_UTR	1132	8148	+
comp78091_c0_seq1	4507	A	G	CDS	3862	4755	-
comp78103_c0_seq1	488	C	T	CDS	117	2660	+
comp78112_c0_seq1	1002	T	G	CDS	608	1402	-
comp78136_c0_seq1	749	G	A	CDS	512	1858	+
comp78177_c5_seq1	745	T	C	CDS	3	851	+
comp78184_c1_seq1	1331	T	C	CDS	102	1685	+
comp78238_c0_seq1	777	G	A	CDS	3	1268	-
comp78266_c0_seq21	954	A	C	CDS	144	980	+
comp78319_c1_seq1	1604	C	T	CDS	3	1658	+
comp78373_c4_seq1	1030	G	C	CDS	658	2025	-
comp78382_c0_seq1	2583	G	T	three_prime_UTR	2108	3563	+
comp78395_c0_seq1	1650	T	C	five_prime_UTR	986	1961	-
comp78395_c0_seq1	1650	T	C	CDS	2	1807	+
comp78478_c2_seq1	1208	T	A	five_prime_UTR	1	2499	+
comp78478_c2_seq1	2217	G	A	five_prime_UTR	1	2499	+
comp78478_c2_seq1	674	G	A	five_prime_UTR	1	2499	+
comp78478_c2_seq1	1208	T	A	CDS	219	2408	+
comp78478_c2_seq1	2217	G	A	CDS	219	2408	+
comp78478_c2_seq1	674	G	A	CDS	219	2408	+
comp78478_c2_seq1	1208	T	A	three_prime_UTR	1	4932	-
comp78478_c2_seq1	2217	G	A	three_prime_UTR	1	4932	-
comp78478_c2_seq1	674	G	A	three_prime_UTR	1	4932	-
comp78515_c1_seq1	619	T	C	CDS	364	1392	-
comp78520_c1_seq1	1092	G	A	CDS	939	2081	-
comp78520_c1_seq1	1755	T	C	CDS	939	2081	-
comp78524_c1_seq1	1658	T	C	CDS	1436	2113	+
comp78535_c1_seq7	2019	A	G	CDS	1872	2483	-
comp78535_c1_seq7	1229	G	A	three_prime_UTR	1	1871	-
comp78539_c1_seq1	1188	A	G	CDS	697	2694	-
comp78539_c1_seq1	1294	C	T	CDS	697	2694	-
comp78539_c1_seq1	1303	G	A	CDS	697	2694	-
comp78539_c1_seq1	2098	A	G	CDS	697	2694	-
comp78539_c1_seq1	823	G	C	CDS	697	2694	-
comp78548_c1_seq1	1241	G	A	CDS	701	2344	-
comp78548_c1_seq1	815	A	G	CDS	701	2344	-
comp78549_c1_seq12	1190	T	C	CDS	292	2130	+
comp78562_c0_seq1	2742	A	C	CDS	909	2936	-
comp78565_c2_seq1	250	T	G	CDS	170	628	+
comp78593_c0_seq1	695	G	A	CDS	29	1564	-
comp78594_c0_seq1	1585	G	A	CDS	258	1604	+
comp78679_c1_seq18	5510	A	G	three_prime_UTR	1	5761	-
comp78684_c0_seq1	380	A	G	five_prime_UTR	1	388	+
comp78684_c0_seq1	385	C	T	five_prime_UTR	1	388	+
comp78684_c0_seq1	1214	T	C	CDS	389	1495	+
comp78684_c0_seq1	418	C	T	CDS	389	1495	+
comp78684_c0_seq1	1214	T	C	three_prime_UTR	1	5663	-
comp78684_c0_seq1	380	A	G	three_prime_UTR	1	5663	-
comp78684_c0_seq1	385	C	T	three_prime_UTR	1	5663	-
comp78684_c0_seq1	418	C	T	three_prime_UTR	1	5663	-
comp78716_c1_seq1	4574	C	T	three_prime_UTR	4089	5088	+
comp78738_c0_seq1	2429	G	A	CDS	464	2635	-
comp78743_c0_seq1	1891	C	G	CDS	37	2337	+
comp78743_c0_seq1	2043	G	C	CDS	37	2337	+
comp78825_c1_seq1	888	A	C	CDS	228	1379	+
comp78825_c2_seq1	1563	A	G	CDS	87	1853	-
comp78856_c1_seq1	587	A	G	CDS	197	2641	-
comp78857_c0_seq2	361	A	C	three_prime_UTR	1	810	-
comp78884_c0_seq2	2506	A	G	CDS	1525	2991	-
comp78908_c2_seq1	1764	A	G	CDS	961	1965	-
comp78908_c2_seq1	1842	A	C	CDS	961	1965	-
comp78913_c6_seq2	2074	C	T	three_prime_UTR	1	2463	-
comp78913_c6_seq2	2074	C	T	three_prime_UTR	548	2793	+
comp78952_c2_seq1	3515	A	G	five_prime_UTR	360	6097	-
comp78952_c2_seq1	3847	C	A	five_prime_UTR	360	6097	-
comp78952_c2_seq1	4122	T	C	five_prime_UTR	360	6097	-
comp78952_c2_seq1	3515	A	G	three_prime_UTR	2826	6097	+
comp78952_c2_seq1	3847	C	A	three_prime_UTR	2826	6097	+
comp78952_c2_seq1	4122	T	C	three_prime_UTR	2826	6097	+
comp78965_c0_seq1	1048	A	G	CDS	472	3168	-
comp78965_c0_seq1	1858	T	C	CDS	472	3168	-
comp78978_c0_seq1	1934	A	G	three_prime_UTR	1	2083	-
comp78994_c1_seq1	465	C	T	three_prime_UTR	1	2398	-
comp78994_c1_seq1	488	A	G	three_prime_UTR	1	2398	-
comp78994_c1_seq1	465	C	T	three_prime_UTR	1	1857	-
comp78994_c1_seq1	488	A	G	three_prime_UTR	1	1857	-
comp78994_c1_seq1	465	C	T	three_prime_UTR	1	983	-
comp78994_c1_seq1	488	A	G	three_prime_UTR	1	983	-
comp79003_c0_seq1	2028	A	T	five_prime_UTR	1926	2426	-
comp79003_c2_seq3	4897	G	A	five_prime_UTR	1859	5171	-
comp79003_c2_seq3	4897	G	A	CDS	3727	5019	-
comp79005_c1_seq1	1202	A	G	CDS	198	1418	+
comp79005_c1_seq1	422	G	A	CDS	198	1418	+
comp79005_c1_seq1	494	T	C	CDS	198	1418	+
comp79005_c1_seq1	656	C	T	CDS	198	1418	+
comp79014_c6_seq1	2398	T	C	three_prime_UTR	1882	2704	+
comp79014_c6_seq1	2477	G	A	three_prime_UTR	1882	2704	+
comp79043_c1_seq1	3465	G	T	three_prime_UTR	2702	3829	+
comp79107_c4_seq2	222	T	A	five_prime_UTR	1	237	+
comp79107_c4_seq2	222	T	A	three_prime_UTR	1	2630	-
comp79138_c0_seq1	422	A	C	five_prime_UTR	1	505	+
comp79138_c0_seq1	1552	T	C	CDS	506	2404	+
comp79138_c0_seq1	2122	G	A	CDS	506	2404	+
comp79138_c0_seq1	3178	A	G	three_prime_UTR	2405	4576	+
comp79138_c0_seq1	3178	A	G	CDS	2986	4494	-
comp79138_c0_seq1	1552	T	C	three_prime_UTR	1	2985	-
comp79138_c0_seq1	2122	G	A	three_prime_UTR	1	2985	-
comp79138_c0_seq1	422	A	C	three_prime_UTR	1	2985	-
comp79146_c2_seq1	1031	G	A	CDS	919	1626	-
comp79146_c2_seq2	1637	C	G	CDS	1162	1869	-
comp79146_c2_seq3	695	A	T	CDS	415	888	-
comp79146_c2_seq3	385	C	G	three_prime_UTR	1	414	-
comp79151_c0_seq1	1905	A	G	CDS	1324	3954	-
comp79161_c0_seq10	5616	C	A	three_prime_UTR	2501	6318	+
comp79161_c0_seq10	5616	C	A	five_prime_UTR	4546	6318	-
comp79161_c0_seq47	439	C	T	CDS	2	826	+
comp79161_c0_seq47	649	T	C	CDS	2	826	+
comp79161_c0_seq47	1030	C	A	three_prime_UTR	827	1115	+
comp79162_c0_seq1	2224	T	C	CDS	296	4525	+
comp79176_c4_seq1	572	G	A	CDS	2	946	-
comp79176_c4_seq1	572	G	A	five_prime_UTR	1	1305	+
comp79210_c0_seq5	166	T	C	CDS	2	403	+
comp79340_c1_seq1	874	A	G	CDS	1	1161	+
comp79341_c4_seq1	550	T	G	CDS	452	3046	-
comp79350_c0_seq1	5012	T	C	five_prime_UTR	3739	7342	-
comp79350_c0_seq1	5012	T	C	CDS	5011	7212	-
comp79351_c1_seq3	578	C	A	three_prime_UTR	521	755	+
comp79395_c2_seq1	3939	T	G	three_prime_UTR	3788	4735	+
comp79395_c2_seq1	4051	T	C	three_prime_UTR	3788	4735	+
comp79418_c0_seq1	2338	T	C	CDS	229	4032	-
comp79422_c0_seq1	3519	C	T	three_prime_UTR	2213	4006	+
comp79426_c0_seq1	698	T	C	three_prime_UTR	1	4969	-
comp79426_c0_seq1	698	T	C	CDS	228	3989	+
comp79426_c0_seq1	698	T	C	three_prime_UTR	1	1577	-
comp79435_c0_seq1	811	A	C	three_prime_UTR	1	1028	-
comp79485_c0_seq1	2466	G	C	three_prime_UTR	2306	2782	+
comp79488_c1_seq1	965	A	G	CDS	58	4908	-
comp79624_c1_seq1	165	G	A	three_prime_UTR	1	2341	-
comp79637_c0_seq1	1539	A	G	CDS	169	3288	+
comp79753_c0_seq10	939	G	A	CDS	810	1289	-
comp79753_c0_seq10	939	G	A	five_prime_UTR	1	1176	+
comp79756_c0_seq1	3523	A	G	three_prime_UTR	3352	4131	+
comp79795_c0_seq1	226	A	G	three_prime_UTR	1	2247	-
comp79807_c0_seq6	208	C	G	three_prime_UTR	1	919	-
comp79821_c0_seq1	3998	G	A	CDS	3950	8395	-
comp79821_c0_seq1	3998	G	A	CDS	550	4041	-
comp79892_c0_seq1	1011	C	A	CDS	429	1826	-
comp79898_c0_seq1	259	A	C	CDS	187	1332	-
comp79898_c0_seq1	832	T	C	CDS	187	1332	-
comp79898_c0_seq1	859	T	C	CDS	187	1332	-
comp79898_c0_seq1	910	C	T	CDS	187	1332	-
comp79907_c1_seq2	1315	A	G	five_prime_UTR	1	4946	+
comp79907_c1_seq2	1315	A	G	CDS	649	2322	-
comp79907_c1_seq2	1315	A	G	five_prime_UTR	1	2498	+
comp79917_c4_seq1	691	T	G	CDS	250	1242	-
comp80001_c3_seq2	4992	G	A	three_prime_UTR	3591	5617	+
comp80001_c3_seq2	4992	G	A	CDS	4800	5438	-
comp80017_c1_seq1	4881	A	G	CDS	2	5041	+
comp80041_c0_seq1	1196	C	T	CDS	536	2389	-
comp80041_c0_seq1	1238	T	C	CDS	536	2389	-
comp80048_c0_seq1	238	A	C	CDS	1	1191	+
comp80048_c0_seq1	754	C	T	CDS	1	1191	+
comp80089_c0_seq19	3161	T	G	CDS	1030	3396	-
comp80093_c0_seq1	1010	A	G	CDS	452	2614	-
comp80093_c0_seq1	2091	C	T	CDS	452	2614	-
comp80093_c0_seq1	2249	A	G	CDS	452	2614	-
comp80093_c0_seq1	887	T	C	CDS	452	2614	-
comp80093_c0_seq1	205	T	C	three_prime_UTR	1	451	-
comp80093_c0_seq1	237	A	G	three_prime_UTR	1	451	-
comp80112_c2_seq1	196	C	T	CDS	185	946	+
comp80114_c0_seq1	904	G	T	CDS	44	1219	+
comp80124_c0_seq13	1357	C	A	three_prime_UTR	1212	1774	+
comp80249_c0_seq1	1154	A	T	CDS	296	2692	+
comp80274_c0_seq1	1075	G	T	CDS	2	1402	+
comp80274_c0_seq1	2315	T	A	three_prime_UTR	1403	5083	+
comp80274_c0_seq1	1075	G	T	three_prime_UTR	1	2964	-
comp80274_c0_seq1	2315	T	A	three_prime_UTR	1	2964	-
comp80274_c0_seq3	437	G	A	three_prime_UTR	1	1729	-
comp80274_c0_seq3	438	C	T	three_prime_UTR	1	1729	-
comp80274_c0_seq3	440	T	C	three_prime_UTR	1	1729	-
comp80277_c1_seq1	360	A	G	five_prime_UTR	1	429	+
comp80277_c1_seq1	376	T	G	five_prime_UTR	1	429	+
comp80303_c0_seq1	2860	T	C	three_prime_UTR	2494	4925	+
comp80303_c0_seq1	2860	T	C	CDS	2420	4306	+
comp80326_c1_seq1	2927	T	C	three_prime_UTR	2111	3508	+
comp80352_c2_seq31	363	G	A	CDS	324	1259	-
comp80433_c1_seq2	3998	A	G	three_prime_UTR	416	5892	+
comp80433_c1_seq2	3998	A	G	CDS	210	5765	+
comp80434_c0_seq1	1776	A	T	three_prime_UTR	1	2569	-
comp80434_c0_seq1	1776	A	T	three_prime_UTR	1038	3480	+
comp80446_c0_seq1	2311	A	C	CDS	452	2623	+
comp80446_c0_seq1	2640	G	A	three_prime_UTR	2624	4142	+
comp80498_c0_seq12	2358	G	T	three_prime_UTR	702	3172	+
comp80498_c0_seq12	2672	T	C	three_prime_UTR	702	3172	+
comp80567_c1_seq1	757	T	C	CDS	86	1213	+
comp80616_c3_seq5	1564	G	A	CDS	1009	1719	-
comp80625_c3_seq1	454	T	C	five_prime_UTR	1	526	+
comp80655_c0_seq1	2802	C	T	three_prime_UTR	1	4058	-
comp80689_c0_seq1	553	C	A	three_prime_UTR	1	556	-
comp80689_c0_seq1	553	C	T	three_prime_UTR	1	556	-
comp80758_c9_seq1	287	C	G	CDS	32	784	-
comp80780_c0_seq1	3889	G	A	CDS	3643	4386	-
comp80780_c0_seq1	3098	A	C	three_prime_UTR	1	3642	-
comp80780_c0_seq1	3098	A	C	three_prime_UTR	1116	4738	+
comp80780_c0_seq1	3889	G	A	three_prime_UTR	1116	4738	+
comp80789_c0_seq6	100	G	A	three_prime_UTR	1	2601	-
comp80833_c0_seq1	2993	T	C	CDS	105	3635	+
comp80833_c0_seq1	422	A	G	CDS	105	3635	+
comp80833_c0_seq1	965	G	C	CDS	105	3635	+
comp80836_c4_seq3	444	T	C	three_prime_UTR	419	870	+
comp80878_c2_seq3	1406	A	G	CDS	551	1789	-
comp80926_c0_seq1	315	G	A	CDS	160	2550	+
comp80930_c1_seq1	395	A	G	CDS	2	577	-
comp80930_c1_seq1	410	T	A	CDS	2	577	-
comp80957_c0_seq1	870	A	C	five_prime_UTR	1	912	+
comp80957_c0_seq1	1551	A	T	three_prime_UTR	1435	1978	+
comp80973_c0_seq3	3383	T	C	three_prime_UTR	1594	3886	+
comp80988_c0_seq1	2211	G	A	CDS	155	3013	+
comp80988_c0_seq1	2246	A	G	CDS	155	3013	+
comp80988_c0_seq1	2696	A	G	CDS	155	3013	+
comp80988_c0_seq1	2992	T	A	CDS	155	3013	+
comp81066_c0_seq1	5697	T	C	CDS	121	6921	+
comp81066_c0_seq1	5946	T	A	CDS	121	6921	+
comp81066_c0_seq1	6937	A	G	three_prime_UTR	6922	7586	+
comp81066_c0_seq1	6979	G	C	three_prime_UTR	6922	7586	+
comp81066_c0_seq1	7385	T	A	three_prime_UTR	6922	7586	+
comp81066_c2_seq1	420	C	A	three_prime_UTR	1	879	-
comp81070_c0_seq5	45	C	T	CDS	1	387	+
comp81141_c1_seq1	1249	C	T	CDS	119	5173	+
comp81141_c1_seq1	3049	A	G	CDS	119	5173	+
comp81141_c1_seq1	5370	G	A	three_prime_UTR	5174	6060	+
comp81166_c0_seq1	976	C	A	CDS	195	1106	+
comp81170_c1_seq1	635	G	A	CDS	551	1765	-
comp81175_c3_seq1	2742	T	G	CDS	306	4601	-
comp81175_c3_seq1	3087	G	T	CDS	306	4601	-
comp81217_c0_seq1	7792	T	A	five_prime_UTR	6668	8939	-
comp81217_c0_seq1	766	C	T	three_prime_UTR	1	3574	-
comp81217_c0_seq1	919	G	A	three_prime_UTR	1	3574	-
comp81217_c0_seq1	966	T	A	three_prime_UTR	1	3574	-
comp81217_c0_seq1	766	C	T	five_prime_UTR	1	6943	+
comp81217_c0_seq1	919	G	A	five_prime_UTR	1	6943	+
comp81217_c0_seq1	966	T	A	five_prime_UTR	1	6943	+
comp81217_c0_seq1	7792	T	A	CDS	6944	7876	+
comp81217_c0_seq1	766	C	T	five_prime_UTR	1	4864	+
comp81217_c0_seq1	919	G	A	five_prime_UTR	1	4864	+
comp81217_c0_seq1	966	T	A	five_prime_UTR	1	4864	+
comp81217_c0_seq1	7792	T	A	three_prime_UTR	6026	8939	+
comp81226_c1_seq2	4221	C	A	CDS	3915	5174	-
comp81226_c1_seq2	4221	C	A	three_prime_UTR	3694	5267	+
comp81263_c0_seq1	1071	C	A	CDS	414	3746	+
comp81319_c2_seq1	1330	C	T	CDS	278	5743	-
comp81345_c2_seq1	806	C	A	CDS	297	1715	+
comp81345_c2_seq1	2011	G	C	three_prime_UTR	1716	2271	+
comp81466_c0_seq2	3380	C	T	three_prime_UTR	2683	3738	+
comp81483_c0_seq1	1685	A	C	CDS	482	6151	-
comp81483_c0_seq1	1727	C	G	CDS	482	6151	-
comp81485_c1_seq1	2792	T	C	CDS	279	3971	+
comp81560_c0_seq1	2043	A	G	CDS	24	14519	-
comp81560_c0_seq1	2247	A	C	CDS	24	14519	-
comp81560_c0_seq1	2385	C	T	CDS	24	14519	-
comp81560_c0_seq1	2655	A	G	CDS	24	14519	-
comp81560_c0_seq1	2664	G	A	CDS	24	14519	-
comp81571_c0_seq4	847	G	A	three_prime_UTR	487	1480	+
comp81595_c0_seq1	81	T	C	three_prime_UTR	1	100	-
comp81595_c0_seq1	81	T	C	CDS	2	1108	+
comp81708_c0_seq1	347	A	G	CDS	101	721	-
