# Supplementary material for: A Comparative Transcriptome Analysis between Wild and Albino Yellow Catfish (Pelteobagrus fulvidraco)
Source: PLoS One. 2015 Jun 26;10(6):e0131504. doi: 10.1371/journal.pone.0131504 (PMC4482592; doi:10.1371/journal.pone.0131504)
Supplement: S5 Table — (XLS) [file pone.0131504.s005.xls]

## Sheet: outtablename.txt.a
ContigName	site	nuc(wild)	nuc(mutant)	start of cds	end of cds	chain	codon(wild)	codon(mutant)	AA(wild)	AA(mutant)	ContigLength	topnrMatch	topnrEvalue	topnrHitName	Uniprotmatch	%_identity	evalue	ID	Description	GO	GOCC	GOBP	GOMF	Keywords
comp28091_c0_seq1	1001	G	A	1	1359	+	CGG	CAG	R	Q	1475	PREDICTED: transducin beta-like protein 2-like [Astyanax mexicanus]	0	gi|597793324|ref|XP_007259487.1|	Q9R099	64.34	0	TBL2_MOUSE	Transducin beta-like protein 2	No_GOcodes	No_GOBP	No_GOMF	No_GOCC	Complete proteome;Phosphoprotein;Reference proteome;Repeat;WD repeat.;
comp28133_c0_seq1	657	T	G	490	1113	-	ATC	CTC	I	L	1189	PREDICTED: claudin-4-like [Astyanax mexicanus]	6.37237e-107	gi|597757564|ref|XP_007240511.1|	Q9YH91	68.47	7e-88	CLDY_DANRE	Claudin-like protein ZF-A89	GO:0016021 \\ GO:0005886 \\ GO:0005923 \\ GO:0042802 \\ GO:0005198 \\ GO:0016338 \\	calcium-independent cell-cell adhesion (GO:0016338);	identical protein binding (GO:0042802);structural molecule activity (GO:0005198);	integral component of membrane (GO:0016021);plasma membrane (GO:0005886);tight junction (GO:0005923);	Cell junction;Cell membrane;Complete proteome;Membrane;Reference proteome;Tight junction;Transmembrane;Transmembrane helix.;
comp55054_c0_seq1	310	T	C	216	1127	+	ATG	ACG	M	T	1446	PREDICTED: E3 ubiquitin-protein ligase RNF144B-like [Astyanax mexicanus]	4.95763e-150	gi|597801633|ref|XP_007242167.1|	Q7Z419	63.88	2e-106	R144B_HUMAN	E3 ubiquitin-protein ligase RNF144B	GO:0005737 \\ GO:0016021 \\ GO:0031966 \\ GO:0000151 \\ GO:0005515 \\ GO:0004842 \\ GO:0008270 \\ GO:0006915 \\ GO:0042787 \\	apoptotic process (GO:0006915);protein ubiquitination involved in ubiquitin-dependent protein catabolic process (GO:0042787);	protein binding (GO:0005515);ubiquitin-protein ligase activity (GO:0004842);zinc ion binding (GO:0008270);	cytoplasm (GO:0005737);integral component of membrane (GO:0016021);mitochondrial membrane (GO:0031966);ubiquitin ligase complex (GO:0000151);	Apoptosis;Complete proteome;Cytoplasm;Ligase;Membrane;Metal-binding;Mitochondrion;Reference proteome;Repeat;Transmembrane;Transmembrane helix;Ubl conjugation;Ubl conjugation pathway;Zinc;Zinc-finger.;
comp59517_c0_seq1	767	A	G	604	999	-	TTC	TCC	F	S	999	PREDICTED: vesicle-trafficking protein SEC22b-B-like isoform 1 [Oreochromis niloticus] gi|498992493|ref|XP_004552776.1| PREDICTED: vesicle-trafficking protein SEC22b-B-like isoform X2 [Maylandia zebra] gi|548349578|ref|XP_005727129.1| PREDICTED: vesicle-trafficking protein SEC22b-B-like isoform X2 [Pundamilia nyererei] gi|554844327|ref|XP_005932524.1| PREDICTED: vesicle-trafficking protein SEC22b…	6.7979e-135	gi|348527678|ref|XP_003451346.1|	Q7SXP0	94.88	2e-135	S22BB_DANRE	Vesicle-trafficking protein SEC22b-B	GO:0005789 \\ GO:0033116 \\ GO:0000139 \\ GO:0016021 \\ GO:0015031 \\ GO:0016192 \\	protein transport (GO:0015031);vesicle-mediated transport (GO:0016192);	No_GOMF	endoplasmic reticulum membrane (GO:0005789);endoplasmic reticulum-Golgi intermediate compartment membrane (GO:0033116);Golgi membrane (GO:0000139);integral component of membrane (GO:0016021);	Coiled coil;Complete proteome;Endoplasmic reticulum;ER-Golgi transport;Golgi apparatus;Membrane;Protein transport;Reference proteome;Transmembrane;Transmembrane helix;Transport.;
comp61248_c0_seq1	1009	C	T	360	1049	-	CGT	CAT	R	H	1647	PREDICTED: geminin [Astyanax mexicanus]	1.53065e-92	gi|597771159|ref|XP_007249364.1|	O75496	45.2	2e-31	GEMI_HUMAN	Geminin	GO:0005737 \\ GO:0005829 \\ GO:0005654 \\ GO:0005634 \\ GO:0042826 \\ GO:0005515 \\ GO:0003714 \\ GO:0000278 \\ GO:0045786 \\ GO:0008156 \\ GO:0045892 \\ GO:0009887 \\ GO:0006461 \\	mitotic cell cycle (GO:0000278);negative regulation of cell cycle (GO:0045786);negative regulation of DNA replication (GO:0008156);negative regulation of transcription, DNA-templated (GO:0045892);organ morphogenesis (GO:0009887);protein complex assembly (GO:0006461);	histone deacetylase binding (GO:0042826);protein binding (GO:0005515);transcription corepressor activity (GO:0003714);	cytoplasm (GO:0005737);cytosol (GO:0005829);nucleoplasm (GO:0005654);nucleus (GO:0005634);	3D-structure;Acetylation;Cell cycle;Coiled coil;Complete proteome;Cytoplasm;DNA replication inhibitor;Nucleus;Phosphoprotein;Polymorphism;Reference proteome.;
comp61983_c0_seq1	1178	C	T	64	1377	+	ACG	ATG	T	M	1496	PREDICTED: nuclear speckle splicing regulatory protein 1 [Astyanax mexicanus]	4.25568e-111	gi|597793775|ref|XP_007259634.1|	Q568R1	76.03	1e-98	NSRP1_DANRE	Nuclear speckle splicing regulatory protein 1	No_GOcodes	No_GOBP	No_GOMF	No_GOCC	Coiled coil;Complete proteome;Phosphoprotein;Reference proteome.;
comp61983_c0_seq1	1179	A	G	64	1377	+	ATA	ATG	I	M	1496	PREDICTED: nuclear speckle splicing regulatory protein 1 [Astyanax mexicanus]	4.25568e-111	gi|597793775|ref|XP_007259634.1|	Q568R1	76.03	1e-98	NSRP1_DANRE	Nuclear speckle splicing regulatory protein 1	No_GOcodes	No_GOBP	No_GOMF	No_GOCC	Coiled coil;Complete proteome;Phosphoprotein;Reference proteome.;
comp62997_c1_seq1	490	T	G	246	620	+	GTC	GGC	V	G	620	MHC class IIA antigen [Leiocassis longirostris]	3.96444e-39	gi|304443359|gb|ADM21330.1|	P14434	35.23	1e-07	HA2B_MOUSE	H-2 class II histocompatibility antigen, A-B alpha chain	GO:0009897 \\ GO:0016021 \\ GO:0005764 \\ GO:0042613 \\ GO:0005886 \\ GO:0042605 \\ GO:0005515 \\ GO:0019882 \\ GO:0019886 \\ GO:0048002 \\ GO:0045582 \\ GO:0034341 \\	antigen processing and presentation (GO:0019882);antigen processing and presentation of exogenous peptide antigen via MHC class II (GO:0019886);antigen processing and presentation of peptide antigen (GO:0048002);positive regulation of T cell differentiation (GO:0045582);response to interferon-gamma (GO:0034341);	peptide antigen binding (GO:0042605);protein binding (GO:0005515);	external side of plasma membrane (GO:0009897);integral component of membrane (GO:0016021);lysosome (GO:0005764);MHC class II protein complex (GO:0042613);plasma membrane (GO:0005886);	3D-structure;Complete proteome;Disulfide bond;Glycoprotein;Immunity;Membrane;MHC II;Reference proteome;Signal;Transmembrane;Transmembrane helix.;
comp63694_c0_seq1	262	T	A	149	559	+	AAT	AAA	N	K	778	PREDICTED: cartilage intermediate layer protein 1-like [Oryzias latipes]	3.67903e-24	gi|432957037|ref|XP_004085768.1|	Q66K08	43.02	6e-14	CILP1_MOUSE	Cartilage intermediate layer protein 1	GO:0005615 \\ GO:0005578 \\ GO:0043569 \\	negative regulation of insulin-like growth factor receptor signaling pathway (GO:0043569);	No_GOMF	extracellular space (GO:0005615);proteinaceous extracellular matrix (GO:0005578);	Cleavage on pair of basic residues;Complete proteome;Disulfide bond;Extracellular matrix;Glycoprotein;Immunoglobulin domain;Reference proteome;Secreted;Signal.;
comp63806_c0_seq1	359	T	C	210	1268	-	AAC	GAC	N	D	1269	RecName: Full=L-lactate dehydrogenase B-A chain; Short=LDH-B-A gi|28277619|gb|AAH44190.1| Ldhb protein [Danio rerio] gi|46362488|gb|AAH68981.1| Ldhb protein [Danio rerio]	0	gi|313104308|sp|Q9PVK4.4|LDHBA_DANRE	Q9PVK4	87.72	0	LDHBA_DANRE	L-lactate dehydrogenase B-A chain	GO:0005737 \\ GO:0004459 \\ GO:0006096 \\	glycolytic process (GO:0006096);	L-lactate dehydrogenase activity (GO:0004459);	cytoplasm (GO:0005737);	Complete proteome;Cytoplasm;Glycolysis;NAD;Oxidoreductase;Reference proteome.;
comp64246_c0_seq1	970	G	A	606	1616	+	CGG	CAG	R	Q	1677	PREDICTED: transmembrane protein 79-like [Astyanax mexicanus]	8.90481e-54	gi|597802699|ref|XP_007242661.1|	Q9BSE2	46.62	1e-31	TMM79_HUMAN	Transmembrane protein 79	GO:0005794 \\ GO:0016021 \\ GO:0005765 \\ GO:0032588 \\ GO:0002070 \\ GO:0061436 \\ GO:0045684 \\ GO:0045055 \\	epithelial cell maturation (GO:0002070);establishment of skin barrier (GO:0061436);positive regulation of epidermis development (GO:0045684);regulated secretory pathway (GO:0045055);	No_GOMF	Golgi apparatus (GO:0005794);integral component of membrane (GO:0016021);lysosomal membrane (GO:0005765);trans-Golgi network membrane (GO:0032588);	Complete proteome;Golgi apparatus;Lysosome;Membrane;Polymorphism;Reference proteome;Transmembrane;Transmembrane helix.;
comp64593_c0_seq1	302	T	G	187	1329	-	GAG	GCG	E	A	1516	leukocyte elastase inhibitor [Ictalurus punctatus] gi|308322977|gb|ADO28626.1| leukocyte elastase inhibitor [Ictalurus punctatus]	0	gi|318037545|ref|NP_001187426.1|	P05619	54.74	5e-138	ILEU_HORSE	Leukocyte elastase inhibitor	GO:0005737 \\ GO:0005615 \\ GO:0004867 \\	No_GOBP	serine-type endopeptidase inhibitor activity (GO:0004867);	cytoplasm (GO:0005737);extracellular space (GO:0005615);	3D-structure;Acetylation;Complete proteome;Cytoplasm;Direct protein sequencing;Protease inhibitor;Reference proteome;Serine protease inhibitor.;
comp64593_c0_seq1	713	T	A	187	1329	-	TAC	TTC	Y	F	1516	leukocyte elastase inhibitor [Ictalurus punctatus] gi|308322977|gb|ADO28626.1| leukocyte elastase inhibitor [Ictalurus punctatus]	0	gi|318037545|ref|NP_001187426.1|	P05619	54.74	5e-138	ILEU_HORSE	Leukocyte elastase inhibitor	GO:0005737 \\ GO:0005615 \\ GO:0004867 \\	No_GOBP	serine-type endopeptidase inhibitor activity (GO:0004867);	cytoplasm (GO:0005737);extracellular space (GO:0005615);	3D-structure;Acetylation;Complete proteome;Cytoplasm;Direct protein sequencing;Protease inhibitor;Reference proteome;Serine protease inhibitor.;
comp64609_c0_seq1	1069	T	C	438	1439	-	CAG	CGG	Q	R	1576	PREDICTED: protein FAM98A-like [Astyanax mexicanus]	1.77519e-152	gi|597797716|ref|XP_007260415.1|	Q17RN3	34.98	2e-31	FA98C_HUMAN	Protein FAM98C	No_GOcodes	No_GOBP	No_GOMF	No_GOCC	Alternative splicing;Complete proteome;Polymorphism;Reference proteome.;
comp65735_c1_seq1	1190	G	T	1165	1515	-	CCC	CAC	P	H	1745	beta-2 microglobulin precursor [Ameiurus catus]	3.36001e-45	gi|2583025|gb|AAC64996.1|	O42197	76.29	4e-46	B2MG_ICTPU	Beta-2-microglobulin	GO:0005576 \\ GO:0042612 \\ GO:0002474 \\	antigen processing and presentation of peptide antigen via MHC class I (GO:0002474);	No_GOMF	extracellular region (GO:0005576);MHC class I protein complex (GO:0042612);	Disulfide bond;Immunity;Immunoglobulin domain;MHC I;Secreted;Signal.;
comp65735_c1_seq1	1191	C	G	1165	1515	-	GAC	CAC	D	H	1745	beta-2 microglobulin precursor [Ameiurus catus]	3.36001e-45	gi|2583025|gb|AAC64996.1|	O42197	76.29	4e-46	B2MG_ICTPU	Beta-2-microglobulin	GO:0005576 \\ GO:0042612 \\ GO:0002474 \\	antigen processing and presentation of peptide antigen via MHC class I (GO:0002474);	No_GOMF	extracellular region (GO:0005576);MHC class I protein complex (GO:0042612);	Disulfide bond;Immunity;Immunoglobulin domain;MHC I;Secreted;Signal.;
comp67425_c1_seq1	1370	A	G	137	1669	+	ATT	GTT	I	V	1828	PREDICTED: methyltransferase like 16 isoform X1 [Danio rerio]	0	gi|528501755|ref|XP_005157635.1|	Q6DC64	75.44	0	MET16_DANRE	Methyltransferase-like protein 16	GO:0008168 \\	No_GOBP	methyltransferase activity (GO:0008168);	No_GOCC	Complete proteome;Methyltransferase;Reference proteome;S-adenosyl-L-methionine;Transferase.;
comp67425_c1_seq1	1386	A	G	137	1669	+	AAT	AGT	N	S	1828	PREDICTED: methyltransferase like 16 isoform X1 [Danio rerio]	0	gi|528501755|ref|XP_005157635.1|	Q6DC64	75.44	0	MET16_DANRE	Methyltransferase-like protein 16	GO:0008168 \\	No_GOBP	methyltransferase activity (GO:0008168);	No_GOCC	Complete proteome;Methyltransferase;Reference proteome;S-adenosyl-L-methionine;Transferase.;
comp67425_c1_seq1	1387	G	T	137	1669	+	AGG	AGT	R	S	1828	PREDICTED: methyltransferase like 16 isoform X1 [Danio rerio]	0	gi|528501755|ref|XP_005157635.1|	Q6DC64	75.44	0	MET16_DANRE	Methyltransferase-like protein 16	GO:0008168 \\	No_GOBP	methyltransferase activity (GO:0008168);	No_GOCC	Complete proteome;Methyltransferase;Reference proteome;S-adenosyl-L-methionine;Transferase.;
comp67466_c0_seq2	756	G	T	658	1275	-	CAG	AAG	Q	K	1395	prostate stem cell antigen precursor-like [Ictalurus punctatus] gi|90103307|gb|ABD85498.1| prostate stem cell antigen precursor-like [Ictalurus punctatus]	9.68411e-64	gi|350539433|ref|NP_001232875.1|	Q05588	26.8	7e-07	UPAR_BOVIN	Urokinase plasminogen activator surface receptor	GO:0031225 \\ GO:0005887 \\	No_GOBP	No_GOMF	anchored component of membrane (GO:0031225);integral component of plasma membrane (GO:0005887);	Cell membrane;Complete proteome;Disulfide bond;Glycoprotein;GPI-anchor;Lipoprotein;Membrane;Receptor;Reference proteome;Repeat;Signal.;
comp67525_c0_seq1	277	G	A	257	892	-	CCT	TCT	P	S	1048	PREDICTED: lysosomal-associated transmembrane protein 4A-like [Astyanax mexicanus]	1.65132e-78	gi|597763601|ref|XP_007245740.1|	No_Uniprotmatch	No_%_identity	No_evalue	No_ID	No_Description	No_GO	No_GOCC	No_GOBP	No_GOMF	No_keywords
comp67623_c0_seq1	130	C	A	3	506	+	ACA	AAA	T	K	622	mitochondrial 28S ribosomal protein S32-like [Ictalurus punctatus]	5.76573e-57	gi|90103321|gb|ABD85505.1|	P82927	59.6	3e-29	RM42_BOVIN	39S ribosomal protein L42, mitochondrial	GO:0005763 \\ GO:0005886 \\	No_GOBP	No_GOMF	mitochondrial small ribosomal subunit (GO:0005763);plasma membrane (GO:0005886);	Complete proteome;Direct protein sequencing;Mitochondrion;Reference proteome;Ribonucleoprotein;Ribosomal protein;Transit peptide.;
comp67664_c0_seq1	456	T	C	119	1285	-	AAA	AGA	K	R	1383	CD2 antigen cytoplasmic tail-binding protein 2 [Salmo salar] gi|221222274|gb|ACM09798.1| CD2 antigen cytoplasmic tail-binding protein 2 [Salmo salar]	2.13586e-118	gi|226443392|ref|NP_001140114.1|	Q9CWK3	48	2e-35	CD2B2_MOUSE	CD2 antigen cytoplasmic tail-binding protein 2	GO:0005737 \\ GO:0016607 \\ GO:0005682 \\ GO:0043021 \\ GO:0006397 \\ GO:0010923 \\ GO:0008380 \\	mRNA processing (GO:0006397);negative regulation of phosphatase activity (GO:0010923);RNA splicing (GO:0008380);	ribonucleoprotein complex binding (GO:0043021);	cytoplasm (GO:0005737);nuclear speck (GO:0016607);U5 snRNP (GO:0005682);	Acetylation;Complete proteome;Cytoplasm;mRNA processing;mRNA splicing;Nucleus;Phosphoprotein;Reference proteome.;
comp67767_c1_seq1	287	C	A	3	815	-	GCC	TCC	A	S	817	PREDICTED: ADP/ATP translocase 2-like [Astyanax mexicanus]	7.36582e-161	gi|597731098|ref|XP_007227925.1|	Q05962	91.8	2e-158	ADT1_RAT	ADP/ATP translocase 1	GO:0016021 \\ GO:0005743 \\ GO:0005741 \\ GO:0005739 \\ GO:0000295 \\ GO:0005471 \\ GO:0019899 \\ GO:0005515 \\ GO:0015866 \\ GO:0015867 \\ GO:0051935 \\ GO:2000277 \\	ADP transport (GO:0015866);ATP transport (GO:0015867);L-glutamate uptake involved in synaptic transmission (GO:0051935);positive regulation of oxidative phosphorylation uncoupler activity (GO:2000277);	adenine nucleotide transmembrane transporter activity (GO:0000295);ATP (GO:0005471);enzyme binding (GO:0019899);protein binding (GO:0005515);	integral component of membrane (GO:0016021);mitochondrial inner membrane (GO:0005743);mitochondrial outer membrane (GO:0005741);mitochondrion (GO:0005739);	Acetylation;Complete proteome;Direct protein sequencing;Isopeptide bond;Membrane;Mitochondrion;Mitochondrion inner membrane;Reference proteome;Repeat;S-nitrosylation;Transmembrane;Transmembrane helix;Transport;Ubl conjugation.;
comp67972_c0_seq1	456	G	A	161	589	-	TCT	TTT	S	F	591	PREDICTED: poliovirus receptor-related protein 4-like isoform X2 [Neolamprologus brichardi]	9.67008e-07	gi|583986354|ref|XP_006788418.1|	Q5E9Z9	45.45	3e-07	PVRL4_BOVIN	Nectin-4	GO:0005912 \\ GO:0016021 \\ GO:0005886 \\ GO:0007155 \\	cell adhesion (GO:0007155);	No_GOMF	adherens junction (GO:0005912);integral component of membrane (GO:0016021);plasma membrane (GO:0005886);	Cell adhesion;Cell junction;Cell membrane;Complete proteome;Disulfide bond;Glycoprotein;Immunoglobulin domain;Membrane;Reference proteome;Repeat;Signal;Transmembrane;Transmembrane helix.;
comp68812_c0_seq1	1718	C	T	730	1944	-	AGC	AAC	S	N	2270	PREDICTED: nuclear factor interleukin-3-regulated protein-like [Astyanax mexicanus]	6.032e-135	gi|597759684|ref|XP_007241507.1|	Q5FW38	60.44	1e-18	NFIL3_XENTR	Nuclear factor interleukin-3-regulated protein	GO:0005737 \\ GO:0005634 \\ GO:0043565 \\ GO:0003700 \\ GO:0007623 \\ GO:0007507 \\ GO:0061515 \\ GO:0006351 \\	circadian rhythm (GO:0007623);heart development (GO:0007507);myeloid cell development (GO:0061515);transcription, DNA-templated (GO:0006351);	sequence-specific DNA binding (GO:0043565);sequence-specific DNA binding transcription factor activity (GO:0003700);	cytoplasm (GO:0005737);nucleus (GO:0005634);	Activator;Biological rhythms;Complete proteome;Cytoplasm;DNA-binding;Nucleus;Reference proteome;Repressor;Transcription;Transcription regulation.;
comp68991_c0_seq1	1049	G	T	395	1339	-	AAC	AAA	N	K	1535	Fas receptor precursor [Ictalurus punctatus] gi|47606688|gb|AAT36327.1| Fas receptor [Ictalurus punctatus]	2.35639e-78	gi|318037495|ref|NP_001187122.1|	O77736	29.76	6e-28	TNR6_PIG	Tumor necrosis factor receptor superfamily member 6	GO:0016021 \\ GO:0004888 \\ GO:0006915 \\ GO:0006955 \\	apoptotic process (GO:0006915);immune response (GO:0006955);	transmembrane signaling receptor activity (GO:0004888);	integral component of membrane (GO:0016021);	Apoptosis;Complete proteome;Disulfide bond;Glycoprotein;Membrane;Receptor;Reference proteome;Repeat;Signal;Transmembrane;Transmembrane helix.;
comp69122_c1_seq1	709	C	T	465	809	-	AGG	AAG	R	K	882	PREDICTED: transmembrane protein 256 [Astyanax mexicanus]	1.2849e-60	gi|597772952|ref|XP_007250223.1|	Q568J8	78.07	3e-57	TM256_DANRE	Transmembrane protein 256	GO:0016021 \\	No_GOBP	No_GOMF	integral component of membrane (GO:0016021);	Complete proteome;Membrane;Reference proteome;Signal;Transmembrane;Transmembrane helix.;
comp69508_c0_seq1	781	A	T	590	928	-	TCC	ACC	S	T	1166	PREDICTED: protein FAM32A-like [Astyanax mexicanus]	6.09227e-46	gi|597756887|ref|XP_007240182.1|	Q6GQN4	74.11	5e-39	FA32A_DANRE	Protein FAM32A-like	GO:0005634 \\ GO:0006915 \\ GO:0007049 \\	apoptotic process (GO:0006915);cell cycle (GO:0007049);	No_GOMF	nucleus (GO:0005634);	Apoptosis;Cell cycle;Complete proteome;Nucleus;Reference proteome.;
comp69678_c0_seq1	3530	A	G	1986	3881	-	TCT	CCT	S	P	3882	PREDICTED: PDZ and LIM domain protein 5-like [Astyanax mexicanus]	0	gi|597761820|ref|XP_007244890.1|	Q62920	60.87	1e-146	PDLI5_RAT	PDZ and LIM domain protein 5	GO:0030054 \\ GO:0005829 \\ GO:0016020 \\ GO:0043005 \\ GO:0014069 \\ GO:0045211 \\ GO:0030018 \\ GO:0003779 \\ GO:0042805 \\ GO:0005515 \\ GO:0005080 \\ GO:0047485 \\ GO:0030159 \\ GO:0008270 \\ GO:0007507 \\ GO:0061001 \\ GO:0051963 \\	heart development (GO:0007507);regulation of dendritic spine morphogenesis (GO:0061001);regulation of synapse assembly (GO:0051963);	actin binding (GO:0003779);actinin binding (GO:0042805);protein binding (GO:0005515);protein kinase C binding (GO:0005080);protein N-terminus binding (GO:0047485);receptor signaling complex scaffold activity (GO:0030159);zinc ion binding (GO:0008270);	cell junction (GO:0030054);cytosol (GO:0005829);membrane (GO:0016020);neuron projection (GO:0043005);postsynaptic density (GO:0014069);postsynaptic membrane (GO:0045211);Z disc (GO:0030018);	Acetylation;Alternative splicing;Cell junction;Cell membrane;Complete proteome;Cytoplasm;LIM domain;Membrane;Metal-binding;Phosphoprotein;Postsynaptic cell membrane;Reference proteome;Repeat;Synapse;Synaptosome;Zinc.;
comp70377_c0_seq1	3716	C	A	175	4053	+	CCA	CAA	P	Q	4991	PREDICTED: uncharacterized protein KIAA1522 homolog [Astyanax mexicanus]	2.68046e-115	gi|597767561|ref|XP_007247630.1|	Q1LWM5	37.08	1e-26	K1522_DANRE	Uncharacterized protein KIAA1522 homolog	No_GOcodes	No_GOBP	No_GOMF	No_GOCC	Coiled coil;Complete proteome;Reference proteome.;
comp70661_c1_seq1	978	A	G	899	2515	-	CTT	CCT	L	P	2516	Eif4ba protein [Danio rerio]	8.52373e-115	gi|148744692|gb|AAI42794.1|	P23588	73.49	7e-82	IF4B_HUMAN	Eukaryotic translation initiation factor 4B	GO:0005829 \\ GO:0016281 \\ GO:0000166 \\ GO:0044822 \\ GO:0005515 \\ GO:0003723 \\ GO:0003743 \\ GO:0044267 \\ GO:0010467 \\ GO:0008286 \\ GO:0016071 \\ GO:0000288 \\ GO:0000289 \\ GO:0006446 \\ GO:0016070 \\ GO:0006412 \\ GO:0006413 \\	cellular protein metabolic process (GO:0044267);gene expression (GO:0010467);insulin receptor signaling pathway (GO:0008286);mRNA metabolic process (GO:0016071);nuclear-transcribed mRNA catabolic process, deadenylation-dependent decay (GO:0000288);nuclear-transcribed mRNA poly(A) tail shortening (GO:0000289);regulation of translational initiation (GO:0006446);RNA metabolic process (GO:0016070);tr…	nucleotide binding (GO:0000166);poly(A) RNA binding (GO:0044822);protein binding (GO:0005515);RNA binding (GO:0003723);translation initiation factor activity (GO:0003743);	cytosol (GO:0005829);eukaryotic translation initiation factor 4F complex (GO:0016281);	3D-structure;Acetylation;Complete proteome;Direct protein sequencing;Initiation factor;Phosphoprotein;Polymorphism;Protein biosynthesis;Reference proteome;RNA-binding.;
comp70919_c3_seq1	1027	G	C	676	1671	+	GTA	CTA	V	L	1956	PREDICTED: vacuolar protein sorting-associated protein 37C-like [Astyanax mexicanus]	2.96702e-130	gi|597734498|ref|XP_007229545.1|	Q5R9T2	39.85	1e-38	VP37C_PONAB	Vacuolar protein sorting-associated protein 37C	GO:0000813 \\ GO:0031902 \\ GO:0015031 \\	protein transport (GO:0015031);	No_GOMF	ESCRT I complex (GO:0000813);late endosome membrane (GO:0031902);	Complete proteome;Endosome;Membrane;Protein transport;Reference proteome;Transport.;
comp70993_c0_seq1	1310	T	C	1195	1809	-	GAT	GGT	D	G	2273	PREDICTED: charged multivesicular body protein 6-like [Astyanax mexicanus]	8.1762e-68	gi|597770014|ref|XP_007248811.1|	Q503V0	83.33	1e-66	CHMP6_DANRE	Charged multivesicular body protein 6	GO:0031902 \\ GO:0015031 \\	protein transport (GO:0015031);	No_GOMF	late endosome membrane (GO:0031902);	Coiled coil;Complete proteome;Endosome;Lipoprotein;Membrane;Myristate;Protein transport;Reference proteome;Transport.;
comp71018_c0_seq1	262	A	C	2	682	+	GAA	GAC	E	D	817	annexin a1 [Ictalurus furcatus]	3.57001e-143	gi|308322521|gb|ADO28398.1|	A5A6M2	68	4e-99	ANXA1_PANTR	Annexin A1	GO:0016323 \\ GO:0005929 \\ GO:0005737 \\ GO:0005634 \\ GO:0005509 \\ GO:0005544 \\ GO:0019834 \\	No_GOBP	calcium ion binding (GO:0005509);calcium-dependent phospholipid binding (GO:0005544);phospholipase A2 inhibitor activity (GO:0019834);	basolateral plasma membrane (GO:0016323);cilium (GO:0005929);cytoplasm (GO:0005737);nucleus (GO:0005634);	Acetylation;Annexin;Calcium;Calcium/phospholipid-binding;Cell membrane;Cell projection;Cilium;Complete proteome;Cytoplasm;Isopeptide bond;Membrane;Nucleus;Phospholipase A2 inhibitor;Phosphoprotein;Reference proteome;Repeat.;
comp71128_c0_seq1	4656	A	T	66	5702	+	ACT	TCT	T	S	5799	probable helicase with zinc finger domain [Danio rerio] gi|82185991|sp|Q6NYU2.1|HELZ_DANRE RecName: Full=Probable helicase with zinc finger domain gi|42542947|gb|AAH66461.1| Zgc:77407 [Danio rerio]	0	gi|47086099|ref|NP_998431.1|	Q6NYU2	78.34	0	HELZ_DANRE	Probable helicase with zinc finger domain	GO:0005634 \\ GO:0005524 \\ GO:0004386 \\ GO:0046872 \\ GO:0003700 \\	No_GOBP	ATP binding (GO:0005524);helicase activity (GO:0004386);metal ion binding (GO:0046872);sequence-specific DNA binding transcription factor activity (GO:0003700);	nucleus (GO:0005634);	ATP-binding;Complete proteome;Helicase;Hydrolase;Metal-binding;Nucleotide-binding;Nucleus;Reference proteome;Zinc;Zinc-finger.;
comp71203_c0_seq1	254	G	T	214	1110	+	GGG	GTG	G	V	1887	PREDICTED: cyclin-G1 [Astyanax mexicanus]	4.09933e-168	gi|597780198|ref|XP_007253693.1|	Q5E9I1	62.42	6e-122	CCNG1_BOVIN	Cyclin-G1	GO:0005634 \\ GO:0007067 \\	mitosis (GO:0007067);	No_GOMF	nucleus (GO:0005634);	Cell cycle;Cell division;Complete proteome;Cyclin;Mitosis;Nucleus;Reference proteome.;
comp71265_c0_seq1	1076	G	C	628	1365	-	ACC	AGC	T	S	1465	PREDICTED: ADP-ribosylation factor-like protein 9 isoform X1 [Astyanax mexicanus]	1.59827e-84	gi|597797669|ref|XP_007260392.1|	Q6T311	49.69	3e-49	ARL9_HUMAN	ADP-ribosylation factor-like protein 9	GO:0005622 \\ GO:0005525 \\ GO:0007264 \\	small GTPase mediated signal transduction (GO:0007264);	GTP binding (GO:0005525);	intracellular (GO:0005622);	Complete proteome;GTP-binding;Nucleotide-binding;Reference proteome.;
comp71360_c0_seq1	505	G	T	416	1348	-	CGT	AGT	R	S	2854	prostasin precursor [Danio rerio] gi|49900479|gb|AAH76000.1| Zgc:92313 [Danio rerio] gi|158253895|gb|AAI54292.1| Zgc:92313 [Danio rerio]	2.16209e-122	gi|50540258|ref|NP_001002596.1|	Q8NF86	46.09	8e-62	PRS33_HUMAN	Serine protease 33	GO:0005615 \\ GO:0004252 \\	No_GOBP	serine-type endopeptidase activity (GO:0004252);	extracellular space (GO:0005615);	Complete proteome;Disulfide bond;Hydrolase;Protease;Reference proteome;Secreted;Serine protease;Signal.;
comp71452_c2_seq1	448	C	A	349	1449	-	CAG	CAT	Q	H	1451	PREDICTED: serum response factor-binding protein 1-like isoform X1 [Astyanax mexicanus] gi|597771395|ref|XP_007249476.1| PREDICTED: serum response factor-binding protein 1-like isoform X2 [Astyanax mexicanus]	1.53424e-37	gi|597771393|ref|XP_007249475.1|	Q5XGC9	37.06	1e-12	SRFB1_XENTR	Serum response factor-binding protein 1	GO:0048471 \\ GO:0006355 \\ GO:0006351 \\	regulation of transcription, DNA-templated (GO:0006355);transcription, DNA-templated (GO:0006351);	No_GOMF	perinuclear region of cytoplasm (GO:0048471);	Alternative splicing;Coiled coil;Complete proteome;Cytoplasm;Reference proteome;Transcription;Transcription regulation.;
comp72020_c0_seq1	294	G	T	103	750	+	GAG	GAT	E	D	2295	coiled-coil domain-containing protein 43 [Danio rerio] gi|82187201|sp|Q6PFL6.1|CCD43_DANRE RecName: Full=Coiled-coil domain-containing protein 43 gi|35505442|gb|AAH57502.1| Coiled-coil domain containing 43 [Danio rerio]	6.96667e-86	gi|41055056|ref|NP_956952.1|	Q6PFL6	78.14	1e-87	CCD43_DANRE	Coiled-coil domain-containing protein 43	No_GOcodes	No_GOBP	No_GOMF	No_GOCC	Coiled coil;Complete proteome;Reference proteome.;
comp72450_c0_seq1	701	G	C	236	1186	+	GTA	CTA	V	L	1187	PREDICTED: probable H/ACA ribonucleoprotein complex subunit 1-like protein-like [Astyanax mexicanus]	8.44765e-52	gi|597748940|ref|XP_007236419.1|	No_Uniprotmatch	No_%_identity	No_evalue	No_ID	No_Description	No_GO	No_GOCC	No_GOBP	No_GOMF	No_keywords
comp73121_c1_seq1	1229	G	T	835	1320	-	GCG	GAG	A	E	1322	PREDICTED: protein NipSnap homolog 2-like [Astyanax mexicanus]	1.69518e-106	gi|597739122|ref|XP_007231760.1|	Q9PU58	91.3	2e-102	NIPS2_DANRE	Protein NipSnap homolog 2	GO:0005739 \\	No_GOBP	No_GOMF	mitochondrion (GO:0005739);	Complete proteome;Reference proteome.;
comp73140_c0_seq2	1401	G	A	486	2069	+	GAA	AAA	E	K	2519	PREDICTED: peroxisomal leader peptide-processing protease [Astyanax mexicanus]	0	gi|597771589|ref|XP_007249568.1|	Q2T9J0	39.28	9e-113	TYSD1_HUMAN	Peroxisomal leader peptide-processing protease	GO:0005777 \\ GO:0042802 \\ GO:0002020 \\ GO:0004252 \\ GO:0051260 \\ GO:0016485 \\ GO:0006508 \\ GO:0031998 \\	protein homooligomerization (GO:0051260);protein processing (GO:0016485);proteolysis (GO:0006508);regulation of fatty acid beta-oxidation (GO:0031998);	identical protein binding (GO:0042802);protease binding (GO:0002020);serine-type endopeptidase activity (GO:0004252);	peroxisome (GO:0005777);	Alternative splicing;Complete proteome;Hydrolase;Peroxisome;Polymorphism;Protease;Reference proteome;Serine protease.;
comp73402_c7_seq1	1929	A	G	1589	1957	-	ATC	ACC	I	T	2155	PREDICTED: Golgi integral membrane protein 4 [Astyanax mexicanus]	1.43277e-11	gi|597775852|ref|XP_007251618.1|	No_Uniprotmatch	No_%_identity	No_evalue	No_ID	No_Description	No_GO	No_GOCC	No_GOBP	No_GOMF	No_keywords
comp73459_c6_seq1	714	C	A	375	1046	+	CGT	AGT	R	S	1734	leukocyte surface antigen cd53 [Ictalurus furcatus]	3.55801e-96	gi|308322539|gb|ADO28407.1|	Q58DM3	41.74	2e-41	CD53_BOVIN	Leukocyte surface antigen CD53	GO:0005911 \\ GO:0001772 \\ GO:0016021 \\ GO:0005886 \\ GO:1901741 \\	positive regulation of myoblast fusion (GO:1901741);	No_GOMF	cell-cell junction (GO:0005911);immunological synapse (GO:0001772);integral component of membrane (GO:0016021);plasma membrane (GO:0005886);	Cell junction;Cell membrane;Complete proteome;Glycoprotein;Membrane;Reference proteome;Transmembrane;Transmembrane helix.;
comp73467_c0_seq1	1103	G	T	829	1221	+	AGC	ATC	S	I	2754	PREDICTED: uncharacterized protein LOC100534794 [Danio rerio]	5.87522e-94	gi|326674720|ref|XP_003200192.1|	Q4SNH3	35.21	4e-47	Q4SNH3_TETNG	Chromosome 8 SCAF14543, whole genome shotgun sequence	No_GOcodes	No_GOBP	No_GOMF	No_GOCC	No_keywords
comp73467_c0_seq1	1103	G	T	867	2330	-	CTC	ATC	L	I	2754	PREDICTED: uncharacterized protein LOC100534794 [Danio rerio]	5.87522e-94	gi|326674720|ref|XP_003200192.1|	Q4SNH3	35.21	4e-47	Q4SNH3_TETNG	Chromosome 8 SCAF14543, whole genome shotgun sequence	No_GOcodes	No_GOBP	No_GOMF	No_GOCC	No_keywords
comp73467_c0_seq1	1717	C	G	867	2330	-	AGC	ACC	S	T	2754	PREDICTED: uncharacterized protein LOC100534794 [Danio rerio]	5.87522e-94	gi|326674720|ref|XP_003200192.1|	Q4SNH3	35.21	4e-47	Q4SNH3_TETNG	Chromosome 8 SCAF14543, whole genome shotgun sequence	No_GOcodes	No_GOBP	No_GOMF	No_GOCC	No_keywords
comp73634_c0_seq9	3427	G	A	2604	3962	+	CGC	CAC	R	H	5414	PREDICTED: plasma alpha-L-fucosidase-like isoform X1 [Astyanax mexicanus] gi|597776784|ref|XP_007252068.1| PREDICTED: plasma alpha-L-fucosidase-like isoform X2 [Astyanax mexicanus]	0	gi|597776782|ref|XP_007252067.1|	Q9BTY2	68.2	0	FUCO2_HUMAN	Plasma alpha-L-fucosidase	GO:0005615 \\ GO:0005764 \\ GO:0004560 \\ GO:0042806 \\ GO:0006004 \\ GO:0016139 \\ GO:2000535 \\ GO:0009617 \\	fucose metabolic process (GO:0006004);glycoside catabolic process (GO:0016139);regulation of entry of bacterium into host cell (GO:2000535);response to bacterium (GO:0009617);	alpha-L-fucosidase activity (GO:0004560);fucose binding (GO:0042806);	extracellular space (GO:0005615);lysosome (GO:0005764);	Complete proteome;Glycoprotein;Glycosidase;Hydrolase;Polymorphism;Reference proteome;Secreted;Signal.;
comp73644_c0_seq1	1002	T	C	157	1161	-	ACG	GCG	T	A	1161	AP-1 transcription factor c-Jun subunit [Ictalurus punctatus]	5.94021e-170	gi|562890043|gb|AHB37084.1|	P54864	71.8	2e-119	JUN_SERCA	Transcription factor AP-1	GO:0005634 \\ GO:0043565 \\ GO:0003700 \\ GO:0006351 \\	transcription, DNA-templated (GO:0006351);	sequence-specific DNA binding (GO:0043565);sequence-specific DNA binding transcription factor activity (GO:0003700);	nucleus (GO:0005634);	DNA-binding;Nucleus;Proto-oncogene;Transcription;Transcription regulation.;
comp73644_c0_seq1	912	C	T	157	1161	-	GCT	ACT	A	T	1161	AP-1 transcription factor c-Jun subunit [Ictalurus punctatus]	5.94021e-170	gi|562890043|gb|AHB37084.1|	P54864	71.8	2e-119	JUN_SERCA	Transcription factor AP-1	GO:0005634 \\ GO:0043565 \\ GO:0003700 \\ GO:0006351 \\	transcription, DNA-templated (GO:0006351);	sequence-specific DNA binding (GO:0043565);sequence-specific DNA binding transcription factor activity (GO:0003700);	nucleus (GO:0005634);	DNA-binding;Nucleus;Proto-oncogene;Transcription;Transcription regulation.;
comp73680_c0_seq1	2529	G	A	294	5150	+	GGC	AGC	G	S	6959	PREDICTED: envoplakin [Astyanax mexicanus]	0	gi|597777065|ref|XP_007252199.1|	Q92817	41.93	0	EVPL_HUMAN	Envoplakin	GO:0001533 \\ GO:0005737 \\ GO:0030057 \\ GO:0070062 \\ GO:0030674 \\ GO:0005198 \\ GO:0008544 \\ GO:0031424 \\ GO:0030216 \\ GO:0018149 \\	epidermis development (GO:0008544);keratinization (GO:0031424);keratinocyte differentiation (GO:0030216);peptide cross-linking (GO:0018149);	protein binding, bridging (GO:0030674);structural molecule activity (GO:0005198);	cornified envelope (GO:0001533);cytoplasm (GO:0005737);desmosome (GO:0030057);extracellular vesicular exosome (GO:0070062);	Cell junction;Coiled coil;Complete proteome;Cytoplasm;Cytoskeleton;Isopeptide bond;Keratinization;Lipoprotein;Phosphoprotein;Polymorphism;Reference proteome;Repeat;Ubl conjugation.;
comp73724_c0_seq1	594	T	G	3	908	+	TTG	GTG	L	V	1555	proteasome subunit alpha type-6 [Ictalurus punctatus] gi|308323999|gb|ADO29135.1| proteasome subunit alpha type-6 [Ictalurus punctatus]	1.07553e-168	gi|317575761|ref|NP_001187798.1|	P60901	72.76	2e-132	PSA6_RAT	Proteasome subunit alpha type-6	GO:0000932 \\ GO:0005739 \\ GO:0030016 \\ GO:0016363 \\ GO:0005634 \\ GO:0005844 \\ GO:0005839 \\ GO:0019773 \\ GO:0030017 \\ GO:0003723 \\ GO:0004298 \\ GO:0051092 \\ GO:0051603 \\ GO:0006511 \\	positive regulation of NF-kappaB transcription factor activity (GO:0051092);proteolysis involved in cellular protein catabolic process (GO:0051603);ubiquitin-dependent protein catabolic process (GO:0006511);	RNA binding (GO:0003723);threonine-type endopeptidase activity (GO:0004298);	cytoplasmic mRNA processing body (GO:0000932);mitochondrion (GO:0005739);myofibril (GO:0030016);nuclear matrix (GO:0016363);nucleus (GO:0005634);polysome (GO:0005844);proteasome core complex (GO:0005839);proteasome core complex, alpha-subunit complex (GO:0019773);sarcomere (GO:0030017);	Acetylation;Complete proteome;Cytoplasm;Direct protein sequencing;Glycoprotein;Hydrolase;Isopeptide bond;Nucleus;Phosphoprotein;Protease;Proteasome;Reference proteome;Threonine protease;Ubl conjugation.;
comp73763_c0_seq1	228	A	G	174	1160	+	AAC	GAC	N	D	2533	cathepsin S [Ictalurus furcatus]	0	gi|308321226|gb|ADO27765.1|	Q8HY81	62.35	1e-140	CATS_CANFA	Cathepsin S	GO:0005764 \\ GO:0008234 \\	No_GOBP	cysteine-type peptidase activity (GO:0008234);	lysosome (GO:0005764);	Complete proteome;Disulfide bond;Glycoprotein;Hydrolase;Lysosome;Protease;Reference proteome;Signal;Thiol protease;Zymogen.;
comp74054_c0_seq1	1625	A	C	1470	2177	-	TCA	GCA	S	A	2518	No_sig_nr_hit	No_sig_nr_hit	No_sig_nr_hit	No_Uniprotmatch	No_%_identity	No_evalue	No_ID	No_Description	No_GO	No_GOCC	No_GOBP	No_GOMF	No_keywords
comp74054_c0_seq1	1626	A	C	1470	2177	-	GAT	GAG	D	E	2518	No_sig_nr_hit	No_sig_nr_hit	No_sig_nr_hit	No_Uniprotmatch	No_%_identity	No_evalue	No_ID	No_Description	No_GO	No_GOCC	No_GOBP	No_GOMF	No_keywords
comp74148_c0_seq2	222	A	T	2	340	-	CTG	CAG	L	Q	341	PREDICTED: uncharacterized protein LOC101883708 [Danio rerio]	7.3121e-58	gi|528504300|ref|XP_005158243.1|	I3J0Z3	59.81	2e-33	I3J0Z3_ORENI	Uncharacterized protein	No_GOcodes	No_GOBP	No_GOMF	No_GOCC	Complete proteome;Reference proteome.;
comp74152_c0_seq1	288	A	G	66	947	+	AAC	GAC	N	D	1719	PREDICTED: T-cell ecto-ADP-ribosyltransferase 2-like isoform X2 [Astyanax mexicanus]	9.06555e-58	gi|597741303|ref|XP_007232789.1|	P17981	28.9	8e-14	NAR2A_MOUSE	T-cell ecto-ADP-ribosyltransferase 1	GO:0031362 \\ GO:0016798 \\ GO:0003956 \\ GO:0019677 \\ GO:0018120 \\	NAD catabolic process (GO:0019677);peptidyl-arginine ADP-ribosylation (GO:0018120);	hydrolase activity, acting on glycosyl bonds (GO:0016798);NAD(P)+-protein-arginine ADP-ribosyltransferase activity (GO:0003956);	anchored component of external side of plasma membrane (GO:0031362);	Cell membrane;Complete proteome;Disulfide bond;Glycoprotein;Glycosyltransferase;GPI-anchor;Lipoprotein;Membrane;NAD;NADP;Reference proteome;Signal;Transferase.;
comp74159_c0_seq1	311	T	G	299	1381	+	TTG	GTG	L	V	1570	stomatin-like protein 2 [Danio rerio] gi|32766629|gb|AAH55126.1| Zgc:63505 [Danio rerio]	0	gi|41054125|ref|NP_957325.1|	Q9UJZ1	77.58	5e-169	STML2_HUMAN	Stomatin-like protein 2, mitochondrial	GO:0005856 \\ GO:0019897 \\ GO:0016020 \\ GO:0045121 \\ GO:0005743 \\ GO:0005758 \\ GO:1901612 \\ GO:0005515 \\ GO:0005102 \\ GO:0035710 \\ GO:0006874 \\ GO:0032623 \\ GO:0010876 \\ GO:0042776 \\ GO:0006851 \\ GO:0034982 \\ GO:0007005 \\ GO:1900210 \\ GO:0090297 \\ GO:0010918 \\ GO:0051259 \\ GO:1990046 \\ GO:0050852 \\	CD4-positive, alpha-beta T cell activation (GO:0035710);cellular calcium ion homeostasis (GO:0006874);interleukin-2 production (GO:0032623);lipid localization (GO:0010876);mitochondrial ATP synthesis coupled proton transport (GO:0042776);mitochondrial calcium ion transport (GO:0006851);mitochondrial protein processing (GO:0034982);mitochondrion organization (GO:0007005);positive regulation of car…	cardiolipin binding (GO:1901612);protein binding (GO:0005515);receptor binding (GO:0005102);	cytoskeleton (GO:0005856);extrinsic component of plasma membrane (GO:0019897);membrane (GO:0016020);membrane raft (GO:0045121);mitochondrial inner membrane (GO:0005743);mitochondrial intermembrane space (GO:0005758);	Acetylation;Alternative splicing;Cell membrane;Coiled coil;Complete proteome;Direct protein sequencing;Lipid-binding;Membrane;Mitochondrion;Mitochondrion inner membrane;Phosphoprotein;Polymorphism;Reference proteome;Transit peptide.;
comp74261_c0_seq4	791	A	G	272	916	+	ACT	GCT	T	A	2875	PREDICTED: bcl-2-related ovarian killer protein homolog A-like [Astyanax mexicanus]	6.93117e-124	gi|597780251|ref|XP_007253719.1|	Q6DC66	81.08	4e-119	BOKA_DANRE	Bcl-2-related ovarian killer protein homolog A	GO:0006915 \\ GO:0042981 \\	apoptotic process (GO:0006915);regulation of apoptotic process (GO:0042981);	No_GOMF	No_GOCC	Apoptosis;Complete proteome;Reference proteome.;
comp74477_c0_seq1	930	T	G	402	3944	-	CAA	CAC	Q	H	4255	PREDICTED: protein phosphatase Slingshot homolog 2-like isoform X1 [Astyanax mexicanus]	0	gi|597793769|ref|XP_007259632.1|	Q76I76	84.34	0	SSH2_HUMAN	Protein phosphatase Slingshot homolog 2	GO:0005737 \\ GO:0005856 \\ GO:0005615 \\ GO:0003779 \\ GO:0003677 \\ GO:0004721 \\ GO:0004725 \\ GO:0008138 \\ GO:0030036 \\ GO:0006470 \\ GO:0008064 \\ GO:0050770 \\ GO:0010591 \\	actin cytoskeleton organization (GO:0030036);protein dephosphorylation (GO:0006470);regulation of actin polymerization or depolymerization (GO:0008064);regulation of axonogenesis (GO:0050770);regulation of lamellipodium assembly (GO:0010591);	actin binding (GO:0003779);DNA binding (GO:0003677);phosphoprotein phosphatase activity (GO:0004721);protein tyrosine phosphatase activity (GO:0004725);protein tyrosine/serine/threonine phosphatase activity (GO:0008138);	cytoplasm (GO:0005737);cytoskeleton (GO:0005856);extracellular space (GO:0005615);	3D-structure;Actin-binding;Alternative splicing;Complete proteome;Cytoplasm;Cytoskeleton;Hydrolase;Phosphoprotein;Polymorphism;Protein phosphatase;Reference proteome.;
comp74542_c1_seq1	154	T	C	3	464	+	CTG	CCG	L	P	751	PREDICTED: matrin-3-like [Astyanax mexicanus]	2.15563e-26	gi|597765248|ref|XP_007246528.1|	P43243	57.45	4e-12	MATR3_HUMAN	Matrin-3	GO:0005637 \\ GO:0016363 \\ GO:0000166 \\ GO:0044822 \\ GO:0005515 \\ GO:0005198 \\ GO:0008270 \\	No_GOBP	nucleotide binding (GO:0000166);poly(A) RNA binding (GO:0044822);protein binding (GO:0005515);structural molecule activity (GO:0005198);zinc ion binding (GO:0008270);	nuclear inner membrane (GO:0005637);nuclear matrix (GO:0016363);	Acetylation;Alternative splicing;Complete proteome;Direct protein sequencing;Disease mutation;Metal-binding;Nucleus;Phosphoprotein;Reference proteome;Repeat;RNA-binding;Zinc;Zinc-finger.;
comp74624_c1_seq1	1060	T	C	365	1501	-	ATC	GTC	I	V	2675	eukaryotic translation initiation factor 3 subunit B [Danio rerio]	0	gi|587651892|ref|NP_001277022.1|	P55884	87.44	0	EIF3B_HUMAN	Eukaryotic translation initiation factor 3 subunit B	GO:0005829 \\ GO:0016282 \\ GO:0033290 \\ GO:0005852 \\ GO:0070062 \\ GO:0000166 \\ GO:0005515 \\ GO:0032947 \\ GO:0003743 \\ GO:0044267 \\ GO:0001731 \\ GO:0010467 \\ GO:0006446 \\ GO:0006412 \\ GO:0006413 \\	cellular protein metabolic process (GO:0044267);formation of translation preinitiation complex (GO:0001731);gene expression (GO:0010467);regulation of translational initiation (GO:0006446);translation (GO:0006412);translational initiation (GO:0006413);	nucleotide binding (GO:0000166);protein binding (GO:0005515);protein complex scaffold (GO:0032947);translation initiation factor activity (GO:0003743);	cytosol (GO:0005829);eukaryotic 43S preinitiation complex (GO:0016282);eukaryotic 48S preinitiation complex (GO:0033290);eukaryotic translation initiation factor 3 complex (GO:0005852);extracellular vesicular exosome (GO:0070062);	3D-structure;Acetylation;Alternative splicing;Complete proteome;Cytoplasm;Initiation factor;Phosphoprotein;Polymorphism;Protein biosynthesis;Reference proteome;Repeat;RNA-binding;WD repeat.;
comp74624_c1_seq1	1462	T	C	365	1501	-	AAA	GAA	K	E	2675	eukaryotic translation initiation factor 3 subunit B [Danio rerio]	0	gi|587651892|ref|NP_001277022.1|	P55884	87.44	0	EIF3B_HUMAN	Eukaryotic translation initiation factor 3 subunit B	GO:0005829 \\ GO:0016282 \\ GO:0033290 \\ GO:0005852 \\ GO:0070062 \\ GO:0000166 \\ GO:0005515 \\ GO:0032947 \\ GO:0003743 \\ GO:0044267 \\ GO:0001731 \\ GO:0010467 \\ GO:0006446 \\ GO:0006412 \\ GO:0006413 \\	cellular protein metabolic process (GO:0044267);formation of translation preinitiation complex (GO:0001731);gene expression (GO:0010467);regulation of translational initiation (GO:0006446);translation (GO:0006412);translational initiation (GO:0006413);	nucleotide binding (GO:0000166);protein binding (GO:0005515);protein complex scaffold (GO:0032947);translation initiation factor activity (GO:0003743);	cytosol (GO:0005829);eukaryotic 43S preinitiation complex (GO:0016282);eukaryotic 48S preinitiation complex (GO:0033290);eukaryotic translation initiation factor 3 complex (GO:0005852);extracellular vesicular exosome (GO:0070062);	3D-structure;Acetylation;Alternative splicing;Complete proteome;Cytoplasm;Initiation factor;Phosphoprotein;Polymorphism;Protein biosynthesis;Reference proteome;Repeat;RNA-binding;WD repeat.;
comp74649_c0_seq1	153	G	T	88	2286	-	CTC	ATC	L	I	2288	PREDICTED: nucleolar protein 11-like [Astyanax mexicanus]	0	gi|597777119|ref|XP_007252225.1|	Q4V9P9	57.59	0	NOL11_DANRE	Nucleolar protein 11-like	GO:0005730 \\ GO:0030490 \\ GO:1901838 \\ GO:0006351 \\	maturation of SSU-rRNA (GO:0030490);positive regulation of transcription of nuclear large rRNA transcript from RNA polymerase I promoter (GO:1901838);transcription, DNA-templated (GO:0006351);	No_GOMF	nucleolus (GO:0005730);	Activator;Complete proteome;Nucleus;Reference proteome;rRNA processing;Transcription;Transcription regulation.;
comp74649_c0_seq1	417	C	T	88	2286	-	GTC	ATC	V	I	2288	PREDICTED: nucleolar protein 11-like [Astyanax mexicanus]	0	gi|597777119|ref|XP_007252225.1|	Q4V9P9	57.59	0	NOL11_DANRE	Nucleolar protein 11-like	GO:0005730 \\ GO:0030490 \\ GO:1901838 \\ GO:0006351 \\	maturation of SSU-rRNA (GO:0030490);positive regulation of transcription of nuclear large rRNA transcript from RNA polymerase I promoter (GO:1901838);transcription, DNA-templated (GO:0006351);	No_GOMF	nucleolus (GO:0005730);	Activator;Complete proteome;Nucleus;Reference proteome;rRNA processing;Transcription;Transcription regulation.;
comp74649_c0_seq1	564	T	C	88	2286	-	ACG	GCG	T	A	2288	PREDICTED: nucleolar protein 11-like [Astyanax mexicanus]	0	gi|597777119|ref|XP_007252225.1|	Q4V9P9	57.59	0	NOL11_DANRE	Nucleolar protein 11-like	GO:0005730 \\ GO:0030490 \\ GO:1901838 \\ GO:0006351 \\	maturation of SSU-rRNA (GO:0030490);positive regulation of transcription of nuclear large rRNA transcript from RNA polymerase I promoter (GO:1901838);transcription, DNA-templated (GO:0006351);	No_GOMF	nucleolus (GO:0005730);	Activator;Complete proteome;Nucleus;Reference proteome;rRNA processing;Transcription;Transcription regulation.;
comp75044_c0_seq1	244	T	G	223	1236	+	TCG	GCG	S	A	1700	PREDICTED: arginase-2, mitochondrial [Astyanax mexicanus]	0	gi|597767462|ref|XP_007247583.1|	Q91554	70.07	4e-151	ARGN2_XENLA	Arginase, non-hepatic 2	GO:0004053 \\ GO:0046872 \\ GO:0006525 \\ GO:0000050 \\	arginine metabolic process (GO:0006525);urea cycle (GO:0000050);	arginase activity (GO:0004053);metal ion binding (GO:0046872);	No_GOCC	Arginine metabolism;Hydrolase;Manganese;Metal-binding;Urea cycle.;
comp75068_c0_seq5	297	G	T	3	431	+	GAC	TAC	D	Y	433	MHC class I alpha chain [Ictalurus punctatus]	2.08193e-68	gi|2995927|gb|AAD08648.1|	Q8HWB0	44.29	5e-31	HMR1_MOUSE	Major histocompatibility complex class I-related gene protein	GO:0005783 \\ GO:0016021 \\ GO:0042612 \\ GO:0005886 \\ GO:0003823 \\ GO:0042605 \\ GO:0019882 \\ GO:0002474 \\ GO:0002367 \\ GO:0050829 \\ GO:0045087 \\ GO:0032611 \\ GO:0032620 \\ GO:0001916 \\	antigen processing and presentation (GO:0019882);antigen processing and presentation of peptide antigen via MHC class I (GO:0002474);cytokine production involved in immune response (GO:0002367);defense response to Gram-negative bacterium (GO:0050829);innate immune response (GO:0045087);interleukin-1 beta production (GO:0032611);interleukin-17 production (GO:0032620);positive regulation of T cell …	antigen binding (GO:0003823);peptide antigen binding (GO:0042605);	endoplasmic reticulum (GO:0005783);integral component of membrane (GO:0016021);MHC class I protein complex (GO:0042612);plasma membrane (GO:0005886);	Alternative splicing;Cell membrane;Complete proteome;Disulfide bond;Endoplasmic reticulum;Glycoprotein;Immunity;Immunoglobulin domain;Innate immunity;Membrane;MHC I;Reference proteome;Signal;Transmembrane;Transmembrane helix.;
comp75068_c0_seq5	342	C	G	3	431	+	CTC	GTC	L	V	433	MHC class I alpha chain [Ictalurus punctatus]	2.08193e-68	gi|2995927|gb|AAD08648.1|	Q8HWB0	44.29	5e-31	HMR1_MOUSE	Major histocompatibility complex class I-related gene protein	GO:0005783 \\ GO:0016021 \\ GO:0042612 \\ GO:0005886 \\ GO:0003823 \\ GO:0042605 \\ GO:0019882 \\ GO:0002474 \\ GO:0002367 \\ GO:0050829 \\ GO:0045087 \\ GO:0032611 \\ GO:0032620 \\ GO:0001916 \\	antigen processing and presentation (GO:0019882);antigen processing and presentation of peptide antigen via MHC class I (GO:0002474);cytokine production involved in immune response (GO:0002367);defense response to Gram-negative bacterium (GO:0050829);innate immune response (GO:0045087);interleukin-1 beta production (GO:0032611);interleukin-17 production (GO:0032620);positive regulation of T cell …	antigen binding (GO:0003823);peptide antigen binding (GO:0042605);	endoplasmic reticulum (GO:0005783);integral component of membrane (GO:0016021);MHC class I protein complex (GO:0042612);plasma membrane (GO:0005886);	Alternative splicing;Cell membrane;Complete proteome;Disulfide bond;Endoplasmic reticulum;Glycoprotein;Immunity;Immunoglobulin domain;Innate immunity;Membrane;MHC I;Reference proteome;Signal;Transmembrane;Transmembrane helix.;
comp75068_c0_seq5	342	C	T	3	431	+	CTC	TTC	L	F	433	MHC class I alpha chain [Ictalurus punctatus]	2.08193e-68	gi|2995927|gb|AAD08648.1|	Q8HWB0	44.29	5e-31	HMR1_MOUSE	Major histocompatibility complex class I-related gene protein	GO:0005783 \\ GO:0016021 \\ GO:0042612 \\ GO:0005886 \\ GO:0003823 \\ GO:0042605 \\ GO:0019882 \\ GO:0002474 \\ GO:0002367 \\ GO:0050829 \\ GO:0045087 \\ GO:0032611 \\ GO:0032620 \\ GO:0001916 \\	antigen processing and presentation (GO:0019882);antigen processing and presentation of peptide antigen via MHC class I (GO:0002474);cytokine production involved in immune response (GO:0002367);defense response to Gram-negative bacterium (GO:0050829);innate immune response (GO:0045087);interleukin-1 beta production (GO:0032611);interleukin-17 production (GO:0032620);positive regulation of T cell …	antigen binding (GO:0003823);peptide antigen binding (GO:0042605);	endoplasmic reticulum (GO:0005783);integral component of membrane (GO:0016021);MHC class I protein complex (GO:0042612);plasma membrane (GO:0005886);	Alternative splicing;Cell membrane;Complete proteome;Disulfide bond;Endoplasmic reticulum;Glycoprotein;Immunity;Immunoglobulin domain;Innate immunity;Membrane;MHC I;Reference proteome;Signal;Transmembrane;Transmembrane helix.;
comp75068_c0_seq6	237	G	T	2	430	+	TGG	TTG	W	L	432	MHC class I antigen [Ictalurus punctatus]	2.18193e-69	gi|11128011|gb|AAG29241.1|	P15979	46.88	7e-32	HA1F_CHICK	Class I histocompatibility antigen, F10 alpha chain	GO:0016021 \\ GO:0042612 \\ GO:0042605 \\ GO:0002474 \\ GO:0006955 \\ GO:0001916 \\	antigen processing and presentation of peptide antigen via MHC class I (GO:0002474);immune response (GO:0006955);positive regulation of T cell mediated cytotoxicity (GO:0001916);	peptide antigen binding (GO:0042605);	integral component of membrane (GO:0016021);MHC class I protein complex (GO:0042612);	Complete proteome;Disulfide bond;Glycoprotein;Immunity;Membrane;MHC I;Reference proteome;Signal;Transmembrane;Transmembrane helix.;
comp75156_c1_seq1	1162	A	G	108	2720	-	GTT	GCT	V	A	2720	PREDICTED: tanabin-like [Astyanax mexicanus]	4.28097e-70	gi|597769901|ref|XP_007248758.1|	E7FDL3	48.47	9e-38	E7FDL3_DANRE	Uncharacterized protein	No_GOcodes	No_GOBP	No_GOMF	No_GOCC	Complete proteome;Reference proteome.;
comp75347_c3_seq1	518	C	G	2	916	-	CAG	CAC	Q	H	918	PREDICTED: gelsolin-like [Astyanax mexicanus]	0	gi|597780864|ref|XP_007254015.1|	O93510	72.79	4e-152	GELS_CHICK	Gelsolin	GO:0005737 \\ GO:0005856 \\ GO:0005576 \\ GO:0046872 \\ GO:0051693 \\ GO:0060271 \\	actin filament capping (GO:0051693);cilium morphogenesis (GO:0060271);	metal ion binding (GO:0046872);	cytoplasm (GO:0005737);cytoskeleton (GO:0005856);extracellular region (GO:0005576);	Actin capping;Actin-binding;Calcium;Cilium biogenesis/degradation;Complete proteome;Cytoplasm;Cytoskeleton;Disulfide bond;Metal-binding;Reference proteome;Repeat;Secreted;Signal.;
comp75513_c0_seq1	631	T	A	137	1084	+	AAT	AAA	N	K	1328	PREDICTED: calumenin-B isoform X1 [Danio rerio]	0	gi|528507418|ref|XP_005159040.1|	Q7SXV9	89.6	0	CALUB_DANRE	Calumenin-B	GO:0005576 \\ GO:0042470 \\ GO:0033018 \\ GO:0005509 \\	No_GOBP	calcium ion binding (GO:0005509);	extracellular region (GO:0005576);melanosome (GO:0042470);sarcoplasmic reticulum lumen (GO:0033018);	Calcium;Complete proteome;Endoplasmic reticulum;Metal-binding;Reference proteome;Repeat;Sarcoplasmic reticulum;Secreted;Signal.;
comp75970_c1_seq13	246	T	A	3	434	+	TAT	AAT	Y	N	436	PREDICTED: uncharacterized protein LOC103043389 [Astyanax mexicanus]	1.82757e-18	gi|597806458|ref|XP_007243114.1|	No_Uniprotmatch	No_%_identity	No_evalue	No_ID	No_Description	No_GO	No_GOCC	No_GOBP	No_GOMF	No_keywords
comp76074_c0_seq1	2947	A	C	2288	3400	+	GAA	GAC	E	D	3660	PREDICTED: interferon-induced protein with tetratricopeptide repeats 5-like [Astyanax mexicanus]	1.03967e-168	gi|597775008|ref|XP_007251208.1|	Q9PVW8	55.78	6e-98	SAL_SILAS	Rhamnose-binding lectin	GO:0005576 \\ GO:0030246 \\	No_GOBP	carbohydrate binding (GO:0030246);	extracellular region (GO:0005576);	Direct protein sequencing;Glycoprotein;Lectin;Repeat;Secreted;Signal.;
comp76224_c5_seq1	1498	G	C	1211	2224	+	AAG	AAC	K	N	2318	cathepsin L1 precursor [Ictalurus punctatus] gi|196475596|gb|ACG76367.1| cathepsin L [Ictalurus punctatus]	0	gi|318037269|ref|NP_001187182.1|	Q9GL24	64.39	1e-152	CATL1_CANFA	Cathepsin L1	GO:0005764 \\ GO:0008234 \\	No_GOBP	cysteine-type peptidase activity (GO:0008234);	lysosome (GO:0005764);	Complete proteome;Disulfide bond;Glycoprotein;Hydrolase;Lysosome;Protease;Reference proteome;Signal;Thiol protease;Zymogen.;
comp76339_c0_seq1	1579	T	A	420	2057	+	ATG	AAG	M	K	2255	PREDICTED: phosphoacetylglucosamine mutase-like isoform X1 [Astyanax mexicanus] gi|597785146|ref|XP_007256063.1| PREDICTED: phosphoacetylglucosamine mutase-like isoform X2 [Astyanax mexicanus] gi|597785148|ref|XP_007256064.1| PREDICTED: phosphoacetylglucosamine mutase-like isoform X3 [Astyanax mexicanus]	0	gi|597785144|ref|XP_007256062.1|	O95394	70.76	0	AGM1_HUMAN	Phosphoacetylglucosamine mutase	GO:0005829 \\ GO:0000287 \\ GO:0004610 \\ GO:0004614 \\ GO:0044267 \\ GO:0006488 \\ GO:0009790 \\ GO:0006041 \\ GO:0019255 \\ GO:0030097 \\ GO:0043687 \\ GO:0018279 \\ GO:0007283 \\ GO:0006048 \\	cellular protein metabolic process (GO:0044267);dolichol-linked oligosaccharide biosynthetic process (GO:0006488);embryo development (GO:0009790);glucosamine metabolic process (GO:0006041);glucose 1-phosphate metabolic process (GO:0019255);hemopoiesis (GO:0030097);post-translational protein modification (GO:0043687);protein N-linked glycosylation via asparagine (GO:0018279);spermatogenesis (GO:00…	magnesium ion binding (GO:0000287);phosphoacetylglucosamine mutase activity (GO:0004610);phosphoglucomutase activity (GO:0004614);	cytosol (GO:0005829);	Acetylation;Alternative splicing;Complete proteome;Isomerase;Magnesium;Metal-binding;Phosphoprotein;Polymorphism;Reference proteome.;
comp76373_c1_seq10	563	C	G	1	744	-	AGG	ACG	R	T	744	PREDICTED: NACHT, LRR and PYD domains-containing protein 3-like isoform X2 [Astyanax mexicanus]	1.52259e-82	gi|597738427|ref|XP_007231430.1|	Q7RTR2	28.92	5e-13	NLRC3_HUMAN	Protein NLRC3	GO:0005737 \\ GO:0005524 \\ GO:0007249 \\ GO:0043124 \\ GO:0032088 \\ GO:0042110 \\	I-kappaB kinase/NF-kappaB signaling (GO:0007249);negative regulation of I-kappaB kinase/NF-kappaB signaling (GO:0043124);negative regulation of NF-kappaB transcription factor activity (GO:0032088);T cell activation (GO:0042110);	ATP binding (GO:0005524);	cytoplasm (GO:0005737);	Alternative splicing;ATP-binding;Complete proteome;Cytoplasm;Leucine-rich repeat;Nucleotide-binding;Polymorphism;Reference proteome;Repeat.;
comp76461_c0_seq1	297	G	A	2	340	+	CGC	CAC	R	H	1598	PREDICTED: macrophage receptor MARCO-like [Astyanax mexicanus]	9.44067e-74	gi|597799150|ref|XP_007261111.1|	Q9UEW3	40.13	1e-49	MARCO_HUMAN	Macrophage receptor MARCO	GO:0005581 \\ GO:0030666 \\ GO:0005887 \\ GO:0005886 \\ GO:0005044 \\ GO:0008329 \\ GO:0004888 \\ GO:0043277 \\ GO:0007166 \\ GO:0045087 \\ GO:0002221 \\	apoptotic cell clearance (GO:0043277);cell surface receptor signaling pathway (GO:0007166);innate immune response (GO:0045087);pattern recognition receptor signaling pathway (GO:0002221);	scavenger receptor activity (GO:0005044);signaling pattern recognition receptor activity (GO:0008329);transmembrane signaling receptor activity (GO:0004888);	collagen trimer (GO:0005581);endocytic vesicle membrane (GO:0030666);integral component of plasma membrane (GO:0005887);plasma membrane (GO:0005886);	Collagen;Complete proteome;Disulfide bond;Glycoprotein;Immunity;Innate immunity;Membrane;Polymorphism;Receptor;Reference proteome;Signal-anchor;Transmembrane;Transmembrane helix.;
comp76831_c6_seq1	1216	A	G	753	1736	-	GTG	GCG	V	A	1736	PREDICTED: nucleolar protein 58-like isoform X1 [Astyanax mexicanus] gi|597780210|ref|XP_007253699.1| PREDICTED: nucleolar protein 58-like isoform X2 [Astyanax mexicanus]	9.04471e-29	gi|597780208|ref|XP_007253698.1|	No_Uniprotmatch	No_%_identity	No_evalue	No_ID	No_Description	No_GO	No_GOCC	No_GOBP	No_GOMF	No_keywords
comp76916_c1_seq1	1199	A	T	421	1422	-	TTT	TAT	F	Y	1573	ubiquinone biosynthesis protein COQ9, mitochondrial [Danio rerio] gi|148744767|gb|AAI42918.1| Si:ch211-51l3.4 protein [Danio rerio]	2.34879e-162	gi|148922875|ref|NP_001092216.1|	O75208	59.49	1e-119	COQ9_HUMAN	Ubiquinone biosynthesis protein COQ9, mitochondrial	GO:0005739 \\ GO:0006120 \\ GO:0006744 \\	mitochondrial electron transport, NADH to ubiquinone (GO:0006120);ubiquinone biosynthetic process (GO:0006744);	No_GOMF	mitochondrion (GO:0005739);	Acetylation;Alternative splicing;Complete proteome;Mitochondrion;Reference proteome;Transit peptide;Ubiquinone biosynthesis.;
comp76916_c1_seq1	1299	T	C	421	1422	-	ATC	GTC	I	V	1573	ubiquinone biosynthesis protein COQ9, mitochondrial [Danio rerio] gi|148744767|gb|AAI42918.1| Si:ch211-51l3.4 protein [Danio rerio]	2.34879e-162	gi|148922875|ref|NP_001092216.1|	O75208	59.49	1e-119	COQ9_HUMAN	Ubiquinone biosynthesis protein COQ9, mitochondrial	GO:0005739 \\ GO:0006120 \\ GO:0006744 \\	mitochondrial electron transport, NADH to ubiquinone (GO:0006120);ubiquinone biosynthetic process (GO:0006744);	No_GOMF	mitochondrion (GO:0005739);	Acetylation;Alternative splicing;Complete proteome;Mitochondrion;Reference proteome;Transit peptide;Ubiquinone biosynthesis.;
comp76926_c0_seq1	1385	G	A	152	1747	+	GCT	ACT	A	T	1808	PREDICTED: dnaJ homolog subfamily C member 21 [Astyanax mexicanus]	0	gi|597764327|ref|XP_007246086.1|	Q6PGY5	66.79	0	DJC21_DANRE	DnaJ homolog subfamily C member 21	GO:0003676 \\ GO:0008270 \\	No_GOBP	nucleic acid binding (GO:0003676);zinc ion binding (GO:0008270);	No_GOCC	Chaperone;Coiled coil;Complete proteome;Metal-binding;Reference proteome;Repeat;Zinc;Zinc-finger.;
comp76967_c0_seq1	1236	C	G	969	1325	-	AGG	AGC	R	S	1325	mitochondrial probable 28S ribosomal protein s10 [Ictalurus punctatus] gi|308322745|gb|ADO28510.1| mitochondrial probable 28S ribosomal protein s10 [Ictalurus punctatus]	8.71344e-83	gi|318037248|ref|NP_001187335.1|	Q5SPH9	75.47	3e-55	RT10_DANRE	Probable 28S ribosomal protein S10, mitochondrial	GO:0005739 \\ GO:0005840 \\ GO:0003735 \\ GO:0006412 \\	translation (GO:0006412);	structural constituent of ribosome (GO:0003735);	mitochondrion (GO:0005739);ribosome (GO:0005840);	Complete proteome;Mitochondrion;Reference proteome;Ribonucleoprotein;Ribosomal protein.;
comp77022_c0_seq1	1066	G	A	769	1779	+	GTC	ATC	V	I	2097	PREDICTED: xaa-Pro dipeptidase [Oreochromis niloticus]	0	gi|348500080|ref|XP_003437601.1|	P12955	73.86	0	PEPD_HUMAN	Xaa-Pro dipeptidase	GO:0070062 \\ GO:0004177 \\ GO:0016805 \\ GO:0030145 \\ GO:0004181 \\ GO:0006520 \\ GO:0030574 \\ GO:0006508 \\	cellular amino acid metabolic process (GO:0006520);collagen catabolic process (GO:0030574);proteolysis (GO:0006508);	aminopeptidase activity (GO:0004177);dipeptidase activity (GO:0016805);manganese ion binding (GO:0030145);metallocarboxypeptidase activity (GO:0004181);	extracellular vesicular exosome (GO:0070062);	3D-structure;Acetylation;Alternative splicing;Collagen degradation;Complete proteome;Dipeptidase;Direct protein sequencing;Disease mutation;Hydrolase;Manganese;Metal-binding;Metalloprotease;Polymorphism;Protease;Reference proteome.;
comp77678_c1_seq1	776	G	C	265	1002	-	GCG	GGG	A	G	1003	bcl2/adenovirus e1b 19 kda protein-interacting protein 3-like [Ictalurus furcatus]	1.24604e-100	gi|308321638|gb|ADO27970.1|	O60238	58.54	8e-49	BNI3L_HUMAN	BCL2/adenovirus E1B 19 kDa protein-interacting protein 3-like	GO:0005783 \\ GO:0016021 \\ GO:0031224 \\ GO:0005741 \\ GO:0005739 \\ GO:0005635 \\ GO:0042802 \\ GO:0005521 \\ GO:0005515 \\ GO:0046982 \\ GO:0042803 \\ GO:0051607 \\ GO:0097345 \\ GO:0035694 \\ GO:0043066 \\ GO:0043065 \\ GO:0016032 \\	defense response to virus (GO:0051607);mitochondrial outer membrane permeabilization (GO:0097345);mitochondrial protein catabolic process (GO:0035694);negative regulation of apoptotic process (GO:0043066);positive regulation of apoptotic process (GO:0043065);viral process (GO:0016032);	identical protein binding (GO:0042802);lamin binding (GO:0005521);protein binding (GO:0005515);protein heterodimerization activity (GO:0046982);protein homodimerization activity (GO:0042803);	endoplasmic reticulum (GO:0005783);integral component of membrane (GO:0016021);intrinsic component of membrane (GO:0031224);mitochondrial outer membrane (GO:0005741);mitochondrion (GO:0005739);nuclear envelope (GO:0005635);	Apoptosis;Complete proteome;Endoplasmic reticulum;Host-virus interaction;Membrane;Mitochondrion;Mitochondrion outer membrane;Nucleus;Phosphoprotein;Reference proteome;Transmembrane;Transmembrane helix.;
comp77796_c0_seq4	154	A	T	1	801	+	AGT	TGT	S	C	1063	immunoglobulin light chain lambda 1 [Ictalurus punctatus]	3.27791e-102	gi|196166602|gb|ACG70845.1|	P01714	51.19	7e-20	LV301_HUMAN	Ig lambda chain V-III region SH	GO:0005576 \\ GO:0005886 \\ GO:0003823 \\ GO:0006956 \\ GO:0006958 \\ GO:0038095 \\ GO:0038096 \\ GO:0006955 \\ GO:0045087 \\ GO:0050776 \\	complement activation (GO:0006956);complement activation, classical pathway (GO:0006958);Fc-epsilon receptor signaling pathway (GO:0038095);Fc-gamma receptor signaling pathway involved in phagocytosis (GO:0038096);immune response (GO:0006955);innate immune response (GO:0045087);regulation of immune response (GO:0050776);	antigen binding (GO:0003823);	extracellular region (GO:0005576);plasma membrane (GO:0005886);	Bence-Jones protein;Complete proteome;Direct protein sequencing;Disulfide bond;Immunoglobulin domain;Immunoglobulin V region;Reference proteome.;
comp77823_c3_seq2	1008	C	T	215	2248	-	TGC	TAC	C	Y	2657	PREDICTED: la-related protein 4-like isoform X3 [Astyanax mexicanus]	2.42152e-159	gi|597781470|ref|XP_007254306.1|	Q8BWW4	60.31	1e-100	LARP4_MOUSE	La-related protein 4	GO:0003723 \\ GO:0007010 \\ GO:0022604 \\	cytoskeleton organization (GO:0007010);regulation of cell morphogenesis (GO:0022604);	RNA binding (GO:0003723);	No_GOCC	Acetylation;Complete proteome;Phosphoprotein;Reference proteome;RNA-binding.;
comp77921_c0_seq11	151	G	A	1	804	+	GTG	ATG	V	M	805	MHC class II beta chain [Leiocassis longirostris]	5.64488e-159	gi|300837271|gb|ADK38667.1|	P18470	36.63	5e-39	HB2D_CANFA	DLA class II histocompatibility antigen, DR-1 beta chain	GO:0016021 \\ GO:0042613 \\ GO:0002504 \\ GO:0006955 \\	antigen processing and presentation of peptide or polysaccharide antigen via MHC class II (GO:0002504);immune response (GO:0006955);	No_GOMF	integral component of membrane (GO:0016021);MHC class II protein complex (GO:0042613);	Complete proteome;Disulfide bond;Glycoprotein;Immunity;Membrane;MHC II;Reference proteome;Signal;Transmembrane;Transmembrane helix.;
comp77921_c0_seq11	205	G	A	1	804	+	GGG	AGG	G	R	805	MHC class II beta chain [Leiocassis longirostris]	5.64488e-159	gi|300837271|gb|ADK38667.1|	P18470	36.63	5e-39	HB2D_CANFA	DLA class II histocompatibility antigen, DR-1 beta chain	GO:0016021 \\ GO:0042613 \\ GO:0002504 \\ GO:0006955 \\	antigen processing and presentation of peptide or polysaccharide antigen via MHC class II (GO:0002504);immune response (GO:0006955);	No_GOMF	integral component of membrane (GO:0016021);MHC class II protein complex (GO:0042613);	Complete proteome;Disulfide bond;Glycoprotein;Immunity;Membrane;MHC II;Reference proteome;Signal;Transmembrane;Transmembrane helix.;
comp77921_c0_seq11	206	A	G	1	804	+	AAG	AGG	K	R	805	MHC class II beta chain [Leiocassis longirostris]	5.64488e-159	gi|300837271|gb|ADK38667.1|	P18470	36.63	5e-39	HB2D_CANFA	DLA class II histocompatibility antigen, DR-1 beta chain	GO:0016021 \\ GO:0042613 \\ GO:0002504 \\ GO:0006955 \\	antigen processing and presentation of peptide or polysaccharide antigen via MHC class II (GO:0002504);immune response (GO:0006955);	No_GOMF	integral component of membrane (GO:0016021);MHC class II protein complex (GO:0042613);	Complete proteome;Disulfide bond;Glycoprotein;Immunity;Membrane;MHC II;Reference proteome;Signal;Transmembrane;Transmembrane helix.;
comp77921_c0_seq11	263	T	A	1	804	+	TTT	TAT	F	Y	805	MHC class II beta chain [Leiocassis longirostris]	5.64488e-159	gi|300837271|gb|ADK38667.1|	P18470	36.63	5e-39	HB2D_CANFA	DLA class II histocompatibility antigen, DR-1 beta chain	GO:0016021 \\ GO:0042613 \\ GO:0002504 \\ GO:0006955 \\	antigen processing and presentation of peptide or polysaccharide antigen via MHC class II (GO:0002504);immune response (GO:0006955);	No_GOMF	integral component of membrane (GO:0016021);MHC class II protein complex (GO:0042613);	Complete proteome;Disulfide bond;Glycoprotein;Immunity;Membrane;MHC II;Reference proteome;Signal;Transmembrane;Transmembrane helix.;
comp77921_c0_seq11	322	G	A	1	804	+	GGG	AGG	G	R	805	MHC class II beta chain [Leiocassis longirostris]	5.64488e-159	gi|300837271|gb|ADK38667.1|	P18470	36.63	5e-39	HB2D_CANFA	DLA class II histocompatibility antigen, DR-1 beta chain	GO:0016021 \\ GO:0042613 \\ GO:0002504 \\ GO:0006955 \\	antigen processing and presentation of peptide or polysaccharide antigen via MHC class II (GO:0002504);immune response (GO:0006955);	No_GOMF	integral component of membrane (GO:0016021);MHC class II protein complex (GO:0042613);	Complete proteome;Disulfide bond;Glycoprotein;Immunity;Membrane;MHC II;Reference proteome;Signal;Transmembrane;Transmembrane helix.;
comp77921_c0_seq11	323	C	G	1	804	+	ACG	AGG	T	R	805	MHC class II beta chain [Leiocassis longirostris]	5.64488e-159	gi|300837271|gb|ADK38667.1|	P18470	36.63	5e-39	HB2D_CANFA	DLA class II histocompatibility antigen, DR-1 beta chain	GO:0016021 \\ GO:0042613 \\ GO:0002504 \\ GO:0006955 \\	antigen processing and presentation of peptide or polysaccharide antigen via MHC class II (GO:0002504);immune response (GO:0006955);	No_GOMF	integral component of membrane (GO:0016021);MHC class II protein complex (GO:0042613);	Complete proteome;Disulfide bond;Glycoprotein;Immunity;Membrane;MHC II;Reference proteome;Signal;Transmembrane;Transmembrane helix.;
comp77921_c0_seq3	133	A	G	1	825	+	AAT	GAT	N	D	1465	MHC class II beta chain [Leiocassis longirostris]	7.23158e-160	gi|300837269|gb|ADK38666.1|	P18470	38.39	3e-41	HB2D_CANFA	DLA class II histocompatibility antigen, DR-1 beta chain	GO:0016021 \\ GO:0042613 \\ GO:0002504 \\ GO:0006955 \\	antigen processing and presentation of peptide or polysaccharide antigen via MHC class II (GO:0002504);immune response (GO:0006955);	No_GOMF	integral component of membrane (GO:0016021);MHC class II protein complex (GO:0042613);	Complete proteome;Disulfide bond;Glycoprotein;Immunity;Membrane;MHC II;Reference proteome;Signal;Transmembrane;Transmembrane helix.;
comp77921_c0_seq3	200	A	T	1	825	+	TAC	TTC	Y	F	1465	MHC class II beta chain [Leiocassis longirostris]	7.23158e-160	gi|300837269|gb|ADK38666.1|	P18470	38.39	3e-41	HB2D_CANFA	DLA class II histocompatibility antigen, DR-1 beta chain	GO:0016021 \\ GO:0042613 \\ GO:0002504 \\ GO:0006955 \\	antigen processing and presentation of peptide or polysaccharide antigen via MHC class II (GO:0002504);immune response (GO:0006955);	No_GOMF	integral component of membrane (GO:0016021);MHC class II protein complex (GO:0042613);	Complete proteome;Disulfide bond;Glycoprotein;Immunity;Membrane;MHC II;Reference proteome;Signal;Transmembrane;Transmembrane helix.;
comp77921_c0_seq3	86	G	C	1	825	+	AGT	ACT	S	T	1465	MHC class II beta chain [Leiocassis longirostris]	7.23158e-160	gi|300837269|gb|ADK38666.1|	P18470	38.39	3e-41	HB2D_CANFA	DLA class II histocompatibility antigen, DR-1 beta chain	GO:0016021 \\ GO:0042613 \\ GO:0002504 \\ GO:0006955 \\	antigen processing and presentation of peptide or polysaccharide antigen via MHC class II (GO:0002504);immune response (GO:0006955);	No_GOMF	integral component of membrane (GO:0016021);MHC class II protein complex (GO:0042613);	Complete proteome;Disulfide bond;Glycoprotein;Immunity;Membrane;MHC II;Reference proteome;Signal;Transmembrane;Transmembrane helix.;
comp78112_c0_seq1	1002	T	G	608	1402	-	GAA	GCA	E	A	1522	PREDICTED: uncharacterized protein LOC103029301 isoform X1 [Astyanax mexicanus]	1.38591e-48	gi|597738208|ref|XP_007231326.1|	Q9UIB8	25.66	2e-07	SLAF5_HUMAN	SLAM family member 5	GO:0005887 \\ GO:0005886 \\ GO:0005515 \\ GO:0004872 \\ GO:0007596 \\ GO:0006952 \\ GO:0007156 \\ GO:0050900 \\	blood coagulation (GO:0007596);defense response (GO:0006952);homophilic cell adhesion (GO:0007156);leukocyte migration (GO:0050900);	protein binding (GO:0005515);receptor activity (GO:0004872);	integral component of plasma membrane (GO:0005887);plasma membrane (GO:0005886);	3D-structure;Alternative splicing;Cell adhesion;Cell membrane;Complete proteome;Direct protein sequencing;Disulfide bond;Glycoprotein;Immunoglobulin domain;Membrane;Phosphoprotein;Receptor;Reference proteome;Repeat;Signal;Transmembrane;Transmembrane helix.;
comp78136_c0_seq1	749	G	A	512	1858	+	GAC	AAC	D	N	2303	PREDICTED: sequestosome-1 isoform X1 [Danio rerio]	1.87485e-163	gi|528499515|ref|XP_005157269.1|	O08623	43.46	3e-100	SQSTM_RAT	Sequestosome-1	GO:0016235 \\ GO:0005776 \\ GO:0000932 \\ GO:0031410 \\ GO:0005783 \\ GO:0005770 \\ GO:0005764 \\ GO:0005634 \\ GO:0000407 \\ GO:0005515 \\ GO:0042803 \\ GO:0005080 \\ GO:0042169 \\ GO:0043130 \\ GO:0008270 \\ GO:0006915 \\ GO:0006914 \\ GO:0030154 \\ GO:0002376 \\ GO:0016236 \\ GO:0001934 \\ GO:0051291 \\ GO:0043122 \\	apoptotic process (GO:0006915);autophagy (GO:0006914);cell differentiation (GO:0030154);immune system process (GO:0002376);macroautophagy (GO:0016236);positive regulation of protein phosphorylation (GO:0001934);protein heterooligomerization (GO:0051291);regulation of I-kappaB kinase/NF-kappaB signaling (GO:0043122);	protein binding (GO:0005515);protein homodimerization activity (GO:0042803);protein kinase C binding (GO:0005080);SH2 domain binding (GO:0042169);ubiquitin binding (GO:0043130);zinc ion binding (GO:0008270);	aggresome (GO:0016235);autophagic vacuole (GO:0005776);cytoplasmic mRNA processing body (GO:0000932);cytoplasmic vesicle (GO:0031410);endoplasmic reticulum (GO:0005783);late endosome (GO:0005770);lysosome (GO:0005764);nucleus (GO:0005634);pre-autophagosomal structure (GO:0000407);	3D-structure;Acetylation;Alternative splicing;Apoptosis;Autophagy;Complete proteome;Cytoplasm;Cytoplasmic vesicle;Differentiation;Endoplasmic reticulum;Endosome;Immunity;Lysosome;Metal-binding;Nucleus;Phosphoprotein;Reference proteome;Zinc;Zinc-finger.;
comp78177_c5_seq1	745	T	C	3	851	+	ATT	ACT	I	T	1015	PREDICTED: uncharacterized protein LOC100001643 [Danio rerio]	1.12567e-46	gi|528490215|ref|XP_002663431.2|	F1R825	38.63	5e-47	F1R825_DANRE	Uncharacterized protein	No_GOcodes	No_GOBP	No_GOMF	No_GOCC	Complete proteome;Reference proteome.;
comp78266_c0_seq21	954	A	C	144	980	+	ATC	CTC	I	L	1446	PREDICTED: programmed cell death 1 ligand 1-like [Astyanax mexicanus]	6.75037e-18	gi|597754059|ref|XP_007238845.1|	D0UGC3	25.93	3e-15	D0UGC3_SALSA	VHSV-inducible protein	No_GOcodes	No_GOBP	No_GOMF	No_GOCC	No_keywords
comp78373_c4_seq1	1030	G	C	658	2025	-	GAC	GAG	D	E	2232	UPF0536 protein C12orf66 homolog [Danio rerio] gi|205454911|sp|Q1L8F9.2|CL066_DANRE RecName: Full=UPF0536 protein C12orf66 homolog gi|213625809|gb|AAI71383.1| Hypothetical protein LOC100005809 [Danio rerio] gi|213627812|gb|AAI71357.1| Hypothetical protein LOC100005809 [Danio rerio]	0	gi|225637483|ref|NP_001025261.3|	Q1L8F9	84.46	0	CL066_DANRE	UPF0536 protein C12orf66 homolog	No_GOcodes	No_GOBP	No_GOMF	No_GOCC	Alternative splicing;Complete proteome;Reference proteome.;
comp78395_c0_seq1	1650	T	C	2	1807	+	GTC	GCC	V	A	1961	PREDICTED: protein disulfide-isomerase A4 isoform X1 [Danio rerio]	0	gi|528519625|ref|XP_005162673.1|	P13667	76.37	0	PDIA4_HUMAN	Protein disulfide-isomerase A4	GO:0009986 \\ GO:0005783 \\ GO:0005788 \\ GO:0042470 \\ GO:0044822 \\ GO:0005515 \\ GO:0003756 \\ GO:0015035 \\ GO:0045454 \\ GO:0061077 \\ GO:0006662 \\ GO:0006457 \\ GO:0009306 \\ GO:0034976 \\	cell redox homeostasis (GO:0045454);chaperone-mediated protein folding (GO:0061077);glycerol ether metabolic process (GO:0006662);protein folding (GO:0006457);protein secretion (GO:0009306);response to endoplasmic reticulum stress (GO:0034976);	poly(A) RNA binding (GO:0044822);protein binding (GO:0005515);protein disulfide isomerase activity (GO:0003756);protein disulfide oxidoreductase activity (GO:0015035);	cell surface (GO:0009986);endoplasmic reticulum (GO:0005783);endoplasmic reticulum lumen (GO:0005788);melanosome (GO:0042470);	3D-structure;Acetylation;Complete proteome;Direct protein sequencing;Disulfide bond;Endoplasmic reticulum;Isomerase;Polymorphism;Redox-active center;Reference proteome;Repeat;Signal.;
comp78478_c2_seq1	2217	G	A	219	2408	+	GCA	ACA	A	T	5314	PREDICTED: serine/threonine-protein kinase 10-like [Lepisosteus oculatus]	0	gi|573888343|ref|XP_006631941.1|	Q7SY52	52.96	0	STK10_DANRE	Serine/threonine-protein kinase 10	GO:0005737 \\ GO:0005886 \\ GO:0005524 \\ GO:0042803 \\ GO:0004674 \\ GO:0004702 \\ GO:0007049 \\ GO:0046777 \\ GO:2000401 \\ GO:0023014 \\	cell cycle (GO:0007049);protein autophosphorylation (GO:0046777);regulation of lymphocyte migration (GO:2000401);signal transduction by phosphorylation (GO:0023014);	ATP binding (GO:0005524);protein homodimerization activity (GO:0042803);protein serine/threonine kinase activity (GO:0004674);receptor signaling protein serine/threonine kinase activity (GO:0004702);	cytoplasm (GO:0005737);plasma membrane (GO:0005886);	ATP-binding;Cell cycle;Cell membrane;Coiled coil;Complete proteome;Kinase;Membrane;Nucleotide-binding;Phosphoprotein;Reference proteome;Serine/threonine-protein kinase;Transferase.;
comp78549_c1_seq12	1190	T	C	292	2130	+	ATA	ACA	I	T	2188	Clathrin interactor 1 [Danio rerio] gi|182890736|gb|AAI65236.1| Clint1 protein [Danio rerio]	0	gi|55250222|gb|AAH85520.1|	A7Z035	61.63	0	EPN4_BOVIN	Clathrin interactor 1	GO:0030136 \\ GO:0005798 \\ GO:0016020 \\ GO:0048471 \\ GO:0005802 \\ GO:0008289 \\ GO:0006897 \\	endocytosis (GO:0006897);	lipid binding (GO:0008289);	clathrin-coated vesicle (GO:0030136);Golgi-associated vesicle (GO:0005798);membrane (GO:0016020);perinuclear region of cytoplasm (GO:0048471);trans-Golgi network (GO:0005802);	Complete proteome;Cytoplasm;Cytoplasmic vesicle;Endocytosis;Lipid-binding;Membrane;Phosphoprotein;Reference proteome.;
comp78562_c0_seq1	2742	A	C	909	2936	-	GAT	GAG	D	E	3128	PREDICTED: LOW QUALITY PROTEIN: HBS1-like protein [Astyanax mexicanus]	0	gi|597789001|ref|XP_007257903.1|	Q9Y450	71.32	0	HBS1L_HUMAN	HBS1-like protein	GO:0070062 \\ GO:0005525 \\ GO:0003924 \\ GO:0003746 \\ GO:0007165 \\ GO:0006412 \\	signal transduction (GO:0007165);translation (GO:0006412);	GTP binding (GO:0005525);GTPase activity (GO:0003924);translation elongation factor activity (GO:0003746);	extracellular vesicular exosome (GO:0070062);	Acetylation;Alternative splicing;Complete proteome;Elongation factor;GTP-binding;Nucleotide-binding;Phosphoprotein;Polymorphism;Protein biosynthesis;Reference proteome.;
comp78594_c0_seq1	1585	G	A	258	1604	+	AGA	AAA	R	K	1951	PREDICTED: tapasin-related protein-like isoform X1 [Astyanax mexicanus]	0	gi|597764154|ref|XP_007246003.1|	O73895	31.21	7e-30	TPSN_CHICK	Tapasin	GO:0005789 \\ GO:0016021 \\	No_GOBP	No_GOMF	endoplasmic reticulum membrane (GO:0005789);integral component of membrane (GO:0016021);	Alternative splicing;Complete proteome;Disulfide bond;Endoplasmic reticulum;Glycoprotein;Immunoglobulin domain;Membrane;Reference proteome;Repeat;Signal;Transmembrane;Transmembrane helix.;
comp78743_c0_seq1	1891	C	G	37	2337	+	CTG	GTG	L	V	2984	PREDICTED: trifunctional enzyme subunit alpha, mitochondrial-like [Astyanax mexicanus]	0	gi|597777153|ref|XP_007252242.1|	Q8BMS1	72.12	0	ECHA_MOUSE	Trifunctional enzyme subunit alpha, mitochondrial	GO:0016507 \\ GO:0005743 \\ GO:0042645 \\ GO:0005739 \\ GO:0005730 \\ GO:0003988 \\ GO:0004300 \\ GO:0000062 \\ GO:0016509 \\ GO:0016508 \\ GO:0051287 \\ GO:0006635 \\ GO:0042493 \\ GO:0032868 \\	fatty acid beta-oxidation (GO:0006635);response to drug (GO:0042493);response to insulin (GO:0032868);	acetyl-CoA C-acyltransferase activity (GO:0003988);enoyl-CoA hydratase activity (GO:0004300);fatty-acyl-CoA binding (GO:0000062);long-chain-3-hydroxyacyl-CoA dehydrogenase activity (GO:0016509);long-chain-enoyl-CoA hydratase activity (GO:0016508);NAD binding (GO:0051287);	mitochondrial fatty acid beta-oxidation multienzyme complex (GO:0016507);mitochondrial inner membrane (GO:0005743);mitochondrial nucleoid (GO:0042645);mitochondrion (GO:0005739);nucleolus (GO:0005730);	Acetylation;Complete proteome;Fatty acid metabolism;Lipid metabolism;Lyase;Mitochondrion;Multifunctional enzyme;NAD;Oxidoreductase;Reference proteome;Transit peptide.;
comp78908_c2_seq1	1842	A	C	961	1965	-	TCC	GCC	S	A	2191	PREDICTED: calcium uniporter protein, mitochondrial-like [Astyanax mexicanus]	6.90538e-139	gi|597734532|ref|XP_007229561.1|	Q3UMR5	48.34	6e-88	MCU_MOUSE	Calcium uniporter protein, mitochondrial	GO:0034704 \\ GO:0031305 \\ GO:0005743 \\ GO:0005739 \\ GO:1990246 \\ GO:0005262 \\ GO:0042802 \\ GO:0005515 \\ GO:0015292 \\ GO:0019722 \\ GO:0042593 \\ GO:0006851 \\ GO:0032024 \\ GO:0051561 \\ GO:0035786 \\	calcium-mediated signaling (GO:0019722);glucose homeostasis (GO:0042593);mitochondrial calcium ion transport (GO:0006851);positive regulation of insulin secretion (GO:0032024);positive regulation of mitochondrial calcium ion concentration (GO:0051561);protein complex oligomerization (GO:0035786);	calcium channel activity (GO:0005262);identical protein binding (GO:0042802);protein binding (GO:0005515);uniporter activity (GO:0015292);	calcium channel complex (GO:0034704);integral component of mitochondrial inner membrane (GO:0031305);mitochondrial inner membrane (GO:0005743);mitochondrion (GO:0005739);uniplex complex (GO:1990246);	Acetylation;Alternative splicing;Calcium;Calcium channel;Calcium transport;Coiled coil;Complete proteome;Ion channel;Ion transport;Membrane;Mitochondrion;Mitochondrion inner membrane;Reference proteome;Transmembrane;Transmembrane helix;Transport.;
comp79146_c2_seq1	1031	G	A	919	1626	-	GCT	GTT	A	V	1890	MHC class IIA antigen [Leiocassis longirostris]	1.5084e-136	gi|304443359|gb|ADM21330.1|	Q30631	33.74	2e-29	DRA_MACMU	Mamu class II histocompatibility antigen, DR alpha chain	GO:0016021 \\ GO:0042613 \\ GO:0002504 \\ GO:0006955 \\	antigen processing and presentation of peptide or polysaccharide antigen via MHC class II (GO:0002504);immune response (GO:0006955);	No_GOMF	integral component of membrane (GO:0016021);MHC class II protein complex (GO:0042613);	Complete proteome;Disulfide bond;Glycoprotein;Immunity;Membrane;MHC II;Reference proteome;Signal;Transmembrane;Transmembrane helix.;
comp79146_c2_seq2	1637	C	G	1162	1869	-	GGT	GCT	G	A	2133	MHC class IIA antigen [Leiocassis longirostris]	4.99872e-127	gi|304443359|gb|ADM21330.1|	Q30631	33.74	2e-27	DRA_MACMU	Mamu class II histocompatibility antigen, DR alpha chain	GO:0016021 \\ GO:0042613 \\ GO:0002504 \\ GO:0006955 \\	antigen processing and presentation of peptide or polysaccharide antigen via MHC class II (GO:0002504);immune response (GO:0006955);	No_GOMF	integral component of membrane (GO:0016021);MHC class II protein complex (GO:0042613);	Complete proteome;Disulfide bond;Glycoprotein;Immunity;Membrane;MHC II;Reference proteome;Signal;Transmembrane;Transmembrane helix.;
comp79146_c2_seq3	695	A	T	415	888	-	GTA	GAA	V	E	890	MHC class IIA antigen [Leiocassis longirostris]	2.32123e-86	gi|304443359|gb|ADM21330.1|	P14434	36.13	2e-22	HA2B_MOUSE	H-2 class II histocompatibility antigen, A-B alpha chain	GO:0009897 \\ GO:0016021 \\ GO:0005764 \\ GO:0042613 \\ GO:0005886 \\ GO:0042605 \\ GO:0005515 \\ GO:0019882 \\ GO:0019886 \\ GO:0048002 \\ GO:0045582 \\ GO:0034341 \\	antigen processing and presentation (GO:0019882);antigen processing and presentation of exogenous peptide antigen via MHC class II (GO:0019886);antigen processing and presentation of peptide antigen (GO:0048002);positive regulation of T cell differentiation (GO:0045582);response to interferon-gamma (GO:0034341);	peptide antigen binding (GO:0042605);protein binding (GO:0005515);	external side of plasma membrane (GO:0009897);integral component of membrane (GO:0016021);lysosome (GO:0005764);MHC class II protein complex (GO:0042613);plasma membrane (GO:0005886);	3D-structure;Complete proteome;Disulfide bond;Glycoprotein;Immunity;Membrane;MHC II;Reference proteome;Signal;Transmembrane;Transmembrane helix.;
comp79340_c1_seq1	874	A	G	1	1161	+	ACA	GCA	T	A	1299	NADH dehydrogenase (ubiquinone) 1 alpha subcomplex, 10 [Danio rerio]	0	gi|48734808|gb|AAH71334.1|	O95299	55.77	1e-151	NDUAA_HUMAN	NADH dehydrogenase [ubiquinone] 1 alpha subcomplex subunit 10, mitochondrial	GO:0005743 \\ GO:0005759 \\ GO:0005747 \\ GO:0005524 \\ GO:0008137 \\ GO:0016773 \\ GO:0044237 \\ GO:0006120 \\ GO:0006139 \\ GO:0022904 \\ GO:0042493 \\ GO:0044281 \\	cellular metabolic process (GO:0044237);mitochondrial electron transport, NADH to ubiquinone (GO:0006120);nucleobase-containing compound metabolic process (GO:0006139);respiratory electron transport chain (GO:0022904);response to drug (GO:0042493);small molecule metabolic process (GO:0044281);	ATP binding (GO:0005524);NADH dehydrogenase (ubiquinone) activity (GO:0008137);phosphotransferase activity, alcohol group as acceptor (GO:0016773);	mitochondrial inner membrane (GO:0005743);mitochondrial matrix (GO:0005759);mitochondrial respiratory chain complex I (GO:0005747);	Complete proteome;Electron transport;FAD;Flavoprotein;Mitochondrion;Polymorphism;Reference proteome;Respiratory chain;Transit peptide;Transport.;
comp79341_c4_seq1	550	T	G	452	3046	-	ACG	CCG	T	P	3311	PREDICTED: niban-like protein 1-like isoform X1 [Astyanax mexicanus]	0	gi|597736568|ref|XP_007230540.1|	B4F7E8	56.19	0	NIBL1_RAT	Niban-like protein 1	GO:0005912 \\ GO:0005829 \\ GO:0043066 \\	negative regulation of apoptotic process (GO:0043066);	No_GOMF	adherens junction (GO:0005912);cytosol (GO:0005829);	Cell junction;Complete proteome;Cytoplasm;Phosphoprotein;Reference proteome.;
comp79488_c1_seq1	965	A	G	58	4908	-	ATT	ACT	I	T	5147	DNA topoisomerase 2-beta [Danio rerio]	0	gi|113681126|ref|NP_001038656.1|	O42131	79.94	0	TOP2B_CHICK	DNA topoisomerase 2-beta	GO:0005654 \\ GO:0000795 \\ GO:0071778 \\ GO:0005524 \\ GO:0003682 \\ GO:0003677 \\ GO:0003918 \\ GO:0042826 \\ GO:0046872 \\ GO:0005080 \\ GO:0006200 \\ GO:0007059 \\ GO:0006265 \\ GO:0006261 \\ GO:0006312 \\ GO:0000712 \\ GO:0000819 \\	ATP catabolic process (GO:0006200);chromosome segregation (GO:0007059);DNA topological change (GO:0006265);DNA-dependent DNA replication (GO:0006261);mitotic recombination (GO:0006312);resolution of meiotic recombination intermediates (GO:0000712);sister chromatid segregation (GO:0000819);	ATP binding (GO:0005524);chromatin binding (GO:0003682);DNA binding (GO:0003677);DNA topoisomerase type II (ATP-hydrolyzing) activity (GO:0003918);histone deacetylase binding (GO:0042826);metal ion binding (GO:0046872);protein kinase C binding (GO:0005080);	nucleoplasm (GO:0005654);synaptonemal complex (GO:0000795);WINAC complex (GO:0071778);	ATP-binding;Complete proteome;DNA-binding;Isomerase;Magnesium;Metal-binding;Nucleotide-binding;Nucleus;Reference proteome;Topoisomerase.;
comp79821_c0_seq1	3998	G	A	550	4041	-	GCG	GTG	A	V	8574	PREDICTED: ankyrin repeat and KH domain-containing protein 1 isoform X1 [Danio rerio]	0	gi|528513955|ref|XP_005161412.1|	Q8IWZ3	79.55	0	ANKH1_HUMAN	Ankyrin repeat and KH domain-containing protein 1	GO:0005737 \\ GO:0044822 \\ GO:0005515 \\	No_GOBP	poly(A) RNA binding (GO:0044822);protein binding (GO:0005515);	cytoplasm (GO:0005737);	Acetylation;Alternative splicing;ANK repeat;Coiled coil;Complete proteome;Cytoplasm;Phosphoprotein;Polymorphism;Reference proteome;Repeat;RNA-binding.;
comp80017_c1_seq1	4881	A	G	2	5041	+	GAG	GGG	E	G	5623	PREDICTED: E3 ubiquitin-protein ligase RNF213-like [Danio rerio]	0	gi|528496604|ref|XP_001920078.4|	Q63HN8	32.55	0	RN213_HUMAN	E3 ubiquitin-protein ligase RNF213	GO:0005737 \\ GO:0016887 \\ GO:0000166 \\ GO:0004842 \\ GO:0008270 \\ GO:0006200 \\ GO:0051865 \\ GO:0016567 \\	ATP catabolic process (GO:0006200);protein autoubiquitination (GO:0051865);protein ubiquitination (GO:0016567);	ATPase activity (GO:0016887);nucleotide binding (GO:0000166);ubiquitin-protein ligase activity (GO:0004842);zinc ion binding (GO:0008270);	cytoplasm (GO:0005737);	Alternative splicing;Chromosomal rearrangement;Coiled coil;Complete proteome;Cytoplasm;Disease mutation;Ligase;Metal-binding;Phosphoprotein;Proto-oncogene;Reference proteome;Ubl conjugation;Ubl conjugation pathway;Zinc;Zinc-finger.;
comp80048_c0_seq1	238	A	C	1	1191	+	ACC	CCC	T	P	1670	PREDICTED: uncharacterized protein KIAA1211-like isoform X2 [Astyanax mexicanus]	1.01476e-76	gi|597741938|ref|XP_007233090.1|	C0H9E3	54.29	3e-42	C0H9E3_SALSA	C2orf55	No_GOcodes	No_GOBP	No_GOMF	No_GOCC	No_keywords
comp80048_c0_seq1	754	C	T	1	1191	+	CCC	TCC	P	S	1670	PREDICTED: uncharacterized protein KIAA1211-like isoform X2 [Astyanax mexicanus]	1.01476e-76	gi|597741938|ref|XP_007233090.1|	C0H9E3	54.29	3e-42	C0H9E3_SALSA	C2orf55	No_GOcodes	No_GOBP	No_GOMF	No_GOCC	No_keywords
comp80089_c0_seq19	3161	T	G	1030	3396	-	AAA	ACA	K	T	3448	PREDICTED: GDH/6PGL endoplasmic bifunctional protein-like isoform X1 [Astyanax mexicanus] gi|597779694|ref|XP_007253451.1| PREDICTED: GDH/6PGL endoplasmic bifunctional protein-like isoform X2 [Astyanax mexicanus]	0	gi|597779692|ref|XP_007253450.1|	Q8CFX1	52.7	0	G6PE_MOUSE	GDH/6PGL endoplasmic bifunctional protein	GO:0005788 \\ GO:0017057 \\ GO:0047936 \\ GO:0004345 \\ GO:0050661 \\ GO:0006098 \\	pentose-phosphate shunt (GO:0006098);	6-phosphogluconolactonase activity (GO:0017057);glucose 1-dehydrogenase [NAD(P)] activity (GO:0047936);glucose-6-phosphate dehydrogenase activity (GO:0004345);NADP binding (GO:0050661);	endoplasmic reticulum lumen (GO:0005788);	Carbohydrate metabolism;Complete proteome;Endoplasmic reticulum;Glucose metabolism;Glycoprotein;Hydrolase;Multifunctional enzyme;NAD;NADP;Oxidoreductase;Pyrrolidone carboxylic acid;Reference proteome;Signal.;
comp80093_c0_seq1	2091	C	T	452	2614	-	GGG	GAG	G	E	2830	PREDICTED: gelsolin-like [Oreochromis niloticus]	0	gi|348500540|ref|XP_003437831.1|	O93510	59.64	0	GELS_CHICK	Gelsolin	GO:0005737 \\ GO:0005856 \\ GO:0005576 \\ GO:0046872 \\ GO:0051693 \\ GO:0060271 \\	actin filament capping (GO:0051693);cilium morphogenesis (GO:0060271);	metal ion binding (GO:0046872);	cytoplasm (GO:0005737);cytoskeleton (GO:0005856);extracellular region (GO:0005576);	Actin capping;Actin-binding;Calcium;Cilium biogenesis/degradation;Complete proteome;Cytoplasm;Cytoskeleton;Disulfide bond;Metal-binding;Reference proteome;Repeat;Secreted;Signal.;
comp80249_c0_seq1	1154	A	T	296	2692	+	ATC	TTC	I	F	4225	PREDICTED: phospholipase A-2-activating protein-like [Astyanax mexicanus]	0	gi|597768475|ref|XP_007248067.1|	P54319	63.1	0	PLAP_RAT	Phospholipase A-2-activating protein	GO:0070062 \\ GO:0016005 \\ GO:0006954 \\	inflammatory response (GO:0006954);	phospholipase A2 activator activity (GO:0016005);	extracellular vesicular exosome (GO:0070062);	Acetylation;Complete proteome;Reference proteome;Repeat;WD repeat.;
comp80988_c0_seq1	2211	G	A	155	3013	+	GGA	GAA	G	E	3699	PREDICTED: aryl hydrocarbon receptor-like isoform X3 [Astyanax mexicanus]	0	gi|597735644|ref|XP_007230095.1|	Q8R4S2	49.57	0	AHR_MUSSP	Aryl hydrocarbon receptor	GO:0005737 \\ GO:0005634 \\ GO:0003677 \\ GO:0004879 \\ GO:0004871 \\ GO:0007049 \\ GO:0030522 \\ GO:0006355 \\ GO:0006950 \\ GO:0009410 \\ GO:0006366 \\	cell cycle (GO:0007049);intracellular receptor signaling pathway (GO:0030522);regulation of transcription, DNA-templated (GO:0006355);response to stress (GO:0006950);response to xenobiotic stimulus (GO:0009410);transcription from RNA polymerase II promoter (GO:0006366);	DNA binding (GO:0003677);ligand-activated sequence-specific DNA binding RNA polymerase II transcription factor activity (GO:0004879);signal transducer activity (GO:0004871);	cytoplasm (GO:0005737);nucleus (GO:0005634);	Activator;Cell cycle;Cytoplasm;DNA-binding;Nucleus;Receptor;Repeat;Transcription;Transcription regulation.;
comp80988_c0_seq1	2246	A	G	155	3013	+	ACC	GCC	T	A	3699	PREDICTED: aryl hydrocarbon receptor-like isoform X3 [Astyanax mexicanus]	0	gi|597735644|ref|XP_007230095.1|	Q8R4S2	49.57	0	AHR_MUSSP	Aryl hydrocarbon receptor	GO:0005737 \\ GO:0005634 \\ GO:0003677 \\ GO:0004879 \\ GO:0004871 \\ GO:0007049 \\ GO:0030522 \\ GO:0006355 \\ GO:0006950 \\ GO:0009410 \\ GO:0006366 \\	cell cycle (GO:0007049);intracellular receptor signaling pathway (GO:0030522);regulation of transcription, DNA-templated (GO:0006355);response to stress (GO:0006950);response to xenobiotic stimulus (GO:0009410);transcription from RNA polymerase II promoter (GO:0006366);	DNA binding (GO:0003677);ligand-activated sequence-specific DNA binding RNA polymerase II transcription factor activity (GO:0004879);signal transducer activity (GO:0004871);	cytoplasm (GO:0005737);nucleus (GO:0005634);	Activator;Cell cycle;Cytoplasm;DNA-binding;Nucleus;Receptor;Repeat;Transcription;Transcription regulation.;
comp80988_c0_seq1	2696	A	G	155	3013	+	AAC	GAC	N	D	3699	PREDICTED: aryl hydrocarbon receptor-like isoform X3 [Astyanax mexicanus]	0	gi|597735644|ref|XP_007230095.1|	Q8R4S2	49.57	0	AHR_MUSSP	Aryl hydrocarbon receptor	GO:0005737 \\ GO:0005634 \\ GO:0003677 \\ GO:0004879 \\ GO:0004871 \\ GO:0007049 \\ GO:0030522 \\ GO:0006355 \\ GO:0006950 \\ GO:0009410 \\ GO:0006366 \\	cell cycle (GO:0007049);intracellular receptor signaling pathway (GO:0030522);regulation of transcription, DNA-templated (GO:0006355);response to stress (GO:0006950);response to xenobiotic stimulus (GO:0009410);transcription from RNA polymerase II promoter (GO:0006366);	DNA binding (GO:0003677);ligand-activated sequence-specific DNA binding RNA polymerase II transcription factor activity (GO:0004879);signal transducer activity (GO:0004871);	cytoplasm (GO:0005737);nucleus (GO:0005634);	Activator;Cell cycle;Cytoplasm;DNA-binding;Nucleus;Receptor;Repeat;Transcription;Transcription regulation.;
comp81166_c0_seq1	976	C	A	195	1106	+	ACG	AAG	T	K	1107	MHC class I antigen [Ictalurus punctatus]	1.0842e-164	gi|11128011|gb|AAG29241.1|	P13752	41.22	3e-65	HA1A_BOVIN	BOLA class I histocompatibility antigen, alpha chain BL3-6	GO:0016021 \\ GO:0042612 \\ GO:0042605 \\ GO:0002474 \\ GO:0006955 \\ GO:0001916 \\	antigen processing and presentation of peptide antigen via MHC class I (GO:0002474);immune response (GO:0006955);positive regulation of T cell mediated cytotoxicity (GO:0001916);	peptide antigen binding (GO:0042605);	integral component of membrane (GO:0016021);MHC class I protein complex (GO:0042612);	Complete proteome;Disulfide bond;Glycoprotein;Immunity;Membrane;MHC I;Reference proteome;Signal;Transmembrane;Transmembrane helix.;
comp81175_c3_seq1	2742	T	G	306	4601	-	GAA	GAC	E	D	4898	PREDICTED: apoptotic chromatin condensation inducer in the nucleus-like [Astyanax mexicanus]	2.83382e-175	gi|597773064|ref|XP_007250278.1|	Q9JIX8	57.56	1e-105	ACINU_MOUSE	Apoptotic chromatin condensation inducer in the nucleus	GO:0061574 \\ GO:0005737 \\ GO:0035145 \\ GO:0016607 \\ GO:0005730 \\ GO:0005634 \\ GO:0003676 \\ GO:0000166 \\ GO:0030263 \\ GO:0006915 \\ GO:0030218 \\ GO:0006397 \\ GO:0048025 \\ GO:0043065 \\ GO:0045657 \\ GO:0008380 \\	apoptotic chromosome condensation (GO:0030263);apoptotic process (GO:0006915);erythrocyte differentiation (GO:0030218);mRNA processing (GO:0006397);negative regulation of mRNA splicing, via spliceosome (GO:0048025);positive regulation of apoptotic process (GO:0043065);positive regulation of monocyte differentiation (GO:0045657);RNA splicing (GO:0008380);	nucleic acid binding (GO:0003676);nucleotide binding (GO:0000166);	ASAP complex (GO:0061574);cytoplasm (GO:0005737);exon-exon junction complex (GO:0035145);nuclear speck (GO:0016607);nucleolus (GO:0005730);nucleus (GO:0005634);	Acetylation;Alternative splicing;Apoptosis;Complete proteome;Isopeptide bond;Methylation;mRNA processing;mRNA splicing;Nucleus;Phosphoprotein;Reference proteome;Ubl conjugation.;
comp81226_c1_seq2	4221	C	A	3915	5174	-	ATG	ATT	M	I	5267	PREDICTED: protein NLRC3-like [Danio rerio]	0	gi|528520400|ref|XP_002666753.3|	Q7RTR2	47.77	0	NLRC3_HUMAN	Protein NLRC3	GO:0005737 \\ GO:0005524 \\ GO:0007249 \\ GO:0043124 \\ GO:0032088 \\ GO:0042110 \\	I-kappaB kinase/NF-kappaB signaling (GO:0007249);negative regulation of I-kappaB kinase/NF-kappaB signaling (GO:0043124);negative regulation of NF-kappaB transcription factor activity (GO:0032088);T cell activation (GO:0042110);	ATP binding (GO:0005524);	cytoplasm (GO:0005737);	Alternative splicing;ATP-binding;Complete proteome;Cytoplasm;Leucine-rich repeat;Nucleotide-binding;Polymorphism;Reference proteome;Repeat.;
comp81319_c2_seq1	1330	C	T	278	5743	-	GCA	ACA	A	T	5880	PREDICTED: protein RRP5 homolog [Astyanax mexicanus]	0	gi|597792199|ref|XP_007259121.1|	Q6NS46	43.99	0	RRP5_MOUSE	Protein RRP5 homolog	GO:0005829 \\ GO:0005730 \\ GO:0003723 \\ GO:0006915 \\ GO:0006397 \\ GO:0043123 \\ GO:0006355 \\ GO:0006364 \\	apoptotic process (GO:0006915);mRNA processing (GO:0006397);positive regulation of I-kappaB kinase/NF-kappaB signaling (GO:0043123);regulation of transcription, DNA-templated (GO:0006355);rRNA processing (GO:0006364);	RNA binding (GO:0003723);	cytosol (GO:0005829);nucleolus (GO:0005730);	Acetylation;Complete proteome;Nucleus;Phosphoprotein;Reference proteome;Repeat;rRNA processing.;
comp81483_c0_seq1	1685	A	C	482	6151	-	TTT	TTG	F	L	6300	PREDICTED: poly [ADP-ribose] polymerase 14-like [Astyanax mexicanus]	0	gi|597737994|ref|XP_007231225.1|	Q460N5	37.23	1e-152	PAR14_HUMAN	Poly [ADP-ribose] polymerase 14	GO:0005737 \\ GO:0005634 \\ GO:0003950 \\ GO:0006355 \\ GO:0006351 \\	regulation of transcription, DNA-templated (GO:0006355);transcription, DNA-templated (GO:0006351);	NAD+ ADP-ribosyltransferase activity (GO:0003950);	cytoplasm (GO:0005737);nucleus (GO:0005634);	3D-structure;Alternative splicing;Complete proteome;Cytoplasm;Glycosyltransferase;NAD;Nucleus;Reference proteome;Repeat;Transcription;Transcription regulation;Transferase.;
comp81483_c0_seq1	1727	C	G	482	6151	-	GAG	GAC	E	D	6300	PREDICTED: poly [ADP-ribose] polymerase 14-like [Astyanax mexicanus]	0	gi|597737994|ref|XP_007231225.1|	Q460N5	37.23	1e-152	PAR14_HUMAN	Poly [ADP-ribose] polymerase 14	GO:0005737 \\ GO:0005634 \\ GO:0003950 \\ GO:0006355 \\ GO:0006351 \\	regulation of transcription, DNA-templated (GO:0006355);transcription, DNA-templated (GO:0006351);	NAD+ ADP-ribosyltransferase activity (GO:0003950);	cytoplasm (GO:0005737);nucleus (GO:0005634);	3D-structure;Alternative splicing;Complete proteome;Cytoplasm;Glycosyltransferase;NAD;Nucleus;Reference proteome;Repeat;Transcription;Transcription regulation;Transferase.;
comp81595_c0_seq1	81	T	C	2	1108	+	TTA	TCA	L	S	1131	ribosomal protein L5b [Ictalurus punctatus] gi|15293873|gb|AAK95129.1|AF401557_1 ribosomal protein L5b [Ictalurus punctatus]	0	gi|318353313|ref|NP_001187210.1|	P15125	86.78	0	RL5A_XENLA	60S ribosomal protein L5-A	GO:0005840 \\ GO:0008097 \\ GO:0003735 \\ GO:0006412 \\	translation (GO:0006412);	5S rRNA binding (GO:0008097);structural constituent of ribosome (GO:0003735);	ribosome (GO:0005840);	Cytoplasm;Ribonucleoprotein;Ribosomal protein;RNA-binding;rRNA-binding.;
